# Supplementary material for: Genomic Signature of Kin Selection in an Ant with Obligately Sterile Workers
Source: Mol Biol Evol. 2017 Apr 13;34(7):1780–7. doi: 10.1093/molbev/msx123 (PMC5455959; doi:10.1093/molbev/msx123)
Supplement: Supplementary Data [file msx123_Supp.zip]

Archive with 4 entries (4 files):
- combined supplement updated 27Mar2017.pdf
- External Database S1.xlsx
- External Database S2.xlsx
- External Database S3.xlsx
