# Supplementary material for: Genomic Signature of Kin Selection in an Ant with Obligately Sterile Workers
Source: Mol Biol Evol. 2017 Apr 13;34(7):1780–7. doi: 10.1093/molbev/msx123 (PMC5455959; doi:10.1093/molbev/msx123)
Supplement: Supplementary Data [file msx123_Supp.zip › External Database S1.xlsx]

## Sheet: External Database S1
Gene	SwissProt	UniProt	L2	L3	L4	L5	Head	Gaster	Larval	Overall	Fixed Synonymous	Fixed Non-Synonymous	Polymorphic Synonymous	Polymorphic Non-Synonymous	Number Synonymous	Number Non-Synonymous	BSnIPRE.class	BSnIPRE.est	BSnIPRE.gamma	NI.class	NI.class.BFcorrect	MKtest P-value	"-LOG(Neutrality Index)"	Raw PS	PS1	PS2
LOC105827748	Collagen alpha-1(IV) chain	Collagen alpha-1(IV) chain (Fragment)	NDE	NDE	NDE	NDE	Worker	Worker	NDE	Worker	110	62	23	14	1501.33	3697.67	neut	0.00823932	0.0109267	neut	neut	0.986338	-0.0769091	cellular organisms	cellular	cellular
LOC105827749	-	Pol_6 protein	NDE	NDE	NDE	NDE	NDE	NDE	NDE	NDE	NA	NA	NA	NA	NA	NA	NA	NA	NA	NA	NA	NA	NA	NA	NA	NA
LOC105827750	-	Uncharacterized protein	NDE	NDE	NDE	NDE	NDE	NDE	NDE	NDE	NA	NA	NA	NA	NA	NA	NA	NA	NA	NA	NA	NA	NA	NA	NA	NA
LOC105827752	-	Uncharacterized protein	NDE	NDE	NDE	NDE	NDE	NDE	NDE	NDE	NA	NA	NA	NA	NA	NA	NA	NA	NA	NA	NA	NA	NA	NA	NA	NA
LOC105827753	Protein phosphatase 1 regulatory subunit 12A	Protein phosphatase 1 regulatory subunit 12A	NDE	NDE	NDE	NDE	Reproductive	NDE	NDE	NDE	410	107	115	11	879	2217	pos	0.928564	1.65367	pos	neut	0.00285277	1.00371	cellular organisms	cellular	cellular
LOC105827754	Trypsin-1	Uncharacterized protein	NDE	NDE	Reproductive	NDE	Reproductive	NDE	Reproductive	Reproductive	11	5	2	0	265.333	700.667	neut	0.457958	0.683019	NA	NA	NA	NA	cellular organisms	cellular	cellular
LOC105827755	Glutamyl-tRNA(Gln) amidotransferase subunit B mitochondrial	Putative glutamyl-tRNA(Gln) amidotransferase subunit B mitochondrial (Fragment)	NDE	NDE	NDE	NDE	Reproductive	NDE	Reproductive	Reproductive	54	36	16	0	427.667	1171.33	pos	1.49664	3.47887	NA	NA	NA	NA	cellular organisms	cellular	cellular
LOC105827756	Peptidyl-prolyl cis-trans isomerase B	Peptidyl-prolyl cis-trans isomerase (Fragment)	NDE	NDE	NDE	NDE	Worker	NDE	NDE	NDE	13	2	0	0	155	445	neut	0.378395	0.545696	NA	NA	NA	NA	cellular organisms	cellular	cellular
LOC105827757	-	Mucin-1	NDE	NDE	NDE	NDE	Worker	NDE	NDE	NDE	2	7	0	7	210	639	neut	-0.729006	-0.871222	NA	NA	NA	NA	Monomorium pharaonis	ant	hymenopteran_ant
LOC105827758	Malonyl- acyl-carrier protein O-methyltransferase	Putative methyltransferase 235L	NDE	NDE	NDE	Worker	Worker	NDE	NDE	NDE	53	57	15	9	198	636	neut	0.521099	0.799275	neut	neut	0.295614	0.583585	cellular organisms	cellular	cellular
LOC105827759	Transposon TX1 uncharacterized 149 kDa protein	Uncharacterized protein	NDE	NDE	Worker	NDE	Worker	NDE	NDE	NDE	11	40	28	92	585	2142	neut	-0.421412	-0.651883	neut	neut	0.958195	0.1014	Eukaryota	eukaryote	eukaryote
LOC105827760	FMRFamide receptor	Putative uncharacterized protein (Fragment)	NDE	NDE	Reproductive	Reproductive	Worker	Worker	Reproductive	Reproductive	15	1	0	0	290.667	735.333	neut	0.136264	0.184226	NA	NA	NA	NA	Bilateria	bilaterian	bilaterian
LOC105827761	-	Putative uncharacterized protein (Fragment)	NDE	NDE	NDE	NDE	NDE	NDE	NDE	NDE	NA	NA	NA	NA	NA	NA	NA	NA	NA	NA	NA	NA	NA	NA	NA	NA
LOC105827762	Type II inositol 3 4-bisphosphate 4-phosphatase	Type II inositol-3 4-bisphosphate 4-phosphatase	NDE	NDE	NDE	NDE	Worker	NDE	NDE	Worker	375	40	90	10	1117.67	2806.33	neut	0.0474199	0.0636829	neut	neut	1	-0.040822	Eukaryota	eukaryote	eukaryote
LOC105827763	Protein scabrous	Uncharacterized protein	NDE	NDE	Worker	NDE	Worker	NDE	NDE	Worker	78	11	11	3	585	1305	neut	-0.062388	-0.0807267	neut	neut	0.616421	-0.659531	Eukaryota	eukaryote	eukaryote
LOC105827764	SRSF protein kinase 1	Putative uncharacterized protein (Fragment)	NDE	NDE	NDE	NDE	Reproductive	NDE	NDE	Reproductive	NA	NA	NA	NA	NA	NA	NA	NA	NA	NA	NA	NA	NA	NA	NA	NA
LOC105827765	GLTSCR1-like protein	Uncharacterized protein	NDE	NDE	Worker	NDE	Reproductive	NDE	NDE	NDE	97	26	20	4	1409	3688	neut	0.299713	0.427368	neut	neut	0.825603	0.292823	Metazoa	bilaterian	bilaterian
LOC105827766	Sodium/hydrogen exchanger 8	Sodium/hydrogen exchanger (Fragment)	NDE	NDE	NDE	NDE	NDE	NDE	Reproductive	Reproductive	213	32	36	3	692.667	1689.33	neut	0.590865	0.914274	neut	neut	0.493251	0.58935	cellular organisms	cellular	cellular
LOC105827767	Diphthamide biosynthesis protein 2	Putative uncharacterized protein (Fragment)	NDE	NDE	NDE	NDE	Reproductive	Reproductive	NDE	Reproductive	52	31	8	6	369.333	1046.67	neut	0.0593142	0.0791224	neut	neut	0.924278	-0.229574	cellular organisms	cellular	cellular
LOC105827768	Probable methyltransferase BTM2 homolog	Probable methyltransferase BTM2 homolog	NDE	NDE	NDE	Reproductive	NDE	NDE	NDE	Reproductive	31	25	6	3	291.667	845.333	neut	0.499139	0.753003	neut	neut	0.78458	0.478036	Eukaryota	eukaryote	eukaryote
LOC105827769	Leucine-rich repeat-containing protein 16A	Leucine-rich repeat-containing protein 16A	NDE	NDE	NDE	NDE	Reproductive	NDE	NDE	NDE	288	43	49	5	1339.67	3082.33	neut	0.418726	0.614344	neut	neut	0.584004	0.380622	cellular organisms	cellular	cellular
LOC105827770	Leucine-rich repeat-containing protein 48	Leucine-rich repeat-containing protein 48	NDE	NDE	NDE	Reproductive	Reproductive	NDE	Reproductive	Reproductive	80	56	12	10	416.667	1248.33	neut	0.0422874	0.0560646	neut	neut	0.885103	-0.174353	Eukaryota	eukaryote	eukaryote
LOC105827771	Probable splicing factor arginine/serine-rich 7	Probable splicing factor arginine/serine-rich 7	NDE	NDE	NDE	NDE	Reproductive	NDE	NDE	Reproductive	42	5	7	0	493	998	neut	0.495274	0.743884	NA	NA	NA	NA	Eukaryota	eukaryote	eukaryote
LOC105827772	Dual oxidase maturation factor 1	Dual oxidase maturation factor 1	NDE	NDE	NDE	NDE	Worker	Reproductive	NDE	Reproductive	67	39	4	6	316.333	955.667	neut	-0.0812423	-0.1038	neut	neut	0.271215	-0.946596	Opisthokonta	bilaterian	bilaterian
LOC105827773	Longitudinals lacking protein-like	Protein tramtrack alpha isoform	NDE	NDE	NDE	NDE	Reproductive	NDE	NDE	Reproductive	26	10	2	0	265	785	neut	0.685975	1.08936	NA	NA	NA	NA	Metazoa	bilaterian	bilaterian
LOC105827774	Enoyl-CoA delta isomerase 1 mitochondrial	3 2-trans-enoyl-CoA isomerase mitochondrial	NDE	NDE	NDE	NDE	Worker	NDE	NDE	NDE	49	16	8	4	234.333	608.667	neut	-0.0273241	-0.0357533	neut	neut	0.783688	-0.426084	cellular organisms	cellular	cellular
LOC105827775	Transmembrane protein 208	Transmembrane protein 208	NDE	NDE	NDE	NDE	NDE	NDE	NDE	NDE	4	0	0	0	137.333	381.667	neut	-0.0470802	-0.0618721	NA	NA	NA	NA	Eukaryota	eukaryote	eukaryote
LOC105827776	Maltase 1	Putative uncharacterized protein (Fragment)	NDE	NDE	NDE	NDE	Reproductive	NDE	NDE	NDE	86	40	10	2	514.333	1396.67	neut	0.78356	1.2886	neut	neut	0.449358	0.84397	cellular organisms	cellular	cellular
LOC105827777	JNK1/MAPK8-associated membrane protein	Putative uncharacterized protein (Fragment)	NDE	NDE	NDE	NDE	Reproductive	Reproductive	NDE	Reproductive	12	2	0	0	260	649	neut	0.185515	0.254354	NA	NA	NA	NA	Opisthokonta	bilaterian	bilaterian
LOC105827778	Gamma-tubulin complex component 4	Gamma-tubulin complex component 4	NDE	NDE	NDE	NDE	Reproductive	NDE	NDE	Reproductive	33	13	5	0	513.667	1409.33	neut	0.825824	1.38673	NA	NA	NA	NA	Eukaryota	eukaryote	eukaryote
LOC105827779	Trans-Golgi network integral membrane protein 2	Putative uncharacterized protein (Fragment)	NDE	NDE	NDE	NDE	NDE	NDE	NDE	Reproductive	19	33	5	12	367.667	1150.33	neut	-0.148339	-0.192192	neut	neut	0.808557	-0.3234	Arthropoda	insect	insect
LOC105827780	Vesicle transport protein USE1	Vesicle transport protein USE1	NDE	NDE	NDE	NDE	Reproductive	NDE	NDE	Reproductive	22	17	1	0	192.667	563.333	neut	0.891985	1.52457	NA	NA	NA	NA	Metazoa	bilaterian	bilaterian
LOC105827781	Osteoclast-stimulating factor 1	Osteoclast-stimulating factor 1	NDE	NDE	Reproductive	Reproductive	NDE	NDE	Reproductive	Reproductive	10	3	1	2	174	480	neut	-0.303007	-0.377356	neut	neut	0.436982	-1.89712	cellular organisms	cellular	cellular
LOC105827782	-	Odorant receptor	NDE	NDE	NDE	NDE	NDE	NDE	NDE	NDE	73	34	8	10	383	949	neut	-0.439475	-0.525821	neut	neut	0.0914619	-0.987242	Endopterygota	ant	hymenopteran_ant
LOC105827783	60S ribosomal protein L28	60S ribosomal protein L28	NDE	NDE	NDE	NDE	NDE	NDE	NDE	NDE	11	2	1	0	122.667	294.333	neut	0.355576	0.51177	NA	NA	NA	NA	Eukaryota	eukaryote	eukaryote
LOC105827785	-	Uncharacterized protein	NDE	NDE	NDE	NDE	Worker	Worker	NDE	Worker	NA	NA	NA	NA	NA	NA	NA	NA	NA	NA	NA	NA	NA	NA	NA	NA
LOC105827786	Carbohydrate-responsive element-binding protein	MLX-interacting protein	NDE	NDE	NDE	NDE	NDE	NDE	NDE	NDE	92	86	21	13	900.667	2321.33	neut	0.383542	0.561256	neut	neut	0.372473	0.412132	Eukaryota	eukaryote	eukaryote
LOC105827787	Trypsin-7	Ovochymase-2	NDE	NDE	Worker	Reproductive	NDE	NDE	NDE	NDE	32	16	10	4	245.333	675.667	neut	0.22146	0.312771	neut	neut	0.991638	0.223144	cellular organisms	cellular	cellular
LOC105827788	KIF1-binding protein homolog	Putative uncharacterized protein (Fragment)	NDE	NDE	NDE	NDE	NDE	NDE	NDE	NDE	38	8	15	1	476.333	1338.67	neut	0.459415	0.699154	neut	neut	0.497932	1.14991	Eukaryota	eukaryote	eukaryote
LOC105827789	-	Putative uncharacterized protein (Fragment)	NDE	NDE	NDE	NDE	NDE	NDE	NDE	NDE	18	9	3	0	164	487	neut	0.776915	1.28203	NA	NA	NA	NA	Bilateria	bilaterian	bilaterian
LOC105827790	Acyl carrier protein mitochondrial	Acyl carrier protein	NDE	NDE	NDE	NDE	Worker	NDE	NDE	Worker	16	7	5	3	136.667	319.333	neut	-0.0775818	-0.102128	neut	neut	1	-0.315853	cellular organisms	cellular	cellular
LOC105827791	TBC1 domain family member 9	TBC1 domain family member 9	NDE	NDE	NDE	NDE	NDE	NDE	NDE	NDE	31	5	8	2	627	1764	neut	-0.035067	-0.0464196	neut	neut	1	-0.438255	Eukaryota	eukaryote	eukaryote
LOC105827792	-	-	NDE	NDE	NDE	NDE	NDE	NDE	NDE	NDE	NA	NA	NA	NA	NA	NA	NA	NA	NA	NA	NA	NA	NA	NA	NA	NA
LOC105827793	N-acylneuraminate-9-phosphatase	N-acylneuraminate-9-phosphatase	NDE	NDE	NDE	NDE	NDE	NDE	Reproductive	Reproductive	19	6	2	0	187.667	499.333	neut	0.596493	0.921732	NA	NA	NA	NA	cellular organisms	cellular	cellular
LOC105827794	DNA repair protein RAD51 homolog 1	Uncharacterized protein	NDE	NDE	NDE	NDE	Reproductive	Reproductive	NDE	Reproductive	26	8	5	0	285	738	neut	0.710565	1.14809	NA	NA	NA	NA	cellular organisms	cellular	cellular
LOC105827795	DNA polymerase delta subunit 2	Uncharacterized protein	NDE	NDE	NDE	NDE	NDE	NDE	NDE	NDE	52	31	10	2	372.333	992.667	neut	0.783758	1.30041	neut	neut	0.279162	1.09218	Eukaryota	eukaryote	eukaryote
LOC105827796	Neurochondrin homolog	Uncharacterized protein	NDE	NDE	NDE	NDE	Worker	Worker	NDE	Worker	111	17	11	0	613.333	1624.67	neut	0.880204	1.49736	NA	NA	NA	NA	Eukaryota	eukaryote	eukaryote
LOC105827797	Probable ATP-dependent RNA helicase DDX52	Putative ATP-dependent RNA helicase DDX52	NDE	NDE	NDE	NDE	Reproductive	Reproductive	NDE	Reproductive	36	25	7	5	479	1303	neut	0.144815	0.198456	neut	neut	1	-0.0281709	cellular organisms	cellular	cellular
LOC105827798	-	Spermatogenesis-associated protein 7-like protein	NDE	NDE	Reproductive	NDE	NDE	NDE	NDE	NDE	28	46	3	10	443	1294	neut	-0.0979759	-0.126114	neut	neut	0.477121	-0.707536	Eukaryota	eukaryote	eukaryote
LOC105827799	Protein halfway	Putative uncharacterized protein (Fragment)	NDE	NDE	NDE	NDE	NDE	NDE	NDE	NDE	21	0	3	0	392.667	1092.33	neut	0.0883375	0.118965	NA	NA	NA	NA	Metazoa	bilaterian	bilaterian
LOC105827800	Diphthamide biosynthesis protein 1	Diphthamide biosynthesis protein 1	NDE	NDE	NDE	NDE	NDE	NDE	NDE	NDE	24	5	3	1	326	907	neut	0.112322	0.151769	neut	neut	1	-0.470004	cellular organisms	cellular	cellular
LOC105827801	PQ-loop repeat-containing protein 1	Uncharacterized protein	NDE	NDE	NDE	NDE	NDE	Reproductive	NDE	Reproductive	31	0	0	0	202.667	556.333	neut	0.271696	0.377662	NA	NA	NA	NA	Eukaryota	eukaryote	eukaryote
LOC105827802	Major facilitator superfamily domain-containing protein 10	Uncharacterized protein	NDE	NDE	Reproductive	NDE	Reproductive	NDE	NDE	Reproductive	48	19	6	2	389.667	930.333	neut	0.409738	0.597649	neut	neut	1	0.17185	cellular organisms	cellular	cellular
LOC105827803	Protein dimmed	Putative uncharacterized protein (Fragment)	NDE	NDE	NDE	NDE	NDE	Worker	NDE	NDE	23	6	0	0	167	379	neut	0.592517	0.907165	NA	NA	NA	NA	Metazoa	bilaterian	bilaterian
LOC105827804	Arf-GAP with Rho-GAP domain ANK repeat and PH domain-containing protein 2	Uncharacterized protein	NDE	NDE	NDE	NDE	NDE	NDE	NDE	NDE	181	70	40	6	1111.33	2662.67	pos	0.807327	1.35808	neut	neut	0.0527001	0.947118	Eukaryota	eukaryote	eukaryote
LOC105827806	Zinc finger protein 407	Putative uncharacterized protein (Fragment)	NDE	NDE	Worker	Worker	NDE	Worker	NDE	Worker	158	5	48	5	434	1003	neut	-0.457699	-0.560026	neut	neut	0.123592	-1.19139	cellular organisms	cellular	cellular
LOC105827807	Probable pyruvate dehydrogenase E1 component subunit alpha mitochondrial	Pyruvate dehydrogenase E1 component subunit alpha	NDE	NDE	NDE	NDE	Worker	Worker	NDE	Worker	69	16	10	0	320.333	876.667	neut	0.989913	1.76994	NA	NA	NA	NA	cellular organisms	cellular	cellular
LOC105827808	Angiotensin-converting enzyme	Angiotensin-converting enzyme	NDE	NDE	Reproductive	NDE	NDE	NDE	Reproductive	Reproductive	33	25	7	1	560.333	1596.67	neut	0.876588	1.50912	neut	neut	0.2024	1.66828	cellular organisms	cellular	cellular
LOC105827809	Sphingosine-1-phosphate phosphatase 1	Putative uncharacterized protein (Fragment)	NDE	NDE	Reproductive	NDE	Reproductive	NDE	NDE	Reproductive	165	105	36	10	342.667	980.333	pos	0.773471	1.28375	pos	neut	0.038554	0.828949	cellular organisms	cellular	cellular
LOC105827810	Farnesyl pyrophosphate synthase	Putative uncharacterized protein (Fragment)	NDE	Reproductive	NDE	Worker	Worker	Worker	NDE	NDE	3	18	12	24	265	818	neut	-0.230813	-0.340855	neut	neut	0.206396	1.09861	Eukaryota	eukaryote	eukaryote
LOC105827811	PIH1 domain-containing protein 1	PIH1 domain-containing protein 1	NDE	NDE	NDE	NDE	Reproductive	NDE	NDE	Reproductive	121	94	0	9	281.667	819.333	neut	-0.333613	-0.400972	NA	NA	NA	NA	Eukaryota	eukaryote	eukaryote
LOC105827812	Kinetochore-associated protein 1	Putative uncharacterized protein (Fragment)	NDE	NDE	NDE	NDE	Reproductive	Reproductive	NDE	Reproductive	70	66	13	14	1030.67	2944.33	neut	0.00795757	0.0105321	neut	neut	0.916601	-0.132948	Metazoa	bilaterian	bilaterian
LOC105827813	Iporin	Iporin	NDE	NDE	NDE	NDE	NDE	NDE	NDE	NDE	610	209	86	32	1377.33	3464.67	neut	-0.0150333	-0.0196022	neut	neut	0.795593	-0.0825133	Opisthokonta	bilaterian	bilaterian
LOC105827815	Spermine oxidase	Uncharacterized protein	NDE	NDE	Worker	Worker	NDE	NDE	NDE	NDE	27	12	5	4	410.667	1080.33	neut	-0.171048	-0.218339	neut	neut	0.694887	-0.587787	cellular organisms	cellular	cellular
LOC105827816	Major facilitator superfamily domain-containing protein 6	Major facilitator superfamily domain-containing protein 6 (Fragment)	NDE	NDE	NDE	NDE	Worker	NDE	NDE	NDE	0	0	16	20	412.333	1105.67	neg	-1.36538	-3.37763	NA	NA	NA	NA	cellular organisms	cellular	cellular
LOC105827817	-	Major facilitator superfamily domain-containing protein 6 (Fragment)	NDE	NDE	NDE	NDE	NDE	NDE	NDE	NDE	NA	NA	NA	NA	NA	NA	NA	NA	NA	NA	NA	NA	NA	NA	NA	NA
LOC105827818	-	Putative uncharacterized protein (Fragment)	NDE	NDE	Worker	NDE	Worker	NDE	NDE	NDE	78	53	22	11	984.667	2366.33	neut	0.266107	0.379505	neut	neut	0.582159	0.30673	Apocrita	ant	hymenopteran_ant
LOC105827819	Retinol dehydrogenase 12	Putative uncharacterized protein (Fragment)	Reproductive	NDE	NDE	NDE	Worker	NDE	NDE	NDE	1	3	0	4	74.3333	213.667	neut	-0.685495	-0.827004	NA	NA	NA	NA	Eukaryota	eukaryote	eukaryote
LOC105827820	Retinol dehydrogenase 11	Putative uncharacterized protein (Fragment)	NDE	NDE	Worker	Worker	Worker	Worker	NDE	Worker	7	16	17	20	259	764	neut	-0.103227	-0.15736	neut	neut	0.356835	0.66416	cellular organisms	cellular	cellular
LOC105827821	-	-	NDE	NDE	NDE	NDE	NDE	NDE	NDE	NDE	NA	NA	NA	NA	NA	NA	NA	NA	NA	NA	NA	NA	NA	NA	NA	NA
LOC105827822	-	Pro-Pol polyprotein (Fragment)	NDE	NDE	NDE	NDE	NDE	NDE	NDE	NDE	NA	NA	NA	NA	NA	NA	NA	NA	NA	NA	NA	NA	NA	NA	NA	NA
LOC105827823	Calcium uniporter protein mitochondrial	Putative uncharacterized protein (Fragment)	NDE	NDE	NDE	NDE	Reproductive	NDE	NDE	Reproductive	7	3	2	2	278	703	neut	-0.328045	-0.413172	neut	neut	0.929724	-0.847298	Eukaryota	eukaryote	eukaryote
LOC105827825	Nose resistant to fluoxetine protein 6	Putative uncharacterized protein (Fragment)	NDE	NDE	NDE	NDE	Worker	NDE	NDE	NDE	0	0	0	1	91.6667	265.333	neut	-0.52512	-0.649543	NA	NA	NA	NA	Eukaryota	eukaryote	eukaryote
LOC105827826	-	Uncharacterized protein	NDE	NDE	NDE	NDE	NDE	NDE	NDE	NDE	NA	NA	NA	NA	NA	NA	NA	NA	NA	NA	NA	NA	NA	NA	NA	NA
LOC105827827	-	Putative uncharacterized protein (Fragment)	NDE	NDE	NDE	NDE	NDE	NDE	NDE	NDE	NA	NA	NA	NA	NA	NA	NA	NA	NA	NA	NA	NA	NA	NA	NA	NA
LOC105827828	Facilitated trehalose transporter Tret1	Putative uncharacterized protein (Fragment)	NDE	Worker	NDE	NDE	NDE	NDE	NDE	NDE	19	19	2	1	470.667	1134.33	neut	0.61369	0.955387	neut	neut	1	0.693147	cellular organisms	cellular	cellular
LOC105827829	Pantothenate kinase 4	Putative uncharacterized protein (Fragment)	NDE	NDE	NDE	NDE	NDE	Reproductive	NDE	Reproductive	35	14	12	0	640	1772	neut	0.985715	1.79894	NA	NA	NA	NA	cellular organisms	cellular	cellular
LOC105827830	E3 ubiquitin-protein ligase MARCH3	E3 ubiquitin-protein ligase MARCH3 (Fragment)	NDE	NDE	Worker	NDE	NDE	NDE	NDE	NDE	2	4	2	2	228	528	neut	-0.170115	-0.224849	neut	neut	1	0.693147	Eukaryota	eukaryote	eukaryote
LOC105827831	Zinc finger CCHC domain-containing protein 2	Zinc finger CCHC domain-containing protein 2	NDE	NDE	NDE	NDE	Reproductive	NDE	NDE	NDE	65	18	8	1	802.333	1855.67	neut	0.546397	0.830078	neut	neut	0.755828	0.795426	Opisthokonta	bilaterian	bilaterian
LOC105827832	-	Uncharacterized protein	NDE	NDE	Worker	Worker	NDE	Worker	NDE	Worker	6	1	1	1	107.333	258.667	neut	-0.188068	-0.24122	neut	neut	0.914676	-1.79176	Apocrita	ant	hymenopteran_ant
LOC105827833	-	Putative uncharacterized protein	NDE	NDE	NDE	NDE	NDE	NDE	NDE	NDE	NA	NA	NA	NA	NA	NA	NA	NA	NA	NA	NA	NA	NA	NA	NA	NA
LOC105827834	-	Putative gustatory receptor 28b	NDE	NDE	NDE	NDE	NDE	Worker	NDE	NDE	2	2	1	0	147.333	440.667	neut	0.199515	0.280748	NA	NA	NA	NA	Apocrita	ant	hymenopteran_ant
LOC105827835	-	PRO3 protein	NDE	NDE	NDE	NDE	NDE	NDE	NDE	NDE	NA	NA	NA	NA	NA	NA	NA	NA	NA	NA	NA	NA	NA	NA	NA	NA
LOC105827836	-	Uncharacterized protein	NDE	NDE	NDE	NDE	NDE	NDE	NDE	NDE	NA	NA	NA	NA	NA	NA	NA	NA	NA	NA	NA	NA	NA	NA	NA	NA
LOC105827837	-	Putative uncharacterized protein (Fragment)	NDE	NDE	NDE	Reproductive	NDE	NDE	NDE	NDE	NA	NA	NA	NA	NA	NA	NA	NA	NA	NA	NA	NA	NA	NA	NA	NA
LOC105827838	Myrosinase 1	Lactase-phlorizin hydrolase	NDE	NDE	Worker	NDE	Worker	NDE	NDE	Worker	36	35	9	11	360.333	1136.67	neut	-0.0863513	-0.112859	neut	neut	0.843418	-0.228842	cellular organisms	cellular	cellular
LOC105827839	-	Putative uncharacterized protein	NDE	NDE	NDE	NDE	NDE	NDE	NDE	NDE	NA	NA	NA	NA	NA	NA	NA	NA	NA	NA	NA	NA	NA	NA	NA	NA
LOC105827841	-	Putative uncharacterized protein (Fragment)	NDE	NDE	NDE	NDE	NDE	NDE	NDE	NDE	NA	NA	NA	NA	NA	NA	NA	NA	NA	NA	NA	NA	NA	NA	NA	NA
LOC105827843	SH3 domain-containing kinase-binding protein 1	SH3 domain-containing kinase-binding protein 1	NDE	NDE	NDE	Worker	Worker	NDE	Worker	Worker	247	75	28	10	486.333	1196.67	neut	0.0532513	0.0703278	neut	neut	0.831201	-0.162281	Eukaryota	eukaryote	eukaryote
LOC105827844	-	Uncharacterized protein	NDE	NDE	Worker	Worker	Worker	Worker	Worker	Worker	10	2	1	0	203.333	486.667	neut	0.28789	0.407837	NA	NA	NA	NA	Neoptera	ant	hymenopteran_ant
LOC105827845	-	C-type lectin domain family 4 member F	NDE	NDE	NDE	NDE	NDE	NDE	NDE	NDE	NA	NA	NA	NA	NA	NA	NA	NA	NA	NA	NA	NA	NA	NA	NA	NA
LOC105827846	CDGSH iron-sulfur domain-containing protein 3 mitochondrial	Putative uncharacterized protein (Fragment)	NDE	NDE	NDE	NDE	NDE	NDE	NDE	NDE	9	5	1	2	108.667	305.333	neut	-0.107	-0.138367	neut	neut	0.73221	-1.28093	cellular organisms	cellular	cellular
LOC105827847	C-myc promoter-binding protein	C-myc promoter-binding protein	NDE	NDE	NDE	Reproductive	Reproductive	Reproductive	NDE	Reproductive	68	4	8	2	954	2337	neut	-0.281759	-0.347863	neut	neut	0.319429	-1.44692	Eukaryota	eukaryote	eukaryote
LOC105827848	Isopentenyl-diphosphate Delta-isomerase 1	Putative uncharacterized protein (Fragment)	NDE	NDE	Reproductive	NDE	Worker	Worker	Reproductive	NDE	NA	NA	NA	NA	NA	NA	NA	NA	NA	NA	NA	NA	NA	NA	NA	NA
LOC105827850	Serine protease gd	Uncharacterized protein	NDE	NDE	NDE	NDE	Worker	Reproductive	NDE	NDE	155	108	75	18	390	1014	pos	0.98538	1.85225	pos	neut	0.000275834	1.06582	cellular organisms	cellular	cellular
LOC105827851	-	Putative uncharacterized protein (Fragment)	NDE	NDE	Worker	Worker	Worker	NDE	NDE	Worker	18	38	2	4	122.333	318.667	neut	0.46772	0.694965	neut	neut	1	0.0540672	Formicidae	ant	hymenopteran_ant
LOC105827852	Serine protease gd	Serine protease gd	NDE	NDE	NDE	NDE	NDE	Reproductive	NDE	Reproductive	52	81	10	5	387.667	1043.33	pos	0.958746	1.7033	neut	neut	0.075815	1.13635	cellular organisms	cellular	cellular
LOC105827853	Adenylate cyclase type 10	Putative uncharacterized protein (Fragment)	NDE	NDE	NDE	NDE	NDE	NDE	NDE	NDE	NA	NA	NA	NA	NA	NA	NA	NA	NA	NA	NA	NA	NA	NA	NA	NA
LOC105827854	ELKS/Rab6-interacting/CAST family member 1	ERC protein 2	NDE	NDE	Worker	Worker	NDE	NDE	Worker	Worker	50	35	12	4	575.333	1770.67	neut	0.60323	0.945672	neut	neut	0.347545	0.741937	Arthropoda	insect	insect
LOC105827855	-	-	NDE	NDE	NDE	NDE	NDE	NDE	NDE	NDE	4	15	0	1	126.333	239.667	neut	0.614206	0.959801	NA	NA	NA	NA	Monomorium pharaonis	ant	hymenopteran_ant
LOC105827856	Prostasin	Enteropeptidase (Fragment)	NDE	NDE	NDE	NDE	NDE	Worker	NDE	Worker	112	73	26	15	1454	3769	neut	0.182618	0.253398	neut	neut	0.869362	0.122007	cellular organisms	cellular	cellular
LOC105827857	Adenylyl cyclase-associated protein 1	Adenylyl cyclase-associated protein	NDE	NDE	NDE	NDE	Reproductive	NDE	NDE	NDE	114	68	36	4	771.333	2087.67	pos	1.27339	2.65657	pos	neut	0.00157373	1.68053	Eukaryota	eukaryote	eukaryote
LOC105827858	General transcription factor IIH subunit 3	General transcription factor IIH subunit	NDE	NDE	Reproductive	NDE	Reproductive	NDE	NDE	Reproductive	0	0	4	12	94.6667	283.333	neg	-1.54158	-2.28074	NA	NA	NA	NA	Eukaryota	eukaryote	eukaryote
LOC105827859	Zinc metalloproteinase nas-15	Metalloendopeptidase	NDE	NDE	NDE	NDE	NDE	NDE	NDE	NDE	NA	NA	NA	NA	NA	NA	NA	NA	NA	NA	NA	NA	NA	NA	NA	NA
LOC105827860	Serine/threonine-protein kinase 36	Serine/threonine-protein kinase 36	NDE	NDE	NDE	NDE	Reproductive	NDE	NDE	Reproductive	95	25	23	0	653	1714	pos	1.27042	2.61419	NA	NA	NA	NA	cellular organisms	cellular	cellular
LOC105827861	-	ABC transporter G family member 20	NDE	NDE	NDE	NDE	NDE	NDE	NDE	NDE	NA	NA	NA	NA	NA	NA	NA	NA	NA	NA	NA	NA	NA	NA	NA	NA
LOC105827862	Cytochrome P450 306a1	Uncharacterized protein	NDE	NDE	NDE	NDE	Reproductive	NDE	NDE	NDE	26	12	4	1	392.333	1071.67	neut	0.445996	0.660047	neut	neut	0.99039	0.613104	cellular organisms	cellular	cellular
LOC105827863	Cytochrome P450 18a1	Cytochrome P450 18a1	NDE	Worker	Reproductive	Reproductive	Worker	NDE	Reproductive	Reproductive	35	19	7	0	435.333	1256.67	neut	1.03509	1.89846	NA	NA	NA	NA	cellular organisms	cellular	cellular
LOC105827865	Fatty acid synthase	Putative uncharacterized protein (Fragment)	NDE	NDE	Reproductive	NDE	NDE	NDE	Reproductive	Reproductive	NA	NA	NA	NA	NA	NA	NA	NA	NA	NA	NA	NA	NA	NA	NA	NA
LOC105827866	-	Putative uncharacterized protein (Fragment)	NDE	NDE	NDE	NDE	Reproductive	Reproductive	NDE	Reproductive	52	86	6	12	697.667	1957.33	neut	0.138745	0.188053	neut	neut	0.920567	-0.190044	Neoptera	ant	hymenopteran_ant
LOC105827867	Capsid protein VP1	VP1 (Fragment)	NDE	NDE	NDE	NDE	NDE	NDE	NDE	NDE	NA	NA	NA	NA	NA	NA	NA	NA	NA	NA	NA	NA	NA	NA	NA	NA
LOC105827868	-	-	NDE	NDE	NDE	NDE	NDE	NDE	NDE	NDE	0	0	0	1	131.667	375.333	neut	-0.566135	-0.699711	NA	NA	NA	NA	Monomorium pharaonis	ant	hymenopteran_ant
LOC105827869	Transmembrane protein 35	Uncharacterized protein	NDE	Worker	NDE	NDE	Worker	Worker	Worker	Worker	6	0	1	0	131.333	336.667	neut	0.0388772	0.0521476	NA	NA	NA	NA	Opisthokonta	bilaterian	bilaterian
LOC105827870	Vacuolar protein sorting-associated protein VTA1 homolog	Putative uncharacterized protein (Fragment)	NDE	NDE	NDE	NDE	NDE	NDE	NDE	Reproductive	30	13	4	0	223.667	622.333	neut	0.866468	1.47325	NA	NA	NA	NA	Eukaryota	eukaryote	eukaryote
LOC105827871	-	-	NDE	NDE	NDE	NDE	NDE	NDE	NDE	NDE	NA	NA	NA	NA	NA	NA	NA	NA	NA	NA	NA	NA	NA	NA	NA	NA
LOC105827872	-	Poly(U)-specific endoribonuclease-like protein	NDE	NDE	NDE	NDE	NDE	NDE	NDE	NDE	24	80	30	40	323	1006	neut	0.545223	0.935848	pos	neut	0.00936377	0.916291	Endopterygota	ant	hymenopteran_ant
LOC105827873	Poly(U)-specific endoribonuclease homolog	Poly(U)-specific endoribonuclease-A	NDE	Worker	NDE	NDE	Worker	NDE	Worker	Worker	47	11	9	4	502.333	1264.67	neut	-0.193385	-0.245304	neut	neut	0.571091	-0.641322	cellular organisms	cellular	cellular
LOC105827874	-	Odorant receptor	NDE	NDE	NDE	Worker	NDE	NDE	NDE	NDE	16	33	10	2	253	701	pos	1.20505	2.46396	pos	neut	0.00428827	2.33336	Endopterygota	ant	hymenopteran_ant
LOC105827875	-	Putative uncharacterized protein (Fragment)	NDE	NDE	NDE	Worker	NDE	Reproductive	NDE	NDE	6	8	2	5	120	312	neut	-0.338747	-0.42692	neut	neut	0.87377	-0.628609	Myrmicinae	ant	hymenopteran_ant
LOC105827876	-	Odorant receptor	NDE	NDE	NDE	Worker	Worker	NDE	NDE	NDE	11	3	0	2	101.667	264.333	neut	-0.253219	-0.316019	NA	NA	NA	NA	Apocrita	ant	hymenopteran_ant
LOC105827878	Palmitoyltransferase ZDHHC5	Palmitoyltransferase (Fragment)	NDE	NDE	NDE	NDE	NDE	NDE	NDE	NDE	64	6	8	0	584	1435	neut	0.553073	0.841922	NA	NA	NA	NA	Eukaryota	eukaryote	eukaryote
LOC105827879	DNA primase large subunit	Uncharacterized protein	NDE	NDE	NDE	NDE	Reproductive	NDE	NDE	Reproductive	34	34	5	3	364.333	1075.67	neut	0.563232	0.863264	neut	neut	0.767852	0.510826	Eukaryota	eukaryote	eukaryote
LOC105827880	Ribonucleoside-diphosphate reductase large subunit	Ribonucleoside-diphosphate reductase (Fragment)	NDE	NDE	NDE	NDE	Reproductive	Reproductive	NDE	Reproductive	60	40	11	18	567.333	1673.67	neut	-0.581148	-0.686624	neut	neut	0.0585625	-0.897942	cellular organisms	cellular	cellular
LOC105827881	Fructose-bisphosphate aldolase B	Fructose-bisphosphate aldolase	NDE	NDE	NDE	Reproductive	NDE	Reproductive	Reproductive	Reproductive	25	22	4	3	332.667	870.333	neut	0.315507	0.450245	neut	neut	1	0.159849	cellular organisms	cellular	cellular
LOC105827882	Putative nuclease HARBI1	Putative uncharacterized protein (Fragment)	NDE	NDE	NDE	NDE	NDE	NDE	NDE	NDE	NA	NA	NA	NA	NA	NA	NA	NA	NA	NA	NA	NA	NA	NA	NA	NA
LOC105827883	Protein aubergine	Piwi-like protein (Fragment)	NDE	NDE	Reproductive	NDE	Reproductive	Reproductive	Reproductive	Reproductive	0	0	0	2	140.333	384.667	neut	-0.851148	-1.02531	NA	NA	NA	NA	Eukaryota	eukaryote	eukaryote
LOC105827884	Serine/threonine-protein phosphatase 4 regulatory subunit 4	Serine/threonine-protein phosphatase 4 regulatory subunit 4	NDE	NDE	NDE	Worker	Reproductive	NDE	NDE	NDE	214	94	30	14	1041	2586	neut	0.0455744	0.0603648	neut	neut	1	-0.0605412	Eukaryota	eukaryote	eukaryote
LOC105827885	-	Putative uncharacterized protein (Fragment)	NDE	NDE	NDE	NDE	NDE	NDE	NDE	NDE	NA	NA	NA	NA	NA	NA	NA	NA	NA	NA	NA	NA	NA	NA	NA	NA
LOC105827886	Probable 28S rRNA (cytosine(4447)-C(5))-methyltransferase	Putative ribosomal RNA methyltransferase NOP2	NDE	NDE	NDE	NDE	Reproductive	Reproductive	NDE	Reproductive	31	38	10	5	520	1529	neut	0.603333	0.953064	neut	neut	0.214371	0.896746	cellular organisms	cellular	cellular
LOC105827887	Vacuolar fusion protein CCZ1 homolog	UPF0550 protein C7orf28-like protein	NDE	NDE	NDE	NDE	Reproductive	NDE	NDE	Reproductive	31	4	14	2	356.667	1026.33	neut	0.0416369	0.0571865	neut	neut	1	-0.101783	Eukaryota	eukaryote	eukaryote
LOC105827888	Voltage-dependent calcium channel type D subunit alpha-1	Voltage dependent Ca2 channel Cav1 subunit	NDE	NDE	NDE	NDE	Worker	NDE	NDE	Worker	312	80	54	7	1803.67	4808.33	neut	0.667502	1.06104	neut	neut	0.14079	0.682097	cellular organisms	cellular	cellular
LOC105827889	DnaJ homolog subfamily C member 2	Uncharacterized protein	NDE	NDE	NDE	Reproductive	Reproductive	Reproductive	NDE	Reproductive	64	11	10	2	476	1399	neut	0.158103	0.215934	neut	neut	1	-0.15155	Eukaryota	eukaryote	eukaryote
LOC105827890	Rab11 family-interacting protein 1	Uncharacterized protein	NDE	NDE	NDE	NDE	Reproductive	NDE	NDE	NDE	38	19	8	1	435.667	1124.33	neut	0.739888	1.21047	neut	neut	0.338131	1.38629	Bilateria	bilaterian	bilaterian
LOC105827892	Bursicon	Bursicon	NDE	NDE	NDE	NDE	Reproductive	NDE	NDE	NDE	4	2	2	0	119.667	318.333	neut	0.282402	0.406775	NA	NA	NA	NA	Bilateria	bilaterian	bilaterian
LOC105827893	Sarcolemmal membrane-associated protein	Sarcolemmal membrane-associated protein	NDE	NDE	NDE	NDE	Reproductive	NDE	NDE	NDE	68	29	9	3	667.667	1867.33	neut	0.402749	0.586286	neut	neut	0.987704	0.2464	Opisthokonta	bilaterian	bilaterian
LOC105827894	Zinc finger CCCH domain-containing protein 10	Putative uncharacterized protein (Fragment)	NDE	NDE	NDE	NDE	Reproductive	NDE	NDE	Reproductive	91	12	8	0	375.333	998.667	neut	0.832143	1.38828	NA	NA	NA	NA	Eukaryota	eukaryote	eukaryote
LOC105827895	G patch domain-containing protein 11	Putative uncharacterized protein (Fragment)	NDE	NDE	NDE	NDE	Reproductive	NDE	NDE	Reproductive	44	32	4	0	178.667	568.333	pos	1.23976	2.46389	NA	NA	NA	NA	Eukaryota	eukaryote	eukaryote
LOC105827896	Importin-11	Putative uncharacterized protein (Fragment)	NDE	NDE	NDE	NDE	Reproductive	Reproductive	NDE	Reproductive	57	2	9	4	833.667	2103.33	neut	-0.881702	-0.993195	neg	neut	0.00738458	-2.53897	Eukaryota	eukaryote	eukaryote
LOC105827897	Dephospho-CoA kinase domain-containing protein	Putative uncharacterized protein (Fragment)	NDE	NDE	NDE	NDE	NDE	NDE	NDE	NDE	16	7	2	2	188	520	neut	0.0139098	0.0184263	neut	neut	0.848108	-0.826679	cellular organisms	cellular	cellular
LOC105827898	COMM domain-containing protein 3	Putative uncharacterized protein (Fragment)	NDE	NDE	NDE	NDE	Reproductive	NDE	NDE	Reproductive	46	34	9	0	146.333	465.667	pos	1.44019	3.19957	NA	NA	NA	NA	Eukaryota	eukaryote	eukaryote
LOC105827899	Partner of bursicon	Putative uncharacterized protein (Fragment)	NDE	NDE	NDE	NDE	NDE	NDE	NDE	NDE	9	1	0	2	104	310	neut	-0.47805	-0.57511	NA	NA	NA	NA	Bilateria	bilaterian	bilaterian
LOC105827900	Probable multidrug resistance-associated protein lethal(2)03659	Uncharacterized protein	NDE	NDE	NDE	NDE	Worker	Worker	NDE	Worker	0	0	3	4	195	537	neut	-1.05183	-1.35392	NA	NA	NA	NA	cellular organisms	cellular	cellular
LOC105827901	UPF0065 protein in the TAR-I ttuE-ttuC' intergenic region	Putative exported protein	NDE	NDE	NDE	NDE	NDE	NDE	NDE	NDE	NA	NA	NA	NA	NA	NA	NA	NA	NA	NA	NA	NA	NA	NA	NA	NA
LOC105827902	Protein YrdA	Transferase	NDE	NDE	NDE	NDE	NDE	NDE	NDE	NDE	NA	NA	NA	NA	NA	NA	NA	NA	NA	NA	NA	NA	NA	NA	NA	NA
LOC105827903	Putative SOS response-associated peptidase YobE	Putative N-acetyltransferase YedL	NDE	NDE	NDE	NDE	NDE	NDE	NDE	NDE	NA	NA	NA	NA	NA	NA	NA	NA	NA	NA	NA	NA	NA	NA	NA	NA
LOC105827904	Sec-independent protein translocase protein TatC	Sec-independent protein translocase protein TatC	NDE	NDE	NDE	NDE	NDE	NDE	NDE	NDE	NA	NA	NA	NA	NA	NA	NA	NA	NA	NA	NA	NA	NA	NA	NA	NA
LOC105827905	-	Putative peptidase	NDE	NDE	NDE	NDE	NDE	NDE	NDE	NDE	NA	NA	NA	NA	NA	NA	NA	NA	NA	NA	NA	NA	NA	NA	NA	NA
LOC105827906	Peroxiredoxin-2B	Uncharacterized protein	NDE	NDE	NDE	NDE	NDE	NDE	NDE	NDE	NA	NA	NA	NA	NA	NA	NA	NA	NA	NA	NA	NA	NA	NA	NA	NA
LOC105827907	Glyoxylate reductase	Glyoxylate reductase	NDE	NDE	NDE	NDE	NDE	NDE	NDE	NDE	NA	NA	NA	NA	NA	NA	NA	NA	NA	NA	NA	NA	NA	NA	NA	NA
LOC105827908	Uncharacterized transcriptional regulatory protein YxjL	Two component transcriptional regulator LuxR family	NDE	NDE	NDE	NDE	NDE	NDE	NDE	NDE	NA	NA	NA	NA	NA	NA	NA	NA	NA	NA	NA	NA	NA	NA	NA	NA
LOC105827909	Protein-S-isoprenylcysteine O-methyltransferase	Isoprenylcysteine carboxyl methyltransferase	NDE	NDE	NDE	NDE	NDE	NDE	NDE	NDE	NA	NA	NA	NA	NA	NA	NA	NA	NA	NA	NA	NA	NA	NA	NA	NA
LOC105827910	Uncharacterized acyl--CoA ligase YtcI	AMP-binding protein	NDE	NDE	NDE	NDE	NDE	NDE	NDE	NDE	NA	NA	NA	NA	NA	NA	NA	NA	NA	NA	NA	NA	NA	NA	NA	NA
LOC105827911	Uncharacterized protein PA3753	Uncharacterized protein	NDE	NDE	NDE	NDE	NDE	NDE	NDE	NDE	NA	NA	NA	NA	NA	NA	NA	NA	NA	NA	NA	NA	NA	NA	NA	NA
LOC105827912	33 kDa chaperonin	33 kDa chaperonin	NDE	NDE	NDE	NDE	NDE	NDE	NDE	NDE	NA	NA	NA	NA	NA	NA	NA	NA	NA	NA	NA	NA	NA	NA	NA	NA
LOC105827913	UPF0585 protein CG18661	SAM-dependent methyltransferase	NDE	NDE	NDE	NDE	NDE	NDE	NDE	NDE	NA	NA	NA	NA	NA	NA	NA	NA	NA	NA	NA	NA	NA	NA	NA	NA
LOC105827914	Probable protein kinase UbiB	Probable protein kinase UbiB	NDE	NDE	NDE	NDE	NDE	NDE	NDE	NDE	NA	NA	NA	NA	NA	NA	NA	NA	NA	NA	NA	NA	NA	NA	NA	NA
LOC105827915	-	Putative uncharacterized protein	NDE	NDE	Reproductive	Reproductive	Reproductive	Reproductive	Reproductive	Reproductive	92	153	15	18	825	2250	neut	0.404416	0.591014	neut	neut	0.493073	0.326328	Formicidae	ant	hymenopteran_ant
LOC105827916	Isoaspartyl peptidase	Putative L-asparaginase	NDE	NDE	NDE	NDE	NDE	NDE	NDE	NDE	NA	NA	NA	NA	NA	NA	NA	NA	NA	NA	NA	NA	NA	NA	NA	NA
LOC105827917	Catalase HPII	Catalase	NDE	NDE	NDE	NDE	NDE	NDE	NDE	NDE	NA	NA	NA	NA	NA	NA	NA	NA	NA	NA	NA	NA	NA	NA	NA	NA
LOC105827918	Phosphoribosylformylglycinamidine synthase	Phosphoribosylformylglycinamidine synthase	NDE	NDE	NDE	NDE	NDE	NDE	NDE	NDE	NA	NA	NA	NA	NA	NA	NA	NA	NA	NA	NA	NA	NA	NA	NA	NA
LOC105827919	L-threonine dehydratase biosynthetic IlvA	L-threonine dehydratase	NDE	NDE	NDE	NDE	NDE	NDE	NDE	NDE	NA	NA	NA	NA	NA	NA	NA	NA	NA	NA	NA	NA	NA	NA	NA	NA
LOC105827920	Ribonuclease R	Ribonuclease R	NDE	NDE	NDE	NDE	NDE	NDE	NDE	NDE	NA	NA	NA	NA	NA	NA	NA	NA	NA	NA	NA	NA	NA	NA	NA	NA
LOC105827921	Glutamine transport ATP-binding protein GlnQ	Polar amino acid ABC transporter inner membrane subunit	NDE	NDE	NDE	NDE	NDE	NDE	NDE	NDE	NA	NA	NA	NA	NA	NA	NA	NA	NA	NA	NA	NA	NA	NA	NA	NA
LOC105827922	Multidrug resistance protein MdtC	Acriflavin resistance protein	NDE	NDE	NDE	NDE	NDE	NDE	NDE	NDE	NA	NA	NA	NA	NA	NA	NA	NA	NA	NA	NA	NA	NA	NA	NA	NA
LOC105827923	Uncharacterized isochorismatase family protein YaaI	Isochorismatase	NDE	NDE	NDE	NDE	NDE	NDE	NDE	NDE	NA	NA	NA	NA	NA	NA	NA	NA	NA	NA	NA	NA	NA	NA	NA	NA
LOC105827924	Probable 3-mercaptopyruvate sulfurtransferase	Rhodanese domain protein	NDE	NDE	NDE	NDE	NDE	NDE	NDE	NDE	NA	NA	NA	NA	NA	NA	NA	NA	NA	NA	NA	NA	NA	NA	NA	NA
LOC105827925	Hemocyte protein-glutamine gamma-glutamyltransferase	Putative uncharacterized protein (Fragment)	NDE	NDE	NDE	Reproductive	Worker	Reproductive	NDE	Reproductive	44	13	19	0	570	1569	neut	1.05262	2.00223	NA	NA	NA	NA	Eukaryota	eukaryote	eukaryote
LOC105827926	Uncharacterized Nudix hydrolase NudL	Uncharacterized protein	NDE	NDE	NDE	NDE	NDE	NDE	NDE	NDE	NA	NA	NA	NA	NA	NA	NA	NA	NA	NA	NA	NA	NA	NA	NA	NA
LOC105827927	Redox-sensitive transcriptional activator SoxR	Putative MerR family trasncriptional regulator SoxR protein	NDE	NDE	NDE	NDE	NDE	NDE	NDE	NDE	NA	NA	NA	NA	NA	NA	NA	NA	NA	NA	NA	NA	NA	NA	NA	NA
LOC105827928	-	Uncharacterized protein	NDE	NDE	NDE	NDE	NDE	NDE	NDE	NDE	NA	NA	NA	NA	NA	NA	NA	NA	NA	NA	NA	NA	NA	NA	NA	NA
LOC105827929	6-hydroxynicotinate 3-monooxygenase	Uncharacterized protein	NDE	NDE	NDE	NDE	NDE	NDE	NDE	NDE	NA	NA	NA	NA	NA	NA	NA	NA	NA	NA	NA	NA	NA	NA	NA	NA
LOC105827930	Adenine phosphoribosyltransferase	Adenine phosphoribosyltransferase	NDE	NDE	NDE	NDE	NDE	NDE	NDE	NDE	NA	NA	NA	NA	NA	NA	NA	NA	NA	NA	NA	NA	NA	NA	NA	NA
LOC105827931	Uncharacterized HTH-type transcriptional regulator HI_1364	Uncharacterized protein	NDE	NDE	NDE	NDE	NDE	NDE	NDE	NDE	NA	NA	NA	NA	NA	NA	NA	NA	NA	NA	NA	NA	NA	NA	NA	NA
LOC105827932	Ribonucleoside-diphosphate reductase small chain B	Ribonucleoside-diphosphate reductase subunit beta	NDE	NDE	NDE	NDE	NDE	NDE	NDE	NDE	NA	NA	NA	NA	NA	NA	NA	NA	NA	NA	NA	NA	NA	NA	NA	NA
LOC105827933	Iron-sulfur clusters transporter ATM1 mitochondrial	Lipid A export ATP-binding/permease protein msbA	NDE	NDE	NDE	NDE	NDE	NDE	NDE	NDE	NA	NA	NA	NA	NA	NA	NA	NA	NA	NA	NA	NA	NA	NA	NA	NA
LOC105827934	Uncharacterized NAD(P)H oxidoreductase HI_1544	NAD(P)H dehydrogenase (Quinone)	NDE	NDE	NDE	NDE	NDE	NDE	NDE	NDE	NA	NA	NA	NA	NA	NA	NA	NA	NA	NA	NA	NA	NA	NA	NA	NA
LOC105827935	DNA polymerase IV	DNA polymerase IV	NDE	NDE	NDE	NDE	NDE	NDE	NDE	NDE	NA	NA	NA	NA	NA	NA	NA	NA	NA	NA	NA	NA	NA	NA	NA	NA
LOC105827936	40S ribosomal protein S6	Putative uncharacterized protein (Fragment)	NDE	NDE	NDE	NDE	NDE	NDE	NDE	NDE	24	2	5	0	222	531	neut	0.373785	0.543385	NA	NA	NA	NA	cellular organisms	cellular	cellular
LOC105827937	3-hydroxypropionyl-coenzyme A dehydratase	Uncharacterized protein	NDE	NDE	NDE	NDE	NDE	NDE	NDE	NDE	NA	NA	NA	NA	NA	NA	NA	NA	NA	NA	NA	NA	NA	NA	NA	NA
LOC105827938	Peroxiredoxin-like protein DDB_G0282517 mitochondrial	Alkyl hydroperoxide reductase subunit C-like protein	NDE	NDE	NDE	NDE	NDE	NDE	NDE	NDE	NA	NA	NA	NA	NA	NA	NA	NA	NA	NA	NA	NA	NA	NA	NA	NA
LOC105827939	Sulfate-binding protein	Sulfate transporter subunit	NDE	NDE	NDE	NDE	NDE	NDE	NDE	NDE	NA	NA	NA	NA	NA	NA	NA	NA	NA	NA	NA	NA	NA	NA	NA	NA
LOC105827940	HTH-type transcriptional regulator GlxA	Transcriptional regulator AraC family	NDE	NDE	NDE	NDE	NDE	NDE	NDE	NDE	NA	NA	NA	NA	NA	NA	NA	NA	NA	NA	NA	NA	NA	NA	NA	NA
LOC105827941	Dimodular nonribosomal peptide synthase	Amino acid adenylation domain-containing protein	NDE	NDE	NDE	NDE	NDE	NDE	NDE	NDE	NA	NA	NA	NA	NA	NA	NA	NA	NA	NA	NA	NA	NA	NA	NA	NA
LOC105827942	Alkaline phosphatase L	Uncharacterized protein	NDE	NDE	NDE	NDE	NDE	NDE	NDE	NDE	NA	NA	NA	NA	NA	NA	NA	NA	NA	NA	NA	NA	NA	NA	NA	NA
LOC105827943	-	Putative uncharacterized protein (Fragment)	NDE	NDE	NDE	NDE	Reproductive	NDE	NDE	NDE	47	78	1	6	465	1332	neut	0.275818	0.383978	neut	neut	0.398605	-1.2852	Bilateria	bilaterian	bilaterian
LOC105827944	Penicillin-binding protein 1B	Penicillin-binding protein 1B	NDE	NDE	NDE	NDE	NDE	NDE	NDE	NDE	NA	NA	NA	NA	NA	NA	NA	NA	NA	NA	NA	NA	NA	NA	NA	NA
LOC105827945	Quinone oxidoreductase PIG3	NADPH quinone reductase	NDE	NDE	NDE	NDE	NDE	NDE	NDE	NDE	NA	NA	NA	NA	NA	NA	NA	NA	NA	NA	NA	NA	NA	NA	NA	NA
LOC105827946	DNA gyrase subunit A	DNA gyrase subunit A	NDE	NDE	NDE	NDE	NDE	NDE	NDE	NDE	NA	NA	NA	NA	NA	NA	NA	NA	NA	NA	NA	NA	NA	NA	NA	NA
LOC105827947	Gamma-glutamylputrescine synthetase PuuA	Glutamate--putrescine ligase	NDE	NDE	NDE	NDE	NDE	NDE	NDE	NDE	NA	NA	NA	NA	NA	NA	NA	NA	NA	NA	NA	NA	NA	NA	NA	NA
LOC105827948	Gamma-glutamyl-gamma-aminobutyrate hydrolase	Uncharacterized protein	NDE	NDE	NDE	NDE	NDE	NDE	NDE	NDE	NA	NA	NA	NA	NA	NA	NA	NA	NA	NA	NA	NA	NA	NA	NA	NA
LOC105827949	Disulfide-bond oxidoreductase YfcG	Glutathione S-transferase domain	NDE	NDE	NDE	NDE	NDE	NDE	NDE	NDE	NA	NA	NA	NA	NA	NA	NA	NA	NA	NA	NA	NA	NA	NA	NA	NA
LOC105827950	Glycine cleavage system transcriptional activator	LysR family transcriptional regulator glycine cleavage system transcriptional activator	NDE	NDE	NDE	NDE	NDE	NDE	NDE	NDE	NA	NA	NA	NA	NA	NA	NA	NA	NA	NA	NA	NA	NA	NA	NA	NA
LOC105827951	Uncharacterized methyltransferase C25B8.09	Methyltransferase type 11	NDE	NDE	NDE	NDE	NDE	NDE	NDE	NDE	NA	NA	NA	NA	NA	NA	NA	NA	NA	NA	NA	NA	NA	NA	NA	NA
LOC105827952	GTPase Der	GTPase Der	NDE	NDE	NDE	NDE	NDE	NDE	NDE	NDE	NA	NA	NA	NA	NA	NA	NA	NA	NA	NA	NA	NA	NA	NA	NA	NA
LOC105827953	Histidinol-phosphate aminotransferase 1	Histidinol-phosphate aminotransferase	NDE	NDE	NDE	NDE	NDE	NDE	NDE	NDE	NA	NA	NA	NA	NA	NA	NA	NA	NA	NA	NA	NA	NA	NA	NA	NA
LOC105827954	Arginine/agmatine antiporter	Putative amino acid permease	NDE	NDE	NDE	NDE	NDE	NDE	NDE	NDE	NA	NA	NA	NA	NA	NA	NA	NA	NA	NA	NA	NA	NA	NA	NA	NA
LOC105827955	Delta-9 acyl-lipid desaturase 1	Putative fatty acid desaturase (Membrane)	NDE	NDE	NDE	NDE	NDE	NDE	NDE	NDE	NA	NA	NA	NA	NA	NA	NA	NA	NA	NA	NA	NA	NA	NA	NA	NA
LOC105827956	-	Odorant receptor	NDE	NDE	NDE	NDE	NDE	NDE	NDE	NDE	NA	NA	NA	NA	NA	NA	NA	NA	NA	NA	NA	NA	NA	NA	NA	NA
LOC105827957	Probable multidrug resistance protein YoeA	Multidrug resistance protein mdtK	NDE	NDE	NDE	NDE	NDE	NDE	NDE	NDE	NA	NA	NA	NA	NA	NA	NA	NA	NA	NA	NA	NA	NA	NA	NA	NA
LOC105827958	Diacylglycerol kinase kappa	Putative hemagglutinin afimbrial adhesin (Fragment)	NDE	NDE	NDE	NDE	NDE	NDE	NDE	NDE	NA	NA	NA	NA	NA	NA	NA	NA	NA	NA	NA	NA	NA	NA	NA	NA
LOC105827959	Energy-dependent translational throttle protein EttA	Uncharacterized protein	NDE	NDE	NDE	NDE	NDE	NDE	NDE	NDE	NA	NA	NA	NA	NA	NA	NA	NA	NA	NA	NA	NA	NA	NA	NA	NA
LOC105827960	Glycine cleavage system H protein	Glycine cleavage system H protein	NDE	NDE	NDE	NDE	NDE	NDE	NDE	NDE	NA	NA	NA	NA	NA	NA	NA	NA	NA	NA	NA	NA	NA	NA	NA	NA
LOC105827961	Aminomethyltransferase	Aminomethyltransferase	NDE	NDE	NDE	NDE	NDE	NDE	NDE	NDE	NA	NA	NA	NA	NA	NA	NA	NA	NA	NA	NA	NA	NA	NA	NA	NA
LOC105827962	D-alanine--D-alanine ligase A	D-alanine--D-alanine ligase	NDE	NDE	NDE	NDE	NDE	NDE	NDE	NDE	NA	NA	NA	NA	NA	NA	NA	NA	NA	NA	NA	NA	NA	NA	NA	NA
LOC105827963	N-ethylmaleimide reductase	N-ethylmaleimide reductase	NDE	NDE	NDE	NDE	NDE	NDE	NDE	NDE	NA	NA	NA	NA	NA	NA	NA	NA	NA	NA	NA	NA	NA	NA	NA	NA
LOC105827964	HTH-type transcriptional regulator DmlR	Transcriptional regulator LysR family	NDE	NDE	NDE	NDE	NDE	NDE	NDE	NDE	NA	NA	NA	NA	NA	NA	NA	NA	NA	NA	NA	NA	NA	NA	NA	NA
LOC105827965	RNA polymerase sigma factor RpoH	RNA polymerase sigma factor RpoH	NDE	NDE	NDE	NDE	NDE	NDE	NDE	NDE	NA	NA	NA	NA	NA	NA	NA	NA	NA	NA	NA	NA	NA	NA	NA	NA
LOC105827966	ADP-L-glycero-D-manno-heptose-6-epimerase	ADP-L-glycero-D-manno-heptose-6-epimerase	NDE	NDE	NDE	NDE	NDE	NDE	NDE	NDE	NA	NA	NA	NA	NA	NA	NA	NA	NA	NA	NA	NA	NA	NA	NA	NA
LOC105827967	-	Odorant receptor	NDE	NDE	NDE	NDE	NDE	NDE	NDE	NDE	NA	NA	NA	NA	NA	NA	NA	NA	NA	NA	NA	NA	NA	NA	NA	NA
LOC105827968	D-beta-D-heptose 7-phosphate kinase	Uncharacterized protein	NDE	NDE	NDE	NDE	NDE	NDE	NDE	NDE	NA	NA	NA	NA	NA	NA	NA	NA	NA	NA	NA	NA	NA	NA	NA	NA
LOC105827969	Transcriptional regulatory protein OmpR	Transcriptional regulatory protein ompR	NDE	NDE	NDE	NDE	NDE	NDE	NDE	NDE	NA	NA	NA	NA	NA	NA	NA	NA	NA	NA	NA	NA	NA	NA	NA	NA
LOC105827970	Metalloprotease TldD homolog	Protease TldD	NDE	NDE	NDE	NDE	NDE	NDE	NDE	NDE	NA	NA	NA	NA	NA	NA	NA	NA	NA	NA	NA	NA	NA	NA	NA	NA
LOC105827971	Large-conductance mechanosensitive channel	Large-conductance mechanosensitive channel	NDE	NDE	NDE	NDE	NDE	NDE	NDE	NDE	NA	NA	NA	NA	NA	NA	NA	NA	NA	NA	NA	NA	NA	NA	NA	NA
LOC105827972	Fumarylpyruvate hydrolase	Putative fumarylpyruvate hydrolase	NDE	NDE	NDE	NDE	NDE	NDE	NDE	NDE	NA	NA	NA	NA	NA	NA	NA	NA	NA	NA	NA	NA	NA	NA	NA	NA
LOC105827973	HTH-type transcriptional regulator MetR	Putative RuBisCO transcriptional regulator	NDE	NDE	NDE	NDE	NDE	NDE	NDE	NDE	NA	NA	NA	NA	NA	NA	NA	NA	NA	NA	NA	NA	NA	NA	NA	NA
LOC105827974	3-isopropylmalate dehydrogenase	3-isopropylmalate dehydrogenase	NDE	NDE	NDE	NDE	NDE	NDE	NDE	NDE	NA	NA	NA	NA	NA	NA	NA	NA	NA	NA	NA	NA	NA	NA	NA	NA
LOC105827975	Ferripyoverdine receptor	Uncharacterized protein	NDE	NDE	NDE	NDE	NDE	NDE	NDE	NDE	NA	NA	NA	NA	NA	NA	NA	NA	NA	NA	NA	NA	NA	NA	NA	NA
LOC105827976	Proline--tRNA ligase	Proline--tRNA ligase	NDE	NDE	NDE	NDE	NDE	NDE	NDE	NDE	NA	NA	NA	NA	NA	NA	NA	NA	NA	NA	NA	NA	NA	NA	NA	NA
LOC105827977	RNA pyrophosphohydrolase	RNA pyrophosphohydrolase	NDE	NDE	NDE	NDE	NDE	NDE	NDE	NDE	NA	NA	NA	NA	NA	NA	NA	NA	NA	NA	NA	NA	NA	NA	NA	NA
LOC105827978	-	Odorant receptor	NDE	NDE	NDE	NDE	NDE	NDE	NDE	NDE	NA	NA	NA	NA	NA	NA	NA	NA	NA	NA	NA	NA	NA	NA	NA	NA
LOC105827979	Excitatory amino acid transporter	Putative transmembrane sodium-dicarboxylate family transporter protein	NDE	NDE	NDE	NDE	NDE	NDE	NDE	NDE	NA	NA	NA	NA	NA	NA	NA	NA	NA	NA	NA	NA	NA	NA	NA	NA
LOC105827980	Transketolase	Transketolase	NDE	NDE	NDE	NDE	NDE	NDE	NDE	NDE	NA	NA	NA	NA	NA	NA	NA	NA	NA	NA	NA	NA	NA	NA	NA	NA
LOC105827981	Fructokinase-1	Putative fructokinase	NDE	NDE	NDE	NDE	NDE	NDE	NDE	NDE	NA	NA	NA	NA	NA	NA	NA	NA	NA	NA	NA	NA	NA	NA	NA	NA
LOC105827982	Serine 3-dehydrogenase	Oxidoreductase	NDE	NDE	NDE	NDE	NDE	NDE	NDE	NDE	NA	NA	NA	NA	NA	NA	NA	NA	NA	NA	NA	NA	NA	NA	NA	NA
LOC105827983	PhoH-like protein	Phosphate starvation-inducible ATPase PhoH with RNA binding motif	NDE	NDE	NDE	NDE	NDE	NDE	NDE	NDE	NA	NA	NA	NA	NA	NA	NA	NA	NA	NA	NA	NA	NA	NA	NA	NA
LOC105827984	Probable phospholipid ABC transporter permease protein MlaE	Putative transmembrane component of ABC transporter protein	NDE	NDE	NDE	NDE	NDE	NDE	NDE	NDE	NA	NA	NA	NA	NA	NA	NA	NA	NA	NA	NA	NA	NA	NA	NA	NA
LOC105827985	Aryl-alcohol dehydrogenase	Aryl-alcohol dehydrogenase	NDE	NDE	NDE	NDE	NDE	NDE	NDE	NDE	NA	NA	NA	NA	NA	NA	NA	NA	NA	NA	NA	NA	NA	NA	NA	NA
LOC105827986	Guanosine-3' 5'-bis(diphosphate) 3'-pyrophosphohydrolase	Putative guanosine-3' 5'-bis(Diphosphate) 3'-pyrophosphohydrolase	NDE	NDE	NDE	NDE	NDE	NDE	NDE	NDE	NA	NA	NA	NA	NA	NA	NA	NA	NA	NA	NA	NA	NA	NA	NA	NA
LOC105827987	Ornithine carbamoyltransferase	Ornithine carbamoyltransferase	NDE	NDE	NDE	NDE	NDE	NDE	NDE	NDE	NA	NA	NA	NA	NA	NA	NA	NA	NA	NA	NA	NA	NA	NA	NA	NA
LOC105827988	Transcriptional regulatory protein CusR	Response regulator mprA	NDE	NDE	NDE	NDE	NDE	NDE	NDE	NDE	NA	NA	NA	NA	NA	NA	NA	NA	NA	NA	NA	NA	NA	NA	NA	NA
LOC105827989	-	Odorant receptor	NDE	NDE	Worker	Worker	NDE	NDE	NDE	Worker	3	3	0	2	110	289	neut	-0.332218	-0.415371	NA	NA	NA	NA	Endopterygota	ant	hymenopteran_ant
LOC105827990	Monothiol glutaredoxin-5	Glutaredoxin	NDE	NDE	NDE	NDE	NDE	NDE	NDE	NDE	NA	NA	NA	NA	NA	NA	NA	NA	NA	NA	NA	NA	NA	NA	NA	NA
LOC105827991	Probable aromatic acid decarboxylase	3-polyprenyl-4-hydroxybenzoate carboxy-lyase UbiX	NDE	NDE	NDE	NDE	NDE	NDE	NDE	NDE	NA	NA	NA	NA	NA	NA	NA	NA	NA	NA	NA	NA	NA	NA	NA	NA
LOC105827992	Error-prone DNA polymerase	Error-prone DNA polymerase	NDE	NDE	NDE	NDE	NDE	NDE	NDE	NDE	NA	NA	NA	NA	NA	NA	NA	NA	NA	NA	NA	NA	NA	NA	NA	NA
LOC105827993	Peptide methionine sulfoxide reductase MsrB	Peptide methionine sulfoxide reductase MsrB	NDE	NDE	NDE	NDE	NDE	NDE	NDE	NDE	NA	NA	NA	NA	NA	NA	NA	NA	NA	NA	NA	NA	NA	NA	NA	NA
LOC105827994	Glutamate-pyruvate aminotransferase AlaC	Uncharacterized protein	NDE	NDE	NDE	NDE	NDE	NDE	NDE	NDE	NA	NA	NA	NA	NA	NA	NA	NA	NA	NA	NA	NA	NA	NA	NA	NA
LOC105827995	Protein-L-isoaspartate O-methyltransferase 3	Protein-L-isoaspartate(D-aspartate) O-methyltransferase	NDE	NDE	NDE	NDE	NDE	NDE	NDE	NDE	NA	NA	NA	NA	NA	NA	NA	NA	NA	NA	NA	NA	NA	NA	NA	NA
LOC105827996	-	Uncharacterized protein	NDE	NDE	NDE	NDE	NDE	NDE	NDE	NDE	NA	NA	NA	NA	NA	NA	NA	NA	NA	NA	NA	NA	NA	NA	NA	NA
LOC105827997	Endothelin-converting enzyme 1	Putative endopeptidase	NDE	NDE	NDE	NDE	NDE	NDE	NDE	NDE	NA	NA	NA	NA	NA	NA	NA	NA	NA	NA	NA	NA	NA	NA	NA	NA
LOC105827998	50S ribosomal protein L20	50S ribosomal protein L20	NDE	NDE	NDE	NDE	NDE	NDE	NDE	NDE	NA	NA	NA	NA	NA	NA	NA	NA	NA	NA	NA	NA	NA	NA	NA	NA
LOC105827999	50S ribosomal protein L35	50S ribosomal protein L35	NDE	NDE	NDE	NDE	NDE	NDE	NDE	NDE	NA	NA	NA	NA	NA	NA	NA	NA	NA	NA	NA	NA	NA	NA	NA	NA
LOC105828000	-	Odorant receptor	NDE	NDE	NDE	NDE	NDE	NDE	NDE	NDE	NA	NA	NA	NA	NA	NA	NA	NA	NA	NA	NA	NA	NA	NA	NA	NA
LOC105828001	Probable ribonucleotide transport ATP-binding protein mkl	ABC transporter ATP-binding protein	NDE	NDE	NDE	NDE	NDE	NDE	NDE	NDE	NA	NA	NA	NA	NA	NA	NA	NA	NA	NA	NA	NA	NA	NA	NA	NA
LOC105828002	Protein TonB	Protein tonB	NDE	NDE	NDE	NDE	NDE	NDE	NDE	NDE	NA	NA	NA	NA	NA	NA	NA	NA	NA	NA	NA	NA	NA	NA	NA	NA
LOC105828003	3-phosphoshikimate 1-carboxyvinyltransferase	3-phosphoshikimate 1-carboxyvinyltransferase	NDE	NDE	NDE	NDE	NDE	NDE	NDE	NDE	NA	NA	NA	NA	NA	NA	NA	NA	NA	NA	NA	NA	NA	NA	NA	NA
LOC105828004	Leucine efflux protein	Uncharacterized protein	NDE	NDE	NDE	NDE	NDE	NDE	NDE	NDE	NA	NA	NA	NA	NA	NA	NA	NA	NA	NA	NA	NA	NA	NA	NA	NA
LOC105828005	Leucine-responsive regulatory protein	Uncharacterized protein	NDE	NDE	NDE	NDE	NDE	NDE	NDE	NDE	NA	NA	NA	NA	NA	NA	NA	NA	NA	NA	NA	NA	NA	NA	NA	NA
LOC105828006	Uncharacterized membrane protein PA4757	Uncharacterized protein	NDE	NDE	NDE	NDE	NDE	NDE	NDE	NDE	NA	NA	NA	NA	NA	NA	NA	NA	NA	NA	NA	NA	NA	NA	NA	NA
LOC105828007	Uncharacterized HTH-type transcriptional regulator YeaM	Uncharacterized protein	NDE	NDE	NDE	NDE	NDE	NDE	NDE	NDE	NA	NA	NA	NA	NA	NA	NA	NA	NA	NA	NA	NA	NA	NA	NA	NA
LOC105828008	Adenylosuccinate synthetase	Adenylosuccinate synthetase	NDE	NDE	NDE	NDE	NDE	NDE	NDE	NDE	NA	NA	NA	NA	NA	NA	NA	NA	NA	NA	NA	NA	NA	NA	NA	NA
LOC105828009	Leucine--tRNA ligase	Leucine--tRNA ligase	NDE	NDE	NDE	NDE	NDE	NDE	NDE	NDE	NA	NA	NA	NA	NA	NA	NA	NA	NA	NA	NA	NA	NA	NA	NA	NA
LOC105828010	Septum site-determining protein MinD	Site-determining protein	NDE	NDE	NDE	NDE	NDE	NDE	NDE	NDE	NA	NA	NA	NA	NA	NA	NA	NA	NA	NA	NA	NA	NA	NA	NA	NA
LOC105828011	-	GON-4-like protein	NDE	NDE	NDE	NDE	NDE	NDE	NDE	NDE	12	13	5	2	147.333	461.667	neut	0.504728	0.774778	neut	neut	0.503201	0.996333	Pancrustacea	insect	insect
LOC105828012	Aspartyl/asparaginyl beta-hydroxylase	Putative beta-hydroxylase	NDE	NDE	NDE	NDE	NDE	NDE	NDE	NDE	NA	NA	NA	NA	NA	NA	NA	NA	NA	NA	NA	NA	NA	NA	NA	NA
LOC105828013	Chitinase 63	Uncharacterized protein	NDE	NDE	NDE	NDE	NDE	NDE	NDE	NDE	NA	NA	NA	NA	NA	NA	NA	NA	NA	NA	NA	NA	NA	NA	NA	NA
LOC105828014	6-carboxy-5 6 7 8-tetrahydropterin synthase	6-carboxy-5 6 7 8-tetrahydropterin synthase	NDE	NDE	NDE	NDE	NDE	NDE	NDE	NDE	NA	NA	NA	NA	NA	NA	NA	NA	NA	NA	NA	NA	NA	NA	NA	NA
LOC105828015	Vitamin B12 transporter BtuB	Uncharacterized protein	NDE	NDE	NDE	NDE	NDE	NDE	NDE	NDE	NA	NA	NA	NA	NA	NA	NA	NA	NA	NA	NA	NA	NA	NA	NA	NA
LOC105828016	Aspartate aminotransferase	Aspartate aminotransferase	NDE	NDE	NDE	NDE	NDE	NDE	NDE	NDE	NA	NA	NA	NA	NA	NA	NA	NA	NA	NA	NA	NA	NA	NA	NA	NA
LOC105828017	Fructose-1 6-bisphosphatase class 1	Fructose-1 6-bisphosphatase class 1	NDE	NDE	NDE	NDE	NDE	NDE	NDE	NDE	NA	NA	NA	NA	NA	NA	NA	NA	NA	NA	NA	NA	NA	NA	NA	NA
LOC105828018	Pyridoxine 5'-phosphate synthase	Pyridoxine 5'-phosphate synthase	NDE	NDE	NDE	NDE	NDE	NDE	NDE	NDE	NA	NA	NA	NA	NA	NA	NA	NA	NA	NA	NA	NA	NA	NA	NA	NA
LOC105828019	Type 4 fimbrial assembly protein PilC	Type IV pilus assembly protein tapC	NDE	NDE	NDE	NDE	NDE	NDE	NDE	NDE	NA	NA	NA	NA	NA	NA	NA	NA	NA	NA	NA	NA	NA	NA	NA	NA
LOC105828020	Protein translocase subunit SecY	Protein translocase subunit SecY	NDE	NDE	NDE	NDE	NDE	NDE	NDE	NDE	NA	NA	NA	NA	NA	NA	NA	NA	NA	NA	NA	NA	NA	NA	NA	NA
LOC105828021	50S ribosomal protein L15	50S ribosomal protein L15	NDE	NDE	NDE	NDE	NDE	NDE	NDE	NDE	NA	NA	NA	NA	NA	NA	NA	NA	NA	NA	NA	NA	NA	NA	NA	NA
LOC105828022	Multifunctional methyltransferase subunit TRM112-like protein	TRM112-like protein	NDE	NDE	NDE	NDE	Reproductive	NDE	NDE	NDE	24	6	0	0	96	288	neut	0.690248	1.09065	NA	NA	NA	NA	Eukaryota	eukaryote	eukaryote
LOC105828023	30S ribosomal protein S5	30S ribosomal protein S5	NDE	NDE	NDE	NDE	NDE	NDE	NDE	NDE	NA	NA	NA	NA	NA	NA	NA	NA	NA	NA	NA	NA	NA	NA	NA	NA
LOC105828024	50S ribosomal protein L18	50S ribosomal protein L18	NDE	NDE	NDE	NDE	NDE	NDE	NDE	NDE	NA	NA	NA	NA	NA	NA	NA	NA	NA	NA	NA	NA	NA	NA	NA	NA
LOC105828025	50S ribosomal protein L6	50S ribosomal protein L6	NDE	NDE	NDE	NDE	NDE	NDE	NDE	NDE	NA	NA	NA	NA	NA	NA	NA	NA	NA	NA	NA	NA	NA	NA	NA	NA
LOC105828026	Flagellar hook protein FlgE	Flagellar hook protein FlgE	NDE	NDE	NDE	NDE	NDE	NDE	NDE	NDE	NA	NA	NA	NA	NA	NA	NA	NA	NA	NA	NA	NA	NA	NA	NA	NA
LOC105828027	-	FlgD protein	NDE	NDE	NDE	NDE	NDE	NDE	NDE	NDE	NA	NA	NA	NA	NA	NA	NA	NA	NA	NA	NA	NA	NA	NA	NA	NA
LOC105828028	Cell division protein ZapE	Lactation elevated protein 1	NDE	NDE	NDE	NDE	NDE	NDE	NDE	NDE	NA	NA	NA	NA	NA	NA	NA	NA	NA	NA	NA	NA	NA	NA	NA	NA
LOC105828029	Putative modification methylase OB3336	DNA-cytosine methyltransferase	NDE	NDE	NDE	NDE	NDE	NDE	NDE	NDE	NA	NA	NA	NA	NA	NA	NA	NA	NA	NA	NA	NA	NA	NA	NA	NA
LOC105828030	Protease 2	PtrB protein	NDE	NDE	NDE	NDE	NDE	NDE	NDE	NDE	NA	NA	NA	NA	NA	NA	NA	NA	NA	NA	NA	NA	NA	NA	NA	NA
LOC105828031	Periplasmic nitrate reductase	Nitrate reductase	NDE	NDE	NDE	NDE	NDE	NDE	NDE	NDE	NA	NA	NA	NA	NA	NA	NA	NA	NA	NA	NA	NA	NA	NA	NA	NA
LOC105828032	Leucine-responsive regulatory protein	AsnC family Transcriptional regulator	NDE	NDE	NDE	NDE	NDE	NDE	NDE	NDE	NA	NA	NA	NA	NA	NA	NA	NA	NA	NA	NA	NA	NA	NA	NA	NA
LOC105828033	Dihydroxy-acid dehydratase	Dihydroxy-acid dehydratase	NDE	NDE	NDE	NDE	NDE	NDE	NDE	NDE	NA	NA	NA	NA	NA	NA	NA	NA	NA	NA	NA	NA	NA	NA	NA	NA
LOC105828034	Putative sulfate transporter YbaR	Inorganic anion transporter SulP family	NDE	NDE	NDE	NDE	NDE	NDE	NDE	NDE	NA	NA	NA	NA	NA	NA	NA	NA	NA	NA	NA	NA	NA	NA	NA	NA
LOC105828035	Uridylate kinase	Uridylate kinase	NDE	NDE	NDE	NDE	NDE	NDE	NDE	NDE	NA	NA	NA	NA	NA	NA	NA	NA	NA	NA	NA	NA	NA	NA	NA	NA
LOC105828036	Ribosome-recycling factor	Ribosome-recycling factor	NDE	NDE	NDE	NDE	NDE	NDE	NDE	NDE	NA	NA	NA	NA	NA	NA	NA	NA	NA	NA	NA	NA	NA	NA	NA	NA
LOC105828037	Lipoprotein-releasing system ATP-binding protein LolD	ABC transporter related protein	NDE	NDE	NDE	NDE	NDE	NDE	NDE	NDE	NA	NA	NA	NA	NA	NA	NA	NA	NA	NA	NA	NA	NA	NA	NA	NA
LOC105828038	Homoserine O-acetyltransferase	Homoserine O-acetyltransferase	NDE	NDE	NDE	NDE	NDE	NDE	NDE	NDE	NA	NA	NA	NA	NA	NA	NA	NA	NA	NA	NA	NA	NA	NA	NA	NA
LOC105828039	-	Uncharacterized protein	NDE	NDE	NDE	NDE	NDE	NDE	NDE	NDE	NA	NA	NA	NA	NA	NA	NA	NA	NA	NA	NA	NA	NA	NA	NA	NA
LOC105828040	Glucose-1-phosphate thymidylyltransferase	Glucose-1-phosphate thymidylyltransferase	NDE	NDE	NDE	NDE	NDE	NDE	NDE	NDE	NA	NA	NA	NA	NA	NA	NA	NA	NA	NA	NA	NA	NA	NA	NA	NA
LOC105828041	Acetolactate synthase small subunit	Uncharacterized protein	NDE	NDE	NDE	NDE	NDE	NDE	NDE	NDE	NA	NA	NA	NA	NA	NA	NA	NA	NA	NA	NA	NA	NA	NA	NA	NA
LOC105828042	Ketol-acid reductoisomerase	Ketol-acid reductoisomerase	NDE	NDE	NDE	NDE	NDE	NDE	NDE	NDE	NA	NA	NA	NA	NA	NA	NA	NA	NA	NA	NA	NA	NA	NA	NA	NA
LOC105828043	Uncharacterized protein YgeA	Aspartate racemase	NDE	NDE	NDE	NDE	NDE	NDE	NDE	NDE	NA	NA	NA	NA	NA	NA	NA	NA	NA	NA	NA	NA	NA	NA	NA	NA
LOC105828044	Carbamoyl-phosphate synthase small chain	Carbamoyl-phosphate synthase small chain	NDE	NDE	NDE	NDE	NDE	NDE	NDE	NDE	NA	NA	NA	NA	NA	NA	NA	NA	NA	NA	NA	NA	NA	NA	NA	NA
LOC105828045	Carbamoyl-phosphate synthase large chain	Carbamoyl-phosphate synthase (glutamine-hydrolyzing)	NDE	NDE	NDE	NDE	NDE	NDE	NDE	NDE	NA	NA	NA	NA	NA	NA	NA	NA	NA	NA	NA	NA	NA	NA	NA	NA
LOC105828046	Flagellar hook-associated protein 2	Stenotrophomonas maltophilia strain ZBG7B contig_123 whole genome shotgun sequence	NDE	NDE	NDE	NDE	NDE	NDE	NDE	NDE	NA	NA	NA	NA	NA	NA	NA	NA	NA	NA	NA	NA	NA	NA	NA	NA
LOC105828047	Fimbrial protein P9-2	Fimbrial protein	NDE	NDE	NDE	NDE	NDE	NDE	NDE	NDE	NA	NA	NA	NA	NA	NA	NA	NA	NA	NA	NA	NA	NA	NA	NA	NA
LOC105828048	Fimbrial protein	Fimbrial protein	NDE	NDE	NDE	NDE	NDE	NDE	NDE	NDE	NA	NA	NA	NA	NA	NA	NA	NA	NA	NA	NA	NA	NA	NA	NA	NA
LOC105828049	2-hydroxyacid dehydrogenase homolog	D-isomer specific 2-hydroxyacid dehydrogenase NAD-binding	NDE	NDE	NDE	NDE	NDE	NDE	NDE	NDE	NA	NA	NA	NA	NA	NA	NA	NA	NA	NA	NA	NA	NA	NA	NA	NA
LOC105828051	D-beta-hydroxybutyrate dehydrogenase	3-hydroxybutyrate dehydrogenase	NDE	NDE	NDE	NDE	NDE	NDE	NDE	NDE	NA	NA	NA	NA	NA	NA	NA	NA	NA	NA	NA	NA	NA	NA	NA	NA
LOC105828052	NADPH-dependent FMN reductase ArsH	Arsenic resistance protein ArsH	NDE	NDE	NDE	NDE	NDE	NDE	NDE	NDE	NA	NA	NA	NA	NA	NA	NA	NA	NA	NA	NA	NA	NA	NA	NA	NA
LOC105828053	Protein ArsC	Uncharacterized protein	NDE	NDE	NDE	NDE	NDE	NDE	NDE	NDE	NA	NA	NA	NA	NA	NA	NA	NA	NA	NA	NA	NA	NA	NA	NA	NA
LOC105828054	Arsenical-resistance protein Acr3	Arsenic transporter	NDE	NDE	NDE	NDE	NDE	NDE	NDE	NDE	NA	NA	NA	NA	NA	NA	NA	NA	NA	NA	NA	NA	NA	NA	NA	NA
LOC105828055	Uncharacterized protein YhcG	PF06250 family protein	NDE	NDE	NDE	NDE	NDE	NDE	NDE	NDE	NA	NA	NA	NA	NA	NA	NA	NA	NA	NA	NA	NA	NA	NA	NA	NA
LOC105828056	Chromate transport protein	Chromate efflux transporter	NDE	NDE	NDE	NDE	NDE	NDE	NDE	NDE	NA	NA	NA	NA	NA	NA	NA	NA	NA	NA	NA	NA	NA	NA	NA	NA
LOC105828057	Putative sulfate transporter YbaR	Inorganic anion transporter SulP family	NDE	NDE	NDE	NDE	NDE	NDE	NDE	NDE	NA	NA	NA	NA	NA	NA	NA	NA	NA	NA	NA	NA	NA	NA	NA	NA
LOC105828058	Penicillin-binding protein 4	Beta-lactamase	NDE	NDE	NDE	NDE	NDE	NDE	NDE	NDE	NA	NA	NA	NA	NA	NA	NA	NA	NA	NA	NA	NA	NA	NA	NA	NA
LOC105828059	Uncharacterized ABC transporter ATP-binding protein HI_1051	Multidrug ABC transporter ATP-binding protein	NDE	NDE	NDE	NDE	NDE	NDE	NDE	NDE	NA	NA	NA	NA	NA	NA	NA	NA	NA	NA	NA	NA	NA	NA	NA	NA
LOC105828060	Type II secretion system protein G	Putative general secretion pathway protein G	NDE	NDE	NDE	NDE	NDE	NDE	NDE	NDE	NA	NA	NA	NA	NA	NA	NA	NA	NA	NA	NA	NA	NA	NA	NA	NA
LOC105828061	-	Uncharacterized protein	NDE	NDE	NDE	NDE	NDE	NDE	NDE	NDE	NA	NA	NA	NA	NA	NA	NA	NA	NA	NA	NA	NA	NA	NA	NA	NA
LOC105828062	Phosphoenolpyruvate synthase	Pyruvate water dikinase	NDE	NDE	NDE	NDE	NDE	NDE	NDE	NDE	NA	NA	NA	NA	NA	NA	NA	NA	NA	NA	NA	NA	NA	NA	NA	NA
LOC105828063	Serine/threonine-protein kinase PrkC	Protein kinase	NDE	NDE	NDE	NDE	NDE	NDE	NDE	NDE	NA	NA	NA	NA	NA	NA	NA	NA	NA	NA	NA	NA	NA	NA	NA	NA
LOC105828064	Uncharacterized HTH-type transcriptional regulator YdfF	Regulatory protein ArsR	NDE	NDE	NDE	NDE	NDE	NDE	NDE	NDE	NA	NA	NA	NA	NA	NA	NA	NA	NA	NA	NA	NA	NA	NA	NA	NA
LOC105828065	Uncharacterized protein YdfE	Uncharacterized protein	NDE	NDE	NDE	NDE	NDE	NDE	NDE	NDE	NA	NA	NA	NA	NA	NA	NA	NA	NA	NA	NA	NA	NA	NA	NA	NA
LOC105828066	Probable lipid kinase YegS-like	Probable lipid kinase YegS-like	NDE	NDE	NDE	NDE	NDE	NDE	NDE	NDE	NA	NA	NA	NA	NA	NA	NA	NA	NA	NA	NA	NA	NA	NA	NA	NA
LOC105828068	Ribulose-phosphate 3-epimerase	Ribulose-phosphate 3-epimerase	NDE	NDE	NDE	NDE	NDE	NDE	NDE	NDE	NA	NA	NA	NA	NA	NA	NA	NA	NA	NA	NA	NA	NA	NA	NA	NA
LOC105828069	Phosphoribosylaminoimidazole-succinocarboxamide synthase	Phosphoribosylaminoimidazole-succinocarboxamide synthase	NDE	NDE	NDE	NDE	NDE	NDE	NDE	NDE	NA	NA	NA	NA	NA	NA	NA	NA	NA	NA	NA	NA	NA	NA	NA	NA
LOC105828070	Outer membrane protein assembly factor BamA	Outer membrane protein assembly factor BamA	NDE	NDE	NDE	NDE	NDE	NDE	NDE	NDE	NA	NA	NA	NA	NA	NA	NA	NA	NA	NA	NA	NA	NA	NA	NA	NA
LOC105828071	-	Putative two-component response regulator	NDE	NDE	NDE	NDE	NDE	NDE	NDE	NDE	NA	NA	NA	NA	NA	NA	NA	NA	NA	NA	NA	NA	NA	NA	NA	NA
LOC105828072	Cytochrome P450 9e2	Cytochrome P450 9e2	NDE	NDE	Worker	Worker	Worker	Reproductive	Worker	Worker	2	0	1	0	139.333	370.667	neut	-0.0891926	-0.117912	NA	NA	NA	NA	cellular organisms	cellular	cellular
LOC105828073	HTH-type transcriptional regulator PgrR	Transcriptional regulator	NDE	NDE	NDE	NDE	NDE	NDE	NDE	NDE	NA	NA	NA	NA	NA	NA	NA	NA	NA	NA	NA	NA	NA	NA	NA	NA
LOC105828074	UvrABC system protein A	Excinuclease ABC subunit A	NDE	NDE	NDE	NDE	NDE	NDE	NDE	NDE	NA	NA	NA	NA	NA	NA	NA	NA	NA	NA	NA	NA	NA	NA	NA	NA
LOC105828075	Uncharacterized oxidoreductase YrpG	Aldo/keto reductase	NDE	NDE	NDE	NDE	NDE	NDE	NDE	NDE	NA	NA	NA	NA	NA	NA	NA	NA	NA	NA	NA	NA	NA	NA	NA	NA
LOC105828076	Lysine--tRNA ligase	Lysine--tRNA ligase	NDE	NDE	NDE	NDE	NDE	NDE	NDE	NDE	NA	NA	NA	NA	NA	NA	NA	NA	NA	NA	NA	NA	NA	NA	NA	NA
LOC105828077	Cyclic di-GMP phosphodiesterase response regulator RpfG	Response regulator receiver modulated metal dependent phosphohydrolase	NDE	NDE	NDE	NDE	NDE	NDE	NDE	NDE	NA	NA	NA	NA	NA	NA	NA	NA	NA	NA	NA	NA	NA	NA	NA	NA
LOC105828078	Polyribonucleotide nucleotidyltransferase	Polyribonucleotide nucleotidyltransferase	NDE	NDE	NDE	NDE	NDE	NDE	NDE	NDE	NA	NA	NA	NA	NA	NA	NA	NA	NA	NA	NA	NA	NA	NA	NA	NA
LOC105828079	Glyceraldehyde-3-phosphate dehydrogenase	Glyceraldehyde-3-phosphate dehydrogenase	NDE	NDE	NDE	NDE	NDE	NDE	NDE	NDE	NA	NA	NA	NA	NA	NA	NA	NA	NA	NA	NA	NA	NA	NA	NA	NA
LOC105828080	Uncharacterized HTH-type transcriptional regulator YnfL	LysR family transcriptional regulator	NDE	NDE	NDE	NDE	NDE	NDE	NDE	NDE	NA	NA	NA	NA	NA	NA	NA	NA	NA	NA	NA	NA	NA	NA	NA	NA
LOC105828081	tRNA-2-methylthio-N(6)-dimethylallyladenosine synthase	tRNA-2-methylthio-N(6)-dimethylallyladenosine synthase	NDE	NDE	NDE	NDE	NDE	NDE	NDE	NDE	NA	NA	NA	NA	NA	NA	NA	NA	NA	NA	NA	NA	NA	NA	NA	NA
LOC105828082	Uncharacterized oxidoreductase y4hM	Oxidoreductase domain protein	NDE	NDE	NDE	NDE	NDE	NDE	NDE	NDE	NA	NA	NA	NA	NA	NA	NA	NA	NA	NA	NA	NA	NA	NA	NA	NA
LOC105828084	Probable 3-hydroxyacyl-CoA dehydrogenase	Putative 3-hydroxyacyl-CoA dehydrogenase oxidoreductase	NDE	NDE	NDE	NDE	NDE	NDE	NDE	NDE	NA	NA	NA	NA	NA	NA	NA	NA	NA	NA	NA	NA	NA	NA	NA	NA
LOC105828085	Putative phosphoenolpyruvate synthase regulatory protein	Putative phosphoenolpyruvate synthase regulatory protein	NDE	NDE	NDE	NDE	NDE	NDE	NDE	NDE	NA	NA	NA	NA	NA	NA	NA	NA	NA	NA	NA	NA	NA	NA	NA	NA
LOC105828086	Cytochrome c oxidase subunit 1 homolog bacteroid	Uncharacterized protein	NDE	NDE	NDE	NDE	NDE	NDE	NDE	NDE	NA	NA	NA	NA	NA	NA	NA	NA	NA	NA	NA	NA	NA	NA	NA	NA
LOC105828087	Lon protease	Lon protease	NDE	NDE	NDE	NDE	NDE	NDE	NDE	NDE	NA	NA	NA	NA	NA	NA	NA	NA	NA	NA	NA	NA	NA	NA	NA	NA
LOC105828088	Epidermal growth factor receptor	Receptor protein-tyrosine kinase	NDE	NDE	NDE	NDE	NDE	NDE	NDE	NDE	356	80	111	20	1122.67	3302.33	neut	0.23792	0.338721	neut	neut	0.49603	0.220894	cellular organisms	cellular	cellular
LOC105828089	Threonine synthase	Threonine synthase	NDE	NDE	NDE	NDE	NDE	NDE	NDE	NDE	NA	NA	NA	NA	NA	NA	NA	NA	NA	NA	NA	NA	NA	NA	NA	NA
LOC105828090	Fructose-1 6-bisphosphatase class 1	Fructose-1 6-bisphosphatase class 1	NDE	NDE	NDE	NDE	NDE	NDE	NDE	NDE	NA	NA	NA	NA	NA	NA	NA	NA	NA	NA	NA	NA	NA	NA	NA	NA
LOC105828091	UvrABC system protein B	UvrABC system protein B	NDE	NDE	NDE	NDE	NDE	NDE	NDE	NDE	NA	NA	NA	NA	NA	NA	NA	NA	NA	NA	NA	NA	NA	NA	NA	NA
LOC105828092	Vitamin B12 transporter BtuB	Vitamin B12 transporter btuB	NDE	NDE	NDE	NDE	NDE	NDE	NDE	NDE	NA	NA	NA	NA	NA	NA	NA	NA	NA	NA	NA	NA	NA	NA	NA	NA
LOC105828093	Uncharacterized protein PA2026	Symporter family protein	NDE	NDE	NDE	NDE	NDE	NDE	NDE	NDE	NA	NA	NA	NA	NA	NA	NA	NA	NA	NA	NA	NA	NA	NA	NA	NA
LOC105828094	Protoheme IX farnesyltransferase	Protoheme IX farnesyltransferase	NDE	NDE	NDE	NDE	NDE	NDE	NDE	NDE	NA	NA	NA	NA	NA	NA	NA	NA	NA	NA	NA	NA	NA	NA	NA	NA
LOC105828095	-	Cytochrome oxidase assembly	NDE	NDE	NDE	NDE	NDE	NDE	NDE	NDE	NA	NA	NA	NA	NA	NA	NA	NA	NA	NA	NA	NA	NA	NA	NA	NA
LOC105828096	Bifunctional aspartokinase/homoserine dehydrogenase 2 chloroplastic	Homoserine dehydrogenase	NDE	NDE	NDE	NDE	NDE	NDE	NDE	NDE	NA	NA	NA	NA	NA	NA	NA	NA	NA	NA	NA	NA	NA	NA	NA	NA
LOC105828097	Haloalkane dehalogenase	Alpha/beta hydrolase	NDE	NDE	NDE	NDE	NDE	NDE	NDE	NDE	NA	NA	NA	NA	NA	NA	NA	NA	NA	NA	NA	NA	NA	NA	NA	NA
LOC105828098	Uncharacterized ABC transporter ATP-binding protein YcjV	sn-glycerol 3-phosphate transport system ATP-binding protein	NDE	NDE	NDE	NDE	NDE	NDE	NDE	NDE	NA	NA	NA	NA	NA	NA	NA	NA	NA	NA	NA	NA	NA	NA	NA	NA
LOC105828099	Glucose-6-phosphate 1-dehydrogenase	Glucose-6-phosphate 1-dehydrogenase	NDE	NDE	NDE	NDE	NDE	NDE	NDE	NDE	NA	NA	NA	NA	NA	NA	NA	NA	NA	NA	NA	NA	NA	NA	NA	NA
LOC105828100	ATP-dependent Clp protease ATP-binding subunit ClpA	ATP-dependent Clp protease ATP-binding subunit clpA	NDE	NDE	NDE	NDE	NDE	NDE	NDE	NDE	NA	NA	NA	NA	NA	NA	NA	NA	NA	NA	NA	NA	NA	NA	NA	NA
LOC105828101	Probable aspartate aminotransferase 2	Uncharacterized protein	NDE	NDE	NDE	NDE	NDE	NDE	NDE	NDE	NA	NA	NA	NA	NA	NA	NA	NA	NA	NA	NA	NA	NA	NA	NA	NA
LOC105828102	Uncharacterized peptidase y4nA	Prolyl oligopeptidase	NDE	NDE	NDE	NDE	NDE	NDE	NDE	NDE	NA	NA	NA	NA	NA	NA	NA	NA	NA	NA	NA	NA	NA	NA	NA	NA
LOC105828103	D-alanyl-D-alanine-carboxypeptidase/endopeptidase AmpH	Beta-lactamase	NDE	NDE	NDE	NDE	NDE	NDE	NDE	NDE	NA	NA	NA	NA	NA	NA	NA	NA	NA	NA	NA	NA	NA	NA	NA	NA
LOC105828104	Glycerophosphodiester phosphodiesterase GDPD6	Uncharacterized protein	NDE	NDE	NDE	NDE	NDE	NDE	NDE	NDE	NA	NA	NA	NA	NA	NA	NA	NA	NA	NA	NA	NA	NA	NA	NA	NA
LOC105828105	50S ribosomal protein L7/L12	50S ribosomal protein L7/L12	NDE	NDE	NDE	NDE	NDE	NDE	NDE	NDE	NA	NA	NA	NA	NA	NA	NA	NA	NA	NA	NA	NA	NA	NA	NA	NA
LOC105828106	DNA-directed RNA polymerase subunit beta	DNA-directed RNA polymerase subunit beta	NDE	NDE	NDE	NDE	NDE	NDE	NDE	NDE	NA	NA	NA	NA	NA	NA	NA	NA	NA	NA	NA	NA	NA	NA	NA	NA
LOC105828107	Methionine synthase	Methionine synthase	NDE	NDE	NDE	NDE	NDE	NDE	NDE	NDE	NA	NA	NA	NA	NA	NA	NA	NA	NA	NA	NA	NA	NA	NA	NA	NA
LOC105828108	NADH-quinone oxidoreductase subunit I	NADH-quinone oxidoreductase subunit I	NDE	NDE	NDE	NDE	NDE	NDE	NDE	NDE	NA	NA	NA	NA	NA	NA	NA	NA	NA	NA	NA	NA	NA	NA	NA	NA
LOC105828109	NADH-quinone oxidoreductase subunit J	Putative NADH-ubiquinone oxidoreductase chain J	NDE	NDE	NDE	NDE	NDE	NDE	NDE	NDE	NA	NA	NA	NA	NA	NA	NA	NA	NA	NA	NA	NA	NA	NA	NA	NA
LOC105828110	Elongation factor G 2	Elongation factor G	NDE	NDE	NDE	NDE	NDE	NDE	NDE	NDE	NA	NA	NA	NA	NA	NA	NA	NA	NA	NA	NA	NA	NA	NA	NA	NA
LOC105828111	Leukotoxin secretion protein D	Colicin V secretion protein	NDE	NDE	NDE	NDE	NDE	NDE	NDE	NDE	NA	NA	NA	NA	NA	NA	NA	NA	NA	NA	NA	NA	NA	NA	NA	NA
LOC105828112	Uncharacterized oxidoreductase YhxC	Short-chain dehydrogenase/reductase SDR	NDE	NDE	NDE	NDE	NDE	NDE	NDE	NDE	NA	NA	NA	NA	NA	NA	NA	NA	NA	NA	NA	NA	NA	NA	NA	NA
LOC105828113	-	-	NDE	NDE	NDE	NDE	NDE	NDE	NDE	NDE	NA	NA	NA	NA	NA	NA	NA	NA	NA	NA	NA	NA	NA	NA	NA	NA
LOC105828114	Insertion element IS407 uncharacterized 31.7 kDa protein	IntA	NDE	NDE	NDE	NDE	NDE	NDE	NDE	NDE	NA	NA	NA	NA	NA	NA	NA	NA	NA	NA	NA	NA	NA	NA	NA	NA
LOC105828116	-	-	NDE	NDE	NDE	NDE	NDE	NDE	NDE	NDE	NA	NA	NA	NA	NA	NA	NA	NA	NA	NA	NA	NA	NA	NA	NA	NA
LOC105828117	Poly(3-hydroxyalkanoate) polymerase 1	Poly(3-hydroxyalkanoate) polymerase 1	NDE	NDE	NDE	NDE	NDE	NDE	NDE	NDE	NA	NA	NA	NA	NA	NA	NA	NA	NA	NA	NA	NA	NA	NA	NA	NA
LOC105828118	Protein FAM45B	Protein FAM45B	NDE	NDE	NDE	NDE	NDE	NDE	NDE	NDE	26	3	6	4	220	602	neut	-0.606826	-0.720988	neut	neut	0.103226	-1.75402	Eukaryota	eukaryote	eukaryote
LOC105828119	-	1-(5-phosphoribosyl)-5- (5-phosphoribosylamino)methylideneamino imidazole-4-carboxamide isomerase	NDE	NDE	NDE	NDE	NDE	NDE	NDE	NDE	NA	NA	NA	NA	NA	NA	NA	NA	NA	NA	NA	NA	NA	NA	NA	NA
LOC105828120	-	Uncharacterized protein	NDE	NDE	NDE	NDE	NDE	NDE	NDE	NDE	NA	NA	NA	NA	NA	NA	NA	NA	NA	NA	NA	NA	NA	NA	NA	NA
LOC105828121	rRNA-processing protein FCF1 homolog	Putative uncharacterized protein (Fragment)	NDE	NDE	NDE	NDE	NDE	NDE	NDE	NDE	37	0	4	0	152	460	neut	0.381629	0.550616	NA	NA	NA	NA	cellular organisms	cellular	cellular
LOC105828122	-	OBP13 (Fragment)	NDE	NDE	NDE	Worker	Worker	Worker	NDE	Worker	0	3	1	5	55.6667	202.333	neut	-0.762157	-0.939847	NA	NA	NA	NA	Formicidae	ant	hymenopteran_ant
LOC105828123	Dynamin-1-like protein	Dynamin-1-like protein	NDE	NDE	NDE	NDE	Reproductive	NDE	NDE	Reproductive	35	3	9	0	598.667	1534.33	neut	0.340595	0.493585	NA	NA	NA	NA	Eukaryota	eukaryote	eukaryote
LOC105828124	SET and MYND domain-containing protein 4	Uncharacterized protein	NDE	NDE	NDE	NDE	NDE	NDE	NDE	NDE	72	29	4	11	581.333	1440.67	neg	-0.872447	-0.968016	neg	neut	0.00192531	-1.92097	Eukaryota	eukaryote	eukaryote
LOC105828125	Carnitine O-palmitoyltransferase 2 mitochondrial	Putative uncharacterized protein (Fragment)	NDE	NDE	NDE	NDE	NDE	Reproductive	NDE	NDE	197	53	43	9	547.667	1441.33	neut	0.304065	0.434621	neut	neut	0.657356	0.251064	cellular organisms	cellular	cellular
LOC105828126	V-type proton ATPase 21 kDa proteolipid subunit	V-type proton ATPase 21 kDa proteolipid subunit	NDE	NDE	NDE	NDE	Worker	NDE	NDE	Worker	23	4	5	0	183.667	446.333	neut	0.600458	0.936467	NA	NA	NA	NA	Eukaryota	eukaryote	eukaryote
LOC105828127	-	Putative uncharacterized protein (Fragment)	NDE	NDE	NDE	NDE	NDE	NDE	NDE	NDE	NA	NA	NA	NA	NA	NA	NA	NA	NA	NA	NA	NA	NA	NA	NA	NA
LOC105828128	PHD finger protein 10	Putative uncharacterized protein (Fragment)	NDE	NDE	NDE	NDE	Reproductive	NDE	NDE	NDE	1015	528	194	120	2396.67	6549.33	neut	-0.154457	-0.196841	neut	neut	0.197136	-0.173181	Eukaryota	eukaryote	eukaryote
LOC105828129	Thyroid adenoma-associated protein homolog	Putative uncharacterized protein (Fragment)	NDE	NDE	NDE	NDE	NDE	NDE	NDE	NDE	80	56	12	12	1246.67	3589.33	neut	-0.112912	-0.144841	neut	neut	0.560407	-0.356675	Eukaryota	eukaryote	eukaryote
LOC105828130	Eukaryotic translation initiation factor 3 subunit A	Eukaryotic translation initiation factor 3 subunit A (Fragment)	NDE	NDE	NDE	NDE	Reproductive	NDE	NDE	NDE	85	10	24	2	912.333	2456.67	neut	0.321575	0.465903	neut	neut	0.953638	0.34484	Eukaryota	eukaryote	eukaryote
LOC105828131	Cytochrome c oxidase assembly factor 6 homolog	Putative uncharacterized protein (Fragment)	NDE	NDE	NDE	NDE	NDE	NDE	NDE	NDE	4	2	0	0	47.6667	186.333	neut	0.34378	0.494332	NA	NA	NA	NA	Opisthokonta	bilaterian	bilaterian
LOC105828132	Diphthine--ammonia ligase	Putative uncharacterized protein (Fragment)	NDE	NDE	NDE	NDE	NDE	NDE	NDE	NDE	124	15	17	3	553	1562	neut	0.0732691	0.0976468	neut	neut	0.85871	-0.37763	cellular organisms	cellular	cellular
LOC105828133	REST corepressor 3	REST corepressor	NDE	NDE	NDE	NDE	Reproductive	NDE	NDE	Reproductive	33	0	5	0	392.667	1026.33	neut	0.175627	0.241189	NA	NA	NA	NA	Opisthokonta	bilaterian	bilaterian
LOC105828134	ESF1 homolog	Putative uncharacterized protein (Fragment)	NDE	NDE	NDE	NDE	Reproductive	NDE	NDE	Reproductive	46	36	11	10	556.333	1762.67	neut	-0.0224349	-0.0296948	neut	neut	0.952392	-0.149812	Eukaryota	eukaryote	eukaryote
LOC105828135	Polycomb protein Asx	Polycomb protein Asx	NDE	NDE	NDE	NDE	Reproductive	NDE	NDE	NDE	75	15	14	2	1004.33	2577.67	neut	0.299792	0.42637	neut	neut	0.961058	0.336472	Metazoa	bilaterian	bilaterian
LOC105828137	Fatty acid synthase (Fragment)	Putative uncharacterized protein (Fragment)	NDE	NDE	NDE	NDE	Worker	NDE	NDE	NDE	3	5	5	18	266.667	693.333	neg	-1.17414	-1.48852	neut	neut	0.682903	-0.770108	cellular organisms	cellular	cellular
LOC105828138	-	Putative uncharacterized protein (Fragment)	NDE	NDE	NDE	NDE	Reproductive	Reproductive	NDE	Reproductive	53	53	6	10	610.667	1837.33	neut	-0.0939291	-0.120584	neut	neut	0.506515	-0.510826	Bilateria	bilaterian	bilaterian
LOC105828139	-	Uncharacterized protein	NDE	NDE	NDE	NDE	NDE	NDE	NDE	NDE	NA	NA	NA	NA	NA	NA	NA	NA	NA	NA	NA	NA	NA	NA	NA	NA
LOC105828140	Putative nuclease HARBI1	Uncharacterized protein	NDE	NDE	NDE	NDE	NDE	NDE	NDE	NDE	NA	NA	NA	NA	NA	NA	NA	NA	NA	NA	NA	NA	NA	NA	NA	NA
LOC105828141	Nucleoporin GLE1	Nucleoporin GLE1	NDE	NDE	NDE	NDE	Reproductive	NDE	NDE	Reproductive	96	96	31	4	561	1545	pos	1.58255	3.89493	pos	neut	5.3e-05	2.04769	Eukaryota	eukaryote	eukaryote
LOC105828142	Tyrosine-protein kinase transmembrane receptor Ror	Tyrosine-protein kinase receptor	NDE	NDE	NDE	NDE	Reproductive	NDE	Worker	NDE	61	7	22	0	908.333	2463.67	neut	0.673666	1.09703	NA	NA	NA	NA	cellular organisms	cellular	cellular
LOC105828144	CDK-activating kinase assembly factor MAT1	Putative uncharacterized protein (Fragment)	NDE	NDE	NDE	NDE	Reproductive	Reproductive	NDE	Reproductive	29	2	10	2	243	729	neut	-0.204825	-0.263685	neut	neut	0.653329	-1.06471	Eukaryota	eukaryote	eukaryote
LOC105828145	-	Putative uncharacterized protein	NDE	NDE	NDE	NDE	NDE	NDE	NDE	NDE	94	28	20	2	650	1483	neut	0.788702	1.31513	neut	neut	0.234745	1.09149	Neoptera	ant	hymenopteran_ant
LOC105828146	Eukaryotic translation initiation factor 4E transporter	Eukaryotic translation initiation factor 4E transporter	NDE	NDE	NDE	NDE	Reproductive	NDE	NDE	Reproductive	324	94	52	18	1103.67	2802.33	neut	-0.0905915	-0.116566	neut	neut	0.659559	-0.176577	Bilateria	bilaterian	bilaterian
LOC105828147	-	-	NDE	NDE	NDE	NDE	NDE	NDE	NDE	NDE	NA	NA	NA	NA	NA	NA	NA	NA	NA	NA	NA	NA	NA	NA	NA	NA
LOC105828149	Transport and Golgi organization protein 11	Uncharacterized protein	NDE	NDE	NDE	NDE	Reproductive	NDE	NDE	NDE	31	8	2	0	173.667	495.333	neut	0.758545	1.23291	NA	NA	NA	NA	Bilateria	bilaterian	bilaterian
LOC105828150	-	-	NDE	NDE	NDE	NDE	NDE	NDE	NDE	NDE	NA	NA	NA	NA	NA	NA	NA	NA	NA	NA	NA	NA	NA	NA	NA	NA
LOC105828151	Adenylate kinase 9	Putative uncharacterized protein (Fragment)	NDE	NDE	NDE	NDE	NDE	NDE	NDE	NDE	NA	NA	NA	NA	NA	NA	NA	NA	NA	NA	NA	NA	NA	NA	NA	NA
LOC105828152	Obg-like ATPase 1	Obg-like ATPase 1	NDE	NDE	NDE	NDE	NDE	NDE	NDE	NDE	26	2	7	1	288.667	905.333	neut	0.0494036	0.066665	neut	neut	1	-0.619039	cellular organisms	cellular	cellular
LOC105828153	Heparan sulfate 2-O-sulfotransferase 1	Uronyl 2-sulfotransferase	NDE	NDE	NDE	NDE	NDE	NDE	NDE	NDE	21	12	5	0	271.333	655.667	neut	0.860452	1.47326	NA	NA	NA	NA	Metazoa	bilaterian	bilaterian
LOC105828154	Ubiquinone biosynthesis O-methyltransferase mitochondrial	Ubiquinone biosynthesis O-methyltransferase mitochondrial	NDE	NDE	NDE	NDE	NDE	Reproductive	NDE	Reproductive	0	0	5	4	213.667	632.333	neut	-0.850641	-1.15871	NA	NA	NA	NA	cellular organisms	cellular	cellular
LOC105828155	Protein kintoun	Putative uncharacterized protein (Fragment)	NDE	NDE	NDE	NDE	Reproductive	Reproductive	NDE	Reproductive	164	42	28	10	672.333	1913.67	neut	-0.11506	-0.147586	neut	neut	0.545653	-0.332577	Eukaryota	eukaryote	eukaryote
LOC105828156	Ubiquinone biosynthesis O-methyltransferase mitochondrial	Ubiquinone biosynthesis O-methyltransferase mitochondrial	NDE	NDE	Reproductive	Reproductive	Reproductive	NDE	Reproductive	Reproductive	4	7	7	4	211	647	neut	0.0761903	0.110438	neut	neut	0.393769	1.11923	cellular organisms	cellular	cellular
LOC105828157	Transient receptor potential protein	Transient receptor potential protein	NDE	NDE	NDE	NDE	NDE	Reproductive	NDE	NDE	11	9	1	0	107	289	neut	0.795166	1.3168	NA	NA	NA	NA	Bilateria	bilaterian	bilaterian
LOC105828158	E3 ubiquitin-protein ligase XIAP	Apoptosis inhibitor IAP	NDE	NDE	NDE	NDE	NDE	NDE	NDE	NDE	NA	NA	NA	NA	NA	NA	NA	NA	NA	NA	NA	NA	NA	NA	NA	NA
LOC105828159	-	Putative uncharacterized protein (Fragment)	NDE	NDE	Worker	NDE	Reproductive	Reproductive	NDE	Reproductive	3	1	1	0	122.667	348.333	neut	0.118369	0.16303	NA	NA	NA	NA	Formicidae	ant	hymenopteran_ant
LOC105828160	Zinc finger C2HC domain-containing protein 1C	Putative uncharacterized protein (Fragment)	NDE	Worker	Reproductive	NDE	Worker	Worker	NDE	Worker	464	573	103	109	2038	4526	neut	0.174771	0.24172	neut	neut	0.34329	0.154382	Eukaryota	eukaryote	eukaryote
LOC105828161	Protein disulfide-isomerase A6	Putative uncharacterized protein (Fragment)	NDE	NDE	NDE	NDE	NDE	NDE	NDE	NDE	41	2	7	2	344.667	975.333	neut	-0.301923	-0.374016	neut	neut	0.266534	-1.76766	cellular organisms	cellular	cellular
LOC105828162	-	Putative uncharacterized protein	NDE	NDE	NDE	NDE	Reproductive	NDE	NDE	NDE	2	2	8	3	142	416	neut	-0.206959	-0.297775	neut	neut	0.836454	0.980829	Apocrita	ant	hymenopteran_ant
LOC105828163	SCAN domain-containing protein 3	Zinc finger BED domain-containing protein 5 (Fragment)	NDE	NDE	NDE	NDE	NDE	NDE	NDE	NDE	8	8	13	22	353	1003	neut	-0.835694	-1.12024	neut	neut	0.576107	-0.526093	Eukaryota	eukaryote	eukaryote
LOC105828164	-	-	NDE	NDE	Worker	Worker	Worker	NDE	NDE	NDE	0	0	1	0	90	216	neut	-0.131321	-0.174132	NA	NA	NA	NA	Monomorium pharaonis	ant	hymenopteran_ant
LOC105828166	Beta-1 3-galactosyltransferase 1	Beta-1 3-galactosyltransferase 1	NDE	NDE	Reproductive	Reproductive	NDE	NDE	NDE	NDE	34	7	6	1	370.667	871.333	neut	0.291876	0.414397	neut	neut	1	0.211309	Eukaryota	eukaryote	eukaryote
LOC105828168	Calcium/calmodulin-dependent protein kinase type II alpha chain	Calcium/calmodulin-dependent protein kinase type II alpha chain	NDE	NDE	NDE	NDE	Worker	NDE	Worker	Worker	3	3	1	1	68	154	neut	0.0226398	0.0304595	neut	neut	1	0	cellular organisms	cellular	cellular
LOC105828169	Pre-mRNA cleavage complex 2 protein Pcf11	Pre-mRNA cleavage complex 2 protein Pcf11	NDE	NDE	NDE	NDE	Reproductive	NDE	NDE	NDE	107	36	20	2	1521	4002	neut	0.778894	1.28963	neut	neut	0.162679	1.21328	Eukaryota	eukaryote	eukaryote
LOC105828170	Probable asparagine--tRNA ligase mitochondrial	Putative asparaginyl-tRNA synthetase mitochondrial	NDE	NDE	Reproductive	Reproductive	NDE	NDE	NDE	NDE	76	23	5	4	402.333	1013.67	neut	-0.12889	-0.162955	neut	neut	0.314879	-0.972096	cellular organisms	cellular	cellular
LOC105828171	-	Putative uncharacterized protein	NDE	NDE	NDE	NDE	Reproductive	Worker	NDE	NDE	76	26	5	2	970	2342	neut	0.334135	0.473582	neut	neut	1	-0.156346	Endopterygota	ant	hymenopteran_ant
LOC105828172	ATP synthase subunit beta mitochondrial (Fragment)	ATP synthase subunit beta	NDE	Worker	NDE	NDE	Worker	Worker	NDE	Worker	15	5	1	0	173.333	450.667	neut	0.491241	0.73293	NA	NA	NA	NA	cellular organisms	cellular	cellular
LOC105828174	-	Reverse transcriptase	NDE	NDE	Worker	NDE	NDE	NDE	NDE	NDE	0	0	0	1	84.6667	215.333	neut	-0.503378	-0.625125	NA	NA	NA	NA	Neoptera	ant	hymenopteran_ant
LOC105828175	Protein drumstick	Drm protein	NDE	NDE	Worker	NDE	Worker	NDE	NDE	NDE	NA	NA	NA	NA	NA	NA	NA	NA	NA	NA	NA	NA	NA	NA	NA	NA
LOC105828176	Protein bowel	Protein bowel	NDE	NDE	NDE	NDE	Reproductive	NDE	NDE	NDE	44	7	11	1	527.667	1101.33	neut	0.342012	0.495899	neut	neut	0.981695	0.559616	cellular organisms	cellular	cellular
LOC105828177	Putative nuclease HARBI1	Uncharacterized protein	NDE	NDE	NDE	NDE	NDE	NDE	NDE	NDE	NA	NA	NA	NA	NA	NA	NA	NA	NA	NA	NA	NA	NA	NA	NA	NA
LOC105828178	-	Hemocytin	NDE	NDE	NDE	NDE	Worker	Worker	NDE	Worker	3	4	1	3	28.3333	82.6667	neut	-0.305758	-0.387071	neut	neut	1	-0.81093	Formicidae	ant	hymenopteran_ant
LOC105828179	Malonyl- acyl-carrier protein O-methyltransferase	Uncharacterized protein yxbB	NDE	Reproductive	NDE	NDE	Reproductive	NDE	NDE	Reproductive	48	4	12	0	222.333	626.667	neut	0.634926	1.00468	NA	NA	NA	NA	cellular organisms	cellular	cellular
LOC105828180	-	Putative uncharacterized protein	NDE	NDE	NDE	NDE	NDE	NDE	NDE	NDE	NA	NA	NA	NA	NA	NA	NA	NA	NA	NA	NA	NA	NA	NA	NA	NA
LOC105828182	-	Uncharacterized protein	NDE	NDE	NDE	NDE	NDE	NDE	NDE	NDE	0	0	2	6	118.333	403.667	neg	-1.31334	-1.65686	NA	NA	NA	NA	Monomorium pharaonis	ant	hymenopteran_ant
LOC105828183	Probable 6-phosphogluconolactonase	6-phosphogluconolactonase	NDE	NDE	NDE	NDE	Worker	Reproductive	NDE	NDE	14	5	2	0	91	242	neut	0.663054	1.05065	NA	NA	NA	NA	Eukaryota	eukaryote	eukaryote
LOC105828184	Heat shock factor 2-binding protein	Heat shock factor 2-binding protein	NDE	NDE	NDE	NDE	NDE	NDE	NDE	NDE	NA	NA	NA	NA	NA	NA	NA	NA	NA	NA	NA	NA	NA	NA	NA	NA
LOC105828185	Lateral signaling target protein 2 homolog	Putative uncharacterized protein (Fragment)	NDE	NDE	NDE	NDE	Worker	NDE	NDE	NDE	69	17	14	3	1041	2670	neut	0.201866	0.280322	neut	neut	1	0.139552	cellular organisms	cellular	cellular
LOC105828186	Uncharacterized protein C2orf42	Putative uncharacterized protein (Fragment)	NDE	NDE	NDE	NDE	Reproductive	Reproductive	NDE	Reproductive	100	20	8	6	588	1623	neut	-0.523666	-0.614067	neg	neut	0.0468159	-1.32176	Bilateria	bilaterian	bilaterian
LOC105828187	Transcription factor BTF3 homolog 4	Transcription factor BTF3	NDE	NDE	NDE	NDE	NDE	NDE	NDE	NDE	10	0	1	0	142.333	418.667	neut	0.135625	0.184878	NA	NA	NA	NA	Eukaryota	eukaryote	eukaryote
LOC105828188	Paraplegin	Paraplegin (Fragment)	NDE	NDE	NDE	NDE	NDE	NDE	NDE	NDE	8	3	4	0	184.333	514.667	neut	0.36431	0.53796	NA	NA	NA	NA	cellular organisms	cellular	cellular
LOC105828189	-	Putative uncharacterized protein (Fragment)	NDE	NDE	NDE	NDE	NDE	NDE	NDE	NDE	NA	NA	NA	NA	NA	NA	NA	NA	NA	NA	NA	NA	NA	NA	NA	NA
LOC105828190	NADH-ubiquinone oxidoreductase 75 kDa subunit mitochondrial	Putative uncharacterized protein (Fragment)	NDE	NDE	NDE	NDE	Worker	Worker	NDE	Worker	81	28	10	0	601	1580	pos	1.09498	2.04426	NA	NA	NA	NA	cellular organisms	cellular	cellular
LOC105828191	5'-AMP-activated protein kinase catalytic subunit alpha-2	General vesicular transport factor p115	NDE	NDE	NDE	NDE	NDE	NDE	NDE	NDE	91	3	13	3	408	1140	neut	-0.512265	-0.606516	neut	neut	0.0526344	-1.94591	cellular organisms	cellular	cellular
LOC105828192	General vesicular transport factor p115	Putative uncharacterized protein (Fragment)	NDE	NDE	NDE	NDE	Reproductive	Reproductive	NDE	Reproductive	41	17	10	1	703	1826	neut	0.681591	1.09667	neut	neut	0.305028	1.42223	Eukaryota	eukaryote	eukaryote
LOC105828193	Lysine-specific demethylase 3B	Putative uncharacterized protein (Fragment)	NDE	NDE	Worker	NDE	NDE	NDE	NDE	NDE	129	19	30	1	1373	3313	neut	0.738128	1.21203	neut	neut	0.21825	1.48582	Eukaryota	eukaryote	eukaryote
LOC105828194	Tyrosine-protein phosphatase non-receptor type 9	Protein-tyrosine-phosphatase	NDE	NDE	Worker	NDE	Reproductive	Worker	Worker	NDE	21	0	6	0	563	1429	neut	0.0563208	0.0763269	NA	NA	NA	NA	cellular organisms	cellular	cellular
LOC105828195	Golgi SNAP receptor complex member 2	Putative uncharacterized protein (Fragment)	NDE	NDE	NDE	NDE	Reproductive	Reproductive	NDE	Reproductive	10	2	2	1	172.667	466.333	neut	-0.0467316	-0.061553	neut	neut	1	-0.916291	Eukaryota	eukaryote	eukaryote
LOC105828196	-	Putative uncharacterized protein	NDE	NDE	NDE	NDE	NDE	NDE	NDE	NDE	NA	NA	NA	NA	NA	NA	NA	NA	NA	NA	NA	NA	NA	NA	NA	NA
LOC105828197	Cyclin-dependent kinases regulatory subunit 1	Cyclin-dependent kinases regulatory subunit	NDE	NDE	NDE	NDE	Reproductive	Reproductive	NDE	Reproductive	9	0	2	0	76.6667	211.333	neut	0.225455	0.316029	NA	NA	NA	NA	Eukaryota	eukaryote	eukaryote
LOC105828198	Transcription elongation factor 1 homolog	Transcription elongation factor 1-like protein	NDE	NDE	NDE	NDE	NDE	NDE	NDE	NDE	1	0	3	0	60	189	neut	0.0460863	0.0643689	NA	NA	NA	NA	Eukaryota	eukaryote	eukaryote
LOC105828199	Alpha-tocopherol transfer protein-like	Putative uncharacterized protein (Fragment)	NDE	NDE	NDE	Reproductive	Worker	NDE	NDE	NDE	45	49	8	0	237.667	686.333	pos	1.55829	3.68772	NA	NA	NA	NA	Eukaryota	eukaryote	eukaryote
LOC105828200	Intraflagellar transport protein 140 homolog	Intraflagellar transport protein 140-like protein	NDE	NDE	NDE	NDE	NDE	NDE	NDE	NDE	11	7	0	0	135.333	392.667	neut	0.644043	1.00856	NA	NA	NA	NA	Eukaryota	eukaryote	eukaryote
LOC105828201	-	Uncharacterized protein	NDE	NDE	Worker	NDE	Worker	Worker	NDE	NDE	0	0	3	3	125	373	neut	-0.83098	-1.07022	NA	NA	NA	NA	Eukaryota	eukaryote	eukaryote
LOC105828202	-	Putative uncharacterized protein	NDE	NDE	NDE	NDE	NDE	NDE	NDE	NDE	NA	NA	NA	NA	NA	NA	NA	NA	NA	NA	NA	NA	NA	NA	NA	NA
LOC105828203	1-phosphatidylinositol 4 5-bisphosphate phosphodiesterase classes I and II	Phosphoinositide phospholipase C	NDE	NDE	NDE	NDE	Worker	Worker	Reproductive	NDE	252	60	74	12	1014.33	2783.67	neut	0.402985	0.598876	neut	neut	0.333317	0.384074	Eukaryota	eukaryote	eukaryote
LOC105828204	-	Uncharacterized protein	NDE	NDE	NDE	NDE	NDE	NDE	NDE	NDE	NA	NA	NA	NA	NA	NA	NA	NA	NA	NA	NA	NA	NA	NA	NA	NA
LOC105828205	-	Putative uncharacterized protein (Fragment)	NDE	Reproductive	NDE	NDE	Reproductive	Reproductive	Reproductive	Reproductive	39	67	4	1	293.333	975.667	pos	1.28106	2.6021	neut	neut	0.142005	1.92743	Eukaryota	eukaryote	eukaryote
LOC105828206	-	Uncharacterized protein	NDE	NDE	NDE	NDE	NDE	NDE	NDE	NDE	NA	NA	NA	NA	NA	NA	NA	NA	NA	NA	NA	NA	NA	NA	NA	NA
LOC105828207	-	Uncharacterized protein	NDE	NDE	NDE	NDE	Reproductive	Reproductive	NDE	Reproductive	8	8	4	4	128.333	327.667	neut	-0.126248	-0.166568	neut	neut	1	0	Aculeata	ant	hymenopteran_ant
LOC105828208	Mediator of RNA polymerase II transcription subunit 26	Uncharacterized protein	NDE	NDE	NDE	NDE	Reproductive	NDE	NDE	Reproductive	33	16	4	2	524.333	1185.67	neut	0.296139	0.418889	neut	neut	1	-0.0307717	Eumetazoa	bilaterian	bilaterian
LOC105828209	-	Putative uncharacterized protein (Fragment)	NDE	NDE	NDE	NDE	NDE	NDE	NDE	NDE	18	2	2	0	408	1092	neut	0.203705	0.281736	NA	NA	NA	NA	Bilateria	bilaterian	bilaterian
LOC105828210	NADH dehydrogenase ubiquinone 1 alpha subcomplex assembly factor 3	Putative uncharacterized protein (Fragment)	NDE	NDE	NDE	NDE	Reproductive	NDE	NDE	Reproductive	8	7	1	1	168.333	443.667	neut	0.225736	0.315621	neut	neut	1	-0.133531	Eukaryota	eukaryote	eukaryote
LOC105828211	Chorion transcription factor Cf2	Putative uncharacterized protein (Fragment)	NDE	NDE	NDE	NDE	NDE	NDE	NDE	NDE	NA	NA	NA	NA	NA	NA	NA	NA	NA	NA	NA	NA	NA	NA	NA	NA
LOC105828212	-	Putative uncharacterized protein (Fragment)	NDE	NDE	NDE	NDE	Reproductive	NDE	NDE	Reproductive	20	17	3	4	211	689	neut	0.0505402	0.0675672	neut	neut	0.895553	-0.450201	Aculeata	ant	hymenopteran_ant
LOC105828213	Ras-related protein Rab-7a	Putative uncharacterized protein (Fragment)	NDE	NDE	NDE	NDE	NDE	NDE	NDE	NDE	47	1	6	0	180.333	500.667	neut	0.443565	0.652474	NA	NA	NA	NA	cellular organisms	cellular	cellular
LOC105828214	-	Retrovirus-related Pol polyprotein from transposon TNT 1-94 (Fragment)	NDE	NDE	NDE	NDE	NDE	NDE	NDE	NDE	NA	NA	NA	NA	NA	NA	NA	NA	NA	NA	NA	NA	NA	NA	NA	NA
LOC105828215	-	Putative uncharacterized protein (Fragment)	NDE	NDE	Worker	NDE	NDE	NDE	NDE	NDE	13	1	1	0	168	345	neut	0.234382	0.326264	NA	NA	NA	NA	Apocrita	ant	hymenopteran_ant
LOC105828217	Pancreatic lipase-related protein 2	Pancreatic lipase-related protein	NDE	NDE	Reproductive	NDE	Worker	Worker	NDE	NDE	31	8	6	0	440	1174	neut	0.621858	0.974758	NA	NA	NA	NA	cellular organisms	cellular	cellular
LOC105828218	26S proteasome non-ATPase regulatory subunit 2	Putative uncharacterized protein (Fragment)	NDE	NDE	NDE	NDE	NDE	NDE	NDE	NDE	5	0	0	0	219.667	593.333	neut	-0.071668	-0.0936479	NA	NA	NA	NA	Eukaryota	eukaryote	eukaryote
LOC105828219	-	Putative uncharacterized protein	NDE	NDE	NDE	NDE	Reproductive	NDE	NDE	Reproductive	219	126	60	5	853.667	1987.33	pos	1.59416	3.93107	pos	neut	9.53e-06	1.93212	Apocrita	ant	hymenopteran_ant
LOC105828220	Exocyst complex component 2	Exocyst complex component 2	NDE	NDE	NDE	NDE	NDE	Worker	NDE	NDE	60	26	7	1	739	1940	neut	0.7161	1.15031	neut	neut	0.514533	1.10966	Eukaryota	eukaryote	eukaryote
LOC105828221	-	THAP domain-containing protein	NDE	NDE	Worker	Worker	NDE	NDE	NDE	NDE	8	16	0	0	94.3333	301.667	neut	0.949617	1.66439	NA	NA	NA	NA	Formicidae	ant	hymenopteran_ant
LOC105828222	Proteasome subunit beta type-2	Proteasome subunit beta type	NDE	NDE	NDE	NDE	Worker	NDE	NDE	NDE	8	3	0	0	156.667	467.333	neut	0.321181	0.457956	NA	NA	NA	NA	cellular organisms	cellular	cellular
LOC105828223	Zinc finger BED domain-containing protein 4	Uncharacterized protein	NDE	NDE	NDE	NDE	NDE	NDE	NDE	NDE	NA	NA	NA	NA	NA	NA	NA	NA	NA	NA	NA	NA	NA	NA	NA	NA
LOC105828224	-	Uncharacterized protein	NDE	NDE	NDE	NDE	NDE	NDE	NDE	NDE	NA	NA	NA	NA	NA	NA	NA	NA	NA	NA	NA	NA	NA	NA	NA	NA
LOC105828225	-	Uncharacterized protein	NDE	NDE	NDE	NDE	NDE	Worker	NDE	NDE	5	4	2	0	33.6667	71.3333	neut	0.72384	1.17973	NA	NA	NA	NA	Arthropoda	insect	insect
LOC105828226	THUMP domain-containing protein 1 homolog	Putative uncharacterized protein (Fragment)	NDE	NDE	NDE	NDE	Reproductive	NDE	NDE	Reproductive	10	17	3	1	237.333	746.667	neut	0.716007	1.16721	neut	neut	0.371802	1.62924	Eukaryota	eukaryote	eukaryote
LOC105828227	-	-	NDE	NDE	NDE	NDE	Worker	NDE	NDE	NDE	5	4	1	3	157.667	388.333	neut	-0.449783	-0.55261	neut	neut	0.676487	-1.32176	Monomorium pharaonis	ant	hymenopteran_ant
LOC105828228	Caspase Nc	Caspase	NDE	NDE	NDE	NDE	Reproductive	Reproductive	NDE	Reproductive	32	18	6	1	297.333	920.667	neut	0.750757	1.23011	neut	neut	0.475603	1.2164	Metazoa	bilaterian	bilaterian
LOC105828229	Peroxisomal N(1)-acetyl-spermine/spermidine oxidase	Uncharacterized protein	NDE	NDE	NDE	NDE	Reproductive	NDE	NDE	Reproductive	4	0	0	1	437	1144	neut	-0.616507	-0.738251	NA	NA	NA	NA	cellular organisms	cellular	cellular
LOC105828230	Chymotrypsin-1	Chymotrypsin-1	NDE	NDE	NDE	NDE	NDE	NDE	NDE	NDE	15	8	4	2	197	544	neut	0.158756	0.21961	neut	neut	1	0.0645385	cellular organisms	cellular	cellular
LOC105828232	IQ and AAA domain-containing protein 1	IQ and AAA domain-containing protein	NDE	NDE	NDE	NDE	NDE	NDE	NDE	NDE	80	51	5	6	666	1860	neut	0.031079	0.0407333	neut	neut	0.487355	-0.632523	cellular organisms	cellular	cellular
LOC105828233	-	Putative uncharacterized protein (Fragment)	NDE	NDE	NDE	NDE	Reproductive	NDE	Reproductive	Reproductive	110	162	12	44	1086.33	3332.67	neg	-0.573462	-0.669931	neg	neut	0.0114432	-0.912167	Apocrita	ant	hymenopteran_ant
LOC105828234	-	Odorant receptor	NDE	NDE	NDE	NDE	NDE	NDE	NDE	NDE	NA	NA	NA	NA	NA	NA	NA	NA	NA	NA	NA	NA	NA	NA	NA	NA
LOC105828235	Caspase-8	Uncharacterized protein	NDE	NDE	NDE	NDE	NDE	NDE	NDE	NDE	46	122	11	9	354.667	1106.33	pos	0.993379	1.79861	pos	neut	0.0224315	1.17605	Metazoa	bilaterian	bilaterian
LOC105828236	Protein cornichon homolog 4	Protein cornichon-like protein 4	NDE	NDE	NDE	NDE	NDE	Reproductive	NDE	NDE	6	0	1	0	126.667	344.333	neut	0.0253365	0.0338725	NA	NA	NA	NA	Eukaryota	eukaryote	eukaryote
LOC105828237	-	Uncharacterized protein	NDE	NDE	NDE	NDE	NDE	NDE	NDE	NDE	NA	NA	NA	NA	NA	NA	NA	NA	NA	NA	NA	NA	NA	NA	NA	NA
LOC105828238	-	Putative uncharacterized protein (Fragment)	NDE	NDE	NDE	Reproductive	Reproductive	NDE	Reproductive	Reproductive	76	117	10	6	497	1537	pos	0.903861	1.55908	neut	neut	0.123141	0.942266	Eumetazoa	bilaterian	bilaterian
LOC105828240	UDP-xylose and UDP-N-acetylglucosamine transporter	UDP-xylose and UDP-N-acetylglucosamine transporter-like protein	NDE	NDE	NDE	NDE	NDE	NDE	NDE	NDE	10	3	3	0	270	735	neut	0.336038	0.487448	NA	NA	NA	NA	Eukaryota	eukaryote	eukaryote
LOC105828241	-	-	NDE	NDE	Reproductive	NDE	NDE	Worker	NDE	NDE	34	10	10	0	89.6667	195.333	neut	1.08001	2.03353	NA	NA	NA	NA	Monomorium pharaonis	ant	hymenopteran_ant
LOC105828242	Nuclear mitotic apparatus protein 1	Putative uncharacterized protein	NDE	NDE	NDE	NDE	Reproductive	Reproductive	NDE	Reproductive	176	136	32	22	1349.33	4077.67	neut	0.175659	0.241667	neut	neut	0.809191	0.116864	Eukaryota	eukaryote	eukaryote
LOC105828243	UDP-glucuronosyltransferase 2B20	Putative uncharacterized protein (Fragment)	NDE	NDE	Reproductive	Reproductive	Worker	NDE	Reproductive	NDE	16	6	1	1	301.667	820.333	neut	0.145501	0.198113	neut	neut	1	-0.980829	Eukaryota	eukaryote	eukaryote
LOC105828244	Protein kinase DC2	Putative uncharacterized protein (Fragment)	NDE	NDE	NDE	NDE	Worker	Worker	NDE	Worker	59	11	10	0	281	742	neut	0.859881	1.46323	NA	NA	NA	NA	cellular organisms	cellular	cellular
LOC105828245	Sodium channel protein Nach	Sodium channel protein Nach	NDE	NDE	NDE	NDE	Worker	NDE	NDE	NDE	0	2	1	0	93.6667	269.333	neut	0.13473	0.188359	NA	NA	NA	NA	Pancrustacea	insect	insect
LOC105828247	Krueppel-related zinc finger protein 1	Zinc finger protein 567 (Fragment)	NDE	NDE	NDE	NDE	Reproductive	NDE	NDE	NDE	51	1	15	1	557	1633	neut	-0.0177752	-0.0236802	neut	neut	0.960309	-1.22378	cellular organisms	cellular	cellular
LOC105828248	-	Putative uncharacterized protein (Fragment)	NDE	Worker	Worker	NDE	Reproductive	NDE	Worker	NDE	5	6	0	2	170.667	321.333	neut	-0.0733204	-0.0958217	NA	NA	NA	NA	Aculeata	ant	hymenopteran_ant
LOC105828249	Tyrosine-protein kinase PR2	Tyrosine-protein kinase PR2	NDE	NDE	NDE	NDE	NDE	NDE	NDE	NDE	29	20	6	2	269.333	678.667	neut	0.569153	0.878421	neut	neut	0.645261	0.727049	Arthropoda	insect	insect
LOC105828250	ATP-binding cassette sub-family G member 5	Uncharacterized protein	NDE	NDE	NDE	NDE	NDE	NDE	NDE	NDE	75	12	10	4	779	1678	neut	-0.329001	-0.402762	neut	neut	0.31192	-0.916291	cellular organisms	cellular	cellular
LOC105828251	ATP-binding cassette sub-family G member 5	Putative uncharacterized protein (Fragment)	NDE	NDE	NDE	NDE	NDE	NDE	NDE	NDE	138	12	29	0	601.333	1276.67	neut	0.974125	1.74686	NA	NA	NA	NA	cellular organisms	cellular	cellular
LOC105828252	Succinyl-CoA 3-ketoacid coenzyme A transferase 1 mitochondrial	Succinyl-CoA 3-ketoacid-coenzyme A transferase	NDE	NDE	NDE	Worker	Worker	NDE	NDE	Worker	52	9	11	1	443.667	1170.33	neut	0.475186	0.712627	neut	neut	0.8949	0.643876	cellular organisms	cellular	cellular
LOC105828253	-	-	NDE	NDE	NDE	NDE	NDE	NDE	NDE	NDE	NA	NA	NA	NA	NA	NA	NA	NA	NA	NA	NA	NA	NA	NA	NA	NA
LOC105828254	Sn1-specific diacylglycerol lipase beta	Putative uncharacterized protein (Fragment)	NDE	NDE	Worker	NDE	NDE	Worker	NDE	Worker	41	19	7	2	570	1431	neut	0.402709	0.588944	neut	neut	0.852623	0.48363	Eukaryota	eukaryote	eukaryote
LOC105828255	Cohesin subunit SA-1	Cohesin subunit SA-1	NDE	NDE	NDE	NDE	Reproductive	Reproductive	NDE	Reproductive	105	2	21	1	1016	2815	neut	0.000517652	0.000710082	neut	neut	1	-0.916291	Eukaryota	eukaryote	eukaryote
LOC105828256	-	Putative uncharacterized protein (Fragment)	NDE	NDE	NDE	NDE	NDE	NDE	NDE	NDE	NA	NA	NA	NA	NA	NA	NA	NA	NA	NA	NA	NA	NA	NA	NA	NA
LOC105828257	Putative nuclease HARBI1	Uncharacterized protein	NDE	NDE	NDE	NDE	NDE	NDE	NDE	NDE	NA	NA	NA	NA	NA	NA	NA	NA	NA	NA	NA	NA	NA	NA	NA	NA
LOC105828258	Linear gramicidin synthase subunit C	Luciferin 4-monooxygenase	NDE	Reproductive	NDE	NDE	Worker	NDE	Reproductive	NDE	0	0	4	5	105.667	299.333	neut	-1.05996	-1.42315	NA	NA	NA	NA	Neoptera	ant	hymenopteran_ant
LOC105828260	Coatomer subunit delta	Coatomer subunit delta	NDE	NDE	NDE	NDE	Reproductive	NDE	NDE	NDE	34	0	3	0	414.333	1136.67	neut	0.142254	0.192714	NA	NA	NA	NA	Eukaryota	eukaryote	eukaryote
LOC105828261	-	Putative uncharacterized protein (Fragment)	NDE	NDE	NDE	NDE	NDE	NDE	NDE	NDE	5	4	0	0	51.6667	182.333	neut	0.543185	0.826452	NA	NA	NA	NA	Apocrita	ant	hymenopteran_ant
LOC105828262	Rho GTPase-activating protein 20	Rho GTPase-activating protein 20	NDE	NDE	NDE	Worker	Reproductive	NDE	NDE	NDE	170	16	18	6	866.667	2103.33	neut	-0.57878	-0.673668	neg	neut	0.0344655	-1.2646	Eukaryota	eukaryote	eukaryote
LOC105828263	Counting factor associated protein D	Putative uncharacterized protein (Fragment)	NDE	NDE	NDE	NDE	NDE	Reproductive	NDE	NDE	35	13	7	3	407.333	1257.67	neut	0.0894927	0.120965	neut	neut	1	-0.143101	cellular organisms	cellular	cellular
LOC105828264	Enhancer of rudimentary homolog	Enhancer of rudimentary homolog	NDE	NDE	NDE	NDE	Reproductive	NDE	NDE	NDE	6	0	0	0	79.6667	232.333	neut	0.137422	0.187097	NA	NA	NA	NA	Eukaryota	eukaryote	eukaryote
LOC105828265	-	Uncharacterized protein	NDE	NDE	NDE	NDE	NDE	NDE	NDE	NDE	NA	NA	NA	NA	NA	NA	NA	NA	NA	NA	NA	NA	NA	NA	NA	NA
LOC105828266	Acetylcholine receptor subunit alpha-type acr-16	Neuronal acetylcholine receptor subunit alpha-3	NDE	NDE	Reproductive	NDE	Worker	Reproductive	NDE	NDE	24	17	3	1	226.333	649.667	neut	0.658032	1.03942	neut	neut	0.914849	0.753772	Eumetazoa	bilaterian	bilaterian
LOC105828267	-	Putative uncharacterized protein (Fragment)	NDE	NDE	Worker	Worker	NDE	NDE	Worker	NDE	7	22	9	10	183	525	neut	0.240211	0.360316	neut	neut	0.174917	1.03977	Aculeata	ant	hymenopteran_ant
LOC105828268	Neuronal acetylcholine receptor subunit alpha-9	Acetylcholine receptor subunit alpha-L1	NDE	NDE	NDE	NDE	Worker	Reproductive	NDE	Reproductive	22	20	10	3	342.667	962.333	neut	0.613537	0.982765	neut	neut	0.212788	1.10866	Eukaryota	eukaryote	eukaryote
LOC105828269	5-hydroxytryptamine receptor 3A	Putative uncharacterized protein (Fragment)	NDE	NDE	NDE	NDE	Worker	Reproductive	NDE	NDE	0	0	5	9	340	935	neg	-1.3851	-2.00341	NA	NA	NA	NA	Eukaryota	eukaryote	eukaryote
LOC105828271	E3 SUMO-protein ligase RanBP2	Uncharacterized protein	NDE	NDE	NDE	NDE	NDE	NDE	NDE	NDE	NA	NA	NA	NA	NA	NA	NA	NA	NA	NA	NA	NA	NA	NA	NA	NA
LOC105828272	Putative nuclease HARBI1	Putative uncharacterized protein (Fragment)	NDE	NDE	NDE	NDE	NDE	NDE	NDE	NDE	NA	NA	NA	NA	NA	NA	NA	NA	NA	NA	NA	NA	NA	NA	NA	NA
LOC105828273	-	-	NDE	NDE	Worker	Worker	NDE	NDE	NDE	Worker	8	12	3	1	107.333	258.667	neut	0.653919	1.04568	neut	neut	0.463652	1.50408	Monomorium pharaonis	ant	hymenopteran_ant
LOC105828274	WD repeat-containing protein 63	Uncharacterized protein	NDE	NDE	NDE	NDE	NDE	NDE	NDE	NDE	NA	NA	NA	NA	NA	NA	NA	NA	NA	NA	NA	NA	NA	NA	NA	NA
LOC105828275	PRKCA-binding protein	PRKCA-binding protein	NDE	NDE	NDE	NDE	Reproductive	Reproductive	NDE	Reproductive	93	24	12	12	343	929	neut	-0.834348	-0.938307	neg	neut	0.00576456	-1.35455	Opisthokonta	bilaterian	bilaterian
LOC105828276	60S acidic ribosomal protein P1	Uncharacterized protein	NDE	NDE	NDE	NDE	NDE	NDE	NDE	NDE	8	3	1	0	86.6667	252.333	neut	0.453046	0.672186	NA	NA	NA	NA	Eukaryota	eukaryote	eukaryote
LOC105828277	Probable DNA primase large subunit	Putative uncharacterized protein (Fragment)	NDE	NDE	NDE	NDE	Reproductive	NDE	NDE	NDE	20	13	2	1	322	947	neut	0.459641	0.681285	neut	neut	1	0.262364	Eukaryota	eukaryote	eukaryote
LOC105828278	-	Uncharacterized protein	NDE	NDE	NDE	Worker	Worker	Worker	NDE	Worker	NA	NA	NA	NA	NA	NA	NA	NA	NA	NA	NA	NA	NA	NA	NA	NA
LOC105828279	-	Uncharacterized protein (Fragment)	NDE	NDE	NDE	NDE	NDE	NDE	NDE	NDE	NA	NA	NA	NA	NA	NA	NA	NA	NA	NA	NA	NA	NA	NA	NA	NA
LOC105828281	Insulin gene enhancer protein ISL-1	Insulin gene enhancer protein ISL-1	NDE	NDE	NDE	NDE	Worker	Worker	NDE	NDE	16	3	1	0	295.333	760.667	neut	0.281665	0.396252	NA	NA	NA	NA	Eukaryota	eukaryote	eukaryote
LOC105828282	Putative gustatory receptor 28a	Putative gustatory receptor 28b	NDE	NDE	NDE	NDE	NDE	NDE	NDE	NDE	NA	NA	NA	NA	NA	NA	NA	NA	NA	NA	NA	NA	NA	NA	NA	NA
LOC105828283	Peroxisome assembly protein 12	Peroxisome assembly protein 12	NDE	NDE	NDE	NDE	Worker	Reproductive	NDE	NDE	43	32	2	0	266	724	neut	1.09993	2.04266	NA	NA	NA	NA	Eukaryota	eukaryote	eukaryote
LOC105828284	Transferrin	Uncharacterized protein	NDE	NDE	Reproductive	Reproductive	Reproductive	Reproductive	Reproductive	Reproductive	39	17	5	1	575.667	1626.33	neut	0.586142	0.903499	neut	neut	0.818902	0.77909	Eukaryota	eukaryote	eukaryote
LOC105828285	Probable isoaspartyl peptidase/L-asparaginase GA20639	Putative L-asparaginase	NDE	NDE	NDE	NDE	NDE	NDE	NDE	NDE	NA	NA	NA	NA	NA	NA	NA	NA	NA	NA	NA	NA	NA	NA	NA	NA
LOC105828286	Dolichyl-diphosphooligosaccharide--protein glycosyltransferase 48 kDa subunit	Dolichyl-diphosphooligosaccharide--protein glycosyltransferase 48 kDa subunit (Fragment)	NDE	NDE	NDE	NDE	NDE	Reproductive	NDE	Reproductive	22	2	2	0	358	947	neut	0.268978	0.377302	NA	NA	NA	NA	Eukaryota	eukaryote	eukaryote
LOC105828287	tRNA-dihydrouridine(20) synthase NAD(P) -like	tRNA-dihydrouridine synthase 2-like protein	NDE	NDE	NDE	NDE	NDE	NDE	NDE	NDE	23	9	6	1	386.667	1041.33	neut	0.370323	0.541139	neut	neut	0.778114	0.85349	cellular organisms	cellular	cellular
LOC105828288	-	Uncharacterized protein	NDE	NDE	Worker	Worker	Worker	Worker	NDE	NDE	1	5	13	7	159.333	374.667	neut	-0.103522	-0.167289	neut	neut	0.106084	2.22848	Endopterygota	ant	hymenopteran_ant
LOC105828289	Putative nuclease HARBI1	Putative uncharacterized protein (Fragment)	NDE	NDE	NDE	NDE	NDE	NDE	NDE	NDE	NA	NA	NA	NA	NA	NA	NA	NA	NA	NA	NA	NA	NA	NA	NA	NA
LOC105828290	Patj homolog	Uncharacterized protein	NDE	NDE	NDE	NDE	NDE	NDE	NDE	NDE	24	0	6	0	187.333	454.667	neut	0.247474	0.348894	NA	NA	NA	NA	Metazoa	bilaterian	bilaterian
LOC105828291	Crk-like protein	Uncharacterized protein	NDE	NDE	NDE	NDE	Reproductive	NDE	NDE	Reproductive	NA	NA	NA	NA	NA	NA	NA	NA	NA	NA	NA	NA	NA	NA	NA	NA
LOC105828292	Protein cueball	Putative uncharacterized protein (Fragment)	NDE	Worker	NDE	NDE	Worker	NDE	NDE	NDE	26	21	7	3	483.333	1295.67	neut	0.457177	0.687027	neut	neut	0.616255	0.633724	cellular organisms	cellular	cellular
LOC105828293	-	Putative uncharacterized protein	NDE	NDE	NDE	NDE	NDE	NDE	NDE	NDE	NA	NA	NA	NA	NA	NA	NA	NA	NA	NA	NA	NA	NA	NA	NA	NA
LOC105828294	-	Putative uncharacterized protein (Fragment)	NDE	NDE	NDE	NDE	Worker	NDE	NDE	NDE	29	14	6	2	258.333	710.667	neut	0.382	0.557183	neut	neut	0.993509	0.370374	Aculeata	ant	hymenopteran_ant
LOC105828295	-	-	NDE	NDE	NDE	NDE	Worker	NDE	NDE	NDE	20	48	0	12	110.667	267.333	neut	-0.36528	-0.443094	NA	NA	NA	NA	Monomorium pharaonis	ant	hymenopteran_ant
LOC105828296	Putative nuclease HARBI1	Uncharacterized protein	NDE	NDE	NDE	NDE	Worker	NDE	NDE	NDE	32	32	3	28	151.667	436.333	neg	-1.27511	-1.3669	neg	neut	0.000326575	-2.23359	cellular organisms	cellular	cellular
LOC105828300	Uncharacterized protein C7orf26 homolog	Uncharacterized protein	NDE	NDE	NDE	NDE	Reproductive	NDE	NDE	Reproductive	100	22	16	4	338.333	816.667	neut	0.206528	0.285334	neut	neut	1	-0.127833	Metazoa	bilaterian	bilaterian
LOC105828301	Ribosomal RNA-processing protein 7 homolog A	Ribosomal RNA-processing protein 7-like protein A	NDE	NDE	NDE	NDE	NDE	NDE	NDE	NDE	20	16	14	4	182.667	576.333	neut	0.558729	0.899164	neut	neut	0.195247	1.02962	Eukaryota	eukaryote	eukaryote
LOC105828302	Transcription initiation factor TFIID subunit 5	Uncharacterized protein	NDE	NDE	NDE	NDE	NDE	NDE	NDE	NDE	36	6	9	0	553	1406	neut	0.575541	0.893869	NA	NA	NA	NA	cellular organisms	cellular	cellular
LOC105828303	-	Uncharacterized protein	NDE	NDE	NDE	NDE	NDE	NDE	NDE	NDE	NA	NA	NA	NA	NA	NA	NA	NA	NA	NA	NA	NA	NA	NA	NA	NA
LOC105828305	Kinesin-like protein Klp10A	Kinesin-like protein	NDE	NDE	NDE	NDE	NDE	NDE	NDE	NDE	524	259	85	40	949.667	2527.33	neut	0.102421	0.137837	neut	neut	0.892094	0.0491082	Eukaryota	eukaryote	eukaryote
LOC105828306	Minor histocompatibility antigen H13	Minor histocompatibility antigen H13	NDE	NDE	NDE	NDE	NDE	NDE	NDE	NDE	15	5	2	0	312.333	821.667	neut	0.46329	0.688647	NA	NA	NA	NA	Eukaryota	eukaryote	eukaryote
LOC105828307	Protein mothers against dpp	Mothers against decapentaplegic homolog (Fragment)	NDE	NDE	NDE	NDE	Reproductive	NDE	NDE	Reproductive	77	0	8	0	402.667	1007.33	neut	0.320217	0.453125	NA	NA	NA	NA	Metazoa	bilaterian	bilaterian
LOC105828308	Fatty acyl-CoA reductase 1	Fatty acyl-CoA reductase 1	NDE	NDE	Reproductive	Reproductive	Worker	NDE	Reproductive	Reproductive	0	0	1	0	114.333	344.667	neut	-0.150977	-0.199598	NA	NA	NA	NA	Eukaryota	eukaryote	eukaryote
LOC105828309	-	Putative uncharacterized protein	NDE	NDE	NDE	NDE	NDE	NDE	NDE	NDE	10	15	9	11	282.667	824.333	neut	-0.195656	-0.263337	neut	neut	0.973081	0.204794	Neoptera	ant	hymenopteran_ant
LOC105828311	Putative nuclease HARBI1	Putative uncharacterized protein (Fragment)	NDE	NDE	NDE	NDE	NDE	NDE	NDE	NDE	6	10	1	2	325.333	943.667	neut	0.138922	0.191453	neut	neut	1	-0.182322	Eukaryota	eukaryote	eukaryote
LOC105828312	-	Uncharacterized protein	NDE	NDE	NDE	NDE	NDE	NDE	NDE	NDE	NA	NA	NA	NA	NA	NA	NA	NA	NA	NA	NA	NA	NA	NA	NA	NA
LOC105828313	-	Uncharacterized protein	NDE	NDE	NDE	NDE	NDE	NDE	NDE	NDE	NA	NA	NA	NA	NA	NA	NA	NA	NA	NA	NA	NA	NA	NA	NA	NA
LOC105828314	Actin-5C	GJ14747	NDE	NDE	NDE	NDE	NDE	NDE	NDE	NDE	30	0	26	6	301.667	829.333	neut	-0.825775	-1.04832	NA	NA	NA	NA	cellular organisms	cellular	cellular
LOC105828315	Transmembrane protein 104 homolog	Transmembrane protein 104-like protein	NDE	NDE	NDE	NDE	NDE	Worker	NDE	NDE	19	15	1	1	434	1072	neut	0.462291	0.683912	neut	neut	1	-0.236389	Eukaryota	eukaryote	eukaryote
LOC105828316	TBC1 domain family member 16	TBC1 domain family member	NDE	NDE	NDE	NDE	NDE	NDE	NDE	NDE	8	4	3	1	298.667	817.333	neut	0.0512453	0.0697013	neut	neut	1	0.405465	Eukaryota	eukaryote	eukaryote
LOC105828317	Double-strand-break repair protein rad21 homolog	Putative uncharacterized protein (Fragment)	NDE	NDE	NDE	NDE	Reproductive	NDE	NDE	Reproductive	108	30	28	2	624.667	1703.33	pos	0.907105	1.59279	neut	neut	0.0991608	1.35812	Eukaryota	eukaryote	eukaryote
LOC105828318	-	Uncharacterized protein	NDE	NDE	NDE	NDE	NDE	NDE	NDE	Reproductive	180	186	7	66	415	1166	neg	-1.46031	-1.49011	neg	neg	9.56e-10	-2.21095	Eukaryota	eukaryote	eukaryote
LOC105828319	E3 SUMO-protein ligase RanBP2	Putative uncharacterized protein (Fragment)	NDE	NDE	NDE	NDE	Reproductive	NDE	NDE	Reproductive	205	103	76	37	2389	6353	neut	0.0122977	0.0166916	neut	neut	0.985622	0.0315344	Eukaryota	eukaryote	eukaryote
LOC105828320	3-ketoacyl-CoA thiolase mitochondrial	3-ketoacyl-CoA thiolase mitochondrial	NDE	NDE	NDE	NDE	Worker	NDE	NDE	Worker	31	5	3	0	341.333	858.667	neut	0.423182	0.618376	NA	NA	NA	NA	cellular organisms	cellular	cellular
LOC105828321	-	Uncharacterized protein	NDE	NDE	Worker	Worker	Worker	NDE	NDE	Worker	1	5	6	5	87	258	neut	-0.160979	-0.228135	neut	neut	0.316879	1.79176	Aculeata	ant	hymenopteran_ant
LOC105828322	-	-	NDE	NDE	NDE	NDE	NDE	NDE	NDE	NDE	NA	NA	NA	NA	NA	NA	NA	NA	NA	NA	NA	NA	NA	NA	NA	NA
LOC105828323	-	Putative uncharacterized protein	NDE	NDE	NDE	NDE	NDE	NDE	NDE	NDE	NA	NA	NA	NA	NA	NA	NA	NA	NA	NA	NA	NA	NA	NA	NA	NA
LOC105828325	rRNA 2'-O-methyltransferase fibrillarin	rRNA 2'-O-methyltransferase fibrillarin	NDE	NDE	NDE	NDE	Reproductive	NDE	NDE	Reproductive	23	8	4	0	280	677	neut	0.687876	1.10047	NA	NA	NA	NA	cellular organisms	cellular	cellular
LOC105828326	E3 ubiquitin-protein ligase UBR2	Putative uncharacterized protein (Fragment)	NDE	NDE	NDE	NDE	Worker	NDE	NDE	NDE	129	19	28	2	1473.33	3923.67	neut	0.469003	0.703224	neut	neut	0.518859	0.723684	Eukaryota	eukaryote	eukaryote
LOC105828327	Cullin-5	Cullin-5	NDE	NDE	NDE	NDE	Reproductive	Reproductive	NDE	Reproductive	72	2	8	0	619.667	1741.33	neut	0.33621	0.478715	NA	NA	NA	NA	Eukaryota	eukaryote	eukaryote
LOC105828328	Prefoldin subunit 2	Prefoldin subunit 2	NDE	NDE	NDE	NDE	NDE	NDE	NDE	NDE	21	6	5	0	270.333	668.667	neut	0.545566	0.837753	NA	NA	NA	NA	Eukaryota	eukaryote	eukaryote
LOC105828329	T-complex protein 1 subunit alpha	T-complex protein 1 subunit alpha	NDE	NDE	NDE	NDE	Reproductive	NDE	NDE	NDE	47	2	2	0	476	1201	neut	0.287721	0.402231	NA	NA	NA	NA	cellular organisms	cellular	cellular
LOC105828330	Protein sarah	Putative uncharacterized protein (Fragment)	NDE	NDE	Reproductive	Reproductive	Reproductive	NDE	Reproductive	Reproductive	14	4	2	1	185.333	537.667	neut	0.131323	0.179075	neut	neut	1	-0.559616	Opisthokonta	bilaterian	bilaterian
LOC105828331	SWI/SNF-related matrix-associated actin-dependent regulator of chromatin subfamily E member 1	Uncharacterized protein	NDE	Worker	NDE	Reproductive	Reproductive	NDE	NDE	Reproductive	61	18	9	4	614.667	1800.33	neut	-0.0537236	-0.0697459	neut	neut	0.783648	-0.409572	Metazoa	bilaterian	bilaterian
LOC105828332	Cell death activator CIDE-B	Cell death activator CIDE-A	NDE	NDE	NDE	NDE	Worker	Worker	NDE	Worker	4	0	0	0	328.667	775.333	neut	-0.156416	-0.201628	NA	NA	NA	NA	cellular organisms	cellular	cellular
LOC105828333	D-beta-hydroxybutyrate dehydrogenase mitochondrial	D-beta-hydroxybutyrate dehydrogenase mitochondrial	NDE	NDE	NDE	NDE	NDE	Worker	NDE	NDE	24	0	9	0	179.667	432.333	neut	0.29543	0.42771	NA	NA	NA	NA	Eumetazoa	bilaterian	bilaterian
LOC105828334	Malignant T-cell-amplified sequence 1 homolog	Malignant T cell amplified sequence 1	NDE	NDE	NDE	NDE	NDE	NDE	NDE	NDE	15	1	2	0	138.333	410.667	neut	0.385022	0.559725	NA	NA	NA	NA	cellular organisms	cellular	cellular
LOC105828335	-	Putative uncharacterized protein	NDE	NDE	NDE	NDE	Reproductive	Worker	NDE	NDE	12	2	7	0	154.667	367.333	neut	0.448374	0.68405	NA	NA	NA	NA	Endopterygota	ant	hymenopteran_ant
LOC105828336	Protein NRDE2 homolog	UPF0614 protein C14orf102-like protein	NDE	NDE	NDE	NDE	Reproductive	Reproductive	NDE	Reproductive	35	19	8	4	787.667	2146.33	neut	0.12862	0.176133	neut	neut	1	0.0822381	Eukaryota	eukaryote	eukaryote
LOC105828337	Molybdenum cofactor biosynthesis protein 1	Molybdenum cofactor biosynthesis protein 1	NDE	NDE	Reproductive	NDE	Worker	Reproductive	NDE	Reproductive	15	12	7	0	311	808	neut	0.900638	1.59016	NA	NA	NA	NA	cellular organisms	cellular	cellular
LOC105828338	Protein FAM200A	Uncharacterized protein	NDE	NDE	Worker	NDE	NDE	Worker	NDE	NDE	0	0	20	37	215.333	624.667	neg	-1.63066	-8.4143	NA	NA	NA	NA	Opisthokonta	bilaterian	bilaterian
LOC105828339	Cyclic pyranopterin monophosphate synthase accessory protein	Molybdenum cofactor biosynthesis protein 1	NDE	NDE	Reproductive	NDE	Worker	Reproductive	NDE	Reproductive	2	0	0	1	155.667	423.333	neut	-0.458824	-0.566372	NA	NA	NA	NA	cellular organisms	cellular	cellular
LOC105828340	BRO1 domain-containing protein BROX	BRO1 domain-containing protein BROX	NDE	NDE	NDE	NDE	NDE	Reproductive	NDE	NDE	31	5	8	0	348.333	914.667	neut	0.544182	0.837473	NA	NA	NA	NA	Eukaryota	eukaryote	eukaryote
LOC105828341	Lactoylglutathione lyase	Lactoylglutathione lyase	NDE	NDE	NDE	NDE	Worker	Worker	NDE	Worker	8	0	6	0	132.333	419.667	neut	0.167725	0.239053	NA	NA	NA	NA	cellular organisms	cellular	cellular
LOC105828342	-	Putative uncharacterized protein	NDE	NDE	NDE	NDE	Worker	Worker	NDE	Worker	31	40	9	8	469.333	1246.67	neut	0.319575	0.462679	neut	neut	0.675194	0.372675	Apocrita	ant	hymenopteran_ant
LOC105828343	GTP cyclohydrolase 1	GTP cyclohydrolase	NDE	Reproductive	NDE	NDE	Worker	Worker	Reproductive	NDE	17	1	4	0	216.667	578.333	neut	0.268744	0.381206	NA	NA	NA	NA	cellular organisms	cellular	cellular
LOC105828344	TFIIH basal transcription factor complex helicase XPD subunit	TFIIH basal transcription factor complex helicase subunit	NDE	NDE	NDE	NDE	Reproductive	NDE	NDE	Reproductive	41	9	5	2	616.667	1663.33	neut	-0.0334917	-0.0436064	neut	neut	0.878799	-0.600057	cellular organisms	cellular	cellular
LOC105828345	Tubulin-specific chaperone E	Uncharacterized protein	NDE	NDE	NDE	NDE	Reproductive	Reproductive	NDE	Reproductive	54	26	12	6	451.333	1204.67	neut	0.102199	0.138814	neut	neut	1	-0.0377403	Eukaryota	eukaryote	eukaryote
LOC105828346	Hemicentin-2	Kin of IRRE-like protein 3	NDE	NDE	NDE	NDE	NDE	NDE	NDE	NDE	NA	NA	NA	NA	NA	NA	NA	NA	NA	NA	NA	NA	NA	NA	NA	NA
LOC105828347	Zinc finger protein 830	Putative uncharacterized protein (Fragment)	NDE	NDE	NDE	NDE	NDE	NDE	NDE	NDE	12	3	3	0	217	686	neut	0.382598	0.560242	NA	NA	NA	NA	Eukaryota	eukaryote	eukaryote
LOC105828348	-	Uncharacterized protein	NDE	NDE	NDE	NDE	NDE	NDE	NDE	NDE	NA	NA	NA	NA	NA	NA	NA	NA	NA	NA	NA	NA	NA	NA	NA	NA
LOC105828349	-	Uncharacterized protein	NDE	NDE	NDE	Worker	Worker	NDE	NDE	Worker	37	20	6	9	279.333	677.667	neut	-0.457365	-0.551601	neut	neut	0.145799	-1.02065	Arthropoda	insect	insect
LOC105828350	Palmitoyltransferase ZDHHC6	Palmitoyltransferase	NDE	NDE	NDE	NDE	Reproductive	Reproductive	NDE	Reproductive	42	8	13	2	293.333	828.667	neut	0.292107	0.420313	neut	neut	1	0.213574	Eukaryota	eukaryote	eukaryote
LOC105828351	-	Putative uncharacterized protein (Fragment)	NDE	NDE	NDE	NDE	Reproductive	NDE	NDE	Reproductive	39	85	4	8	279	825	neut	0.41328	0.602345	neut	neut	1	0.0859424	Endopterygota	ant	hymenopteran_ant
LOC105828352	Putative defense protein 3	Putative defense protein 3	NDE	NDE	Reproductive	NDE	Worker	Worker	NDE	NDE	15	9	2	0	127	350	neut	0.769785	1.26351	NA	NA	NA	NA	Metazoa	bilaterian	bilaterian
LOC105828353	Importin subunit alpha-7	Putative uncharacterized protein (Fragment)	NDE	NDE	NDE	NDE	Reproductive	NDE	NDE	Reproductive	19	1	4	0	443.667	1155.33	neut	0.170488	0.235571	NA	NA	NA	NA	cellular organisms	cellular	cellular
LOC105828354	Leukocyte tyrosine kinase receptor	Tyrosine-protein kinase receptor	NDE	Worker	NDE	Worker	Worker	Worker	Worker	Worker	278	126	45	21	1208.67	3288.33	neut	0.0402809	0.0534395	neut	neut	1	-0.0291992	cellular organisms	cellular	cellular
LOC105828355	Uncharacterized protein K02A2.6	Uncharacterized protein (Fragment)	NDE	NDE	NDE	NDE	NDE	NDE	NDE	NDE	NA	NA	NA	NA	NA	NA	NA	NA	NA	NA	NA	NA	NA	NA	NA	NA
LOC105828356	Calpain-A	Putative uncharacterized protein (Fragment)	NDE	NDE	Reproductive	Reproductive	Worker	NDE	NDE	NDE	608	137	143	50	660	1932	neg	-0.384629	-0.4717	neg	neut	0.0258432	-0.439372	cellular organisms	cellular	cellular
LOC105828357	Uncharacterized protein K02A2.6	Uncharacterized protein	NDE	NDE	NDE	NDE	Worker	Worker	NDE	Worker	0	0	24	21	255.667	686.333	neg	-1.20428	-4.0743	NA	NA	NA	NA	cellular organisms	cellular	cellular
LOC105828358	-	Putative uncharacterized protein (Fragment)	NDE	NDE	NDE	NDE	Reproductive	NDE	NDE	NDE	33	41	3	6	479.667	1554.33	neut	0.148325	0.201531	neut	neut	0.773725	-0.476083	Myrmicinae	ant	hymenopteran_ant
LOC105828359	-	Uncharacterized protein	NDE	NDE	NDE	NDE	NDE	NDE	NDE	Worker	16	10	4	0	282	741	neut	0.782975	1.30319	NA	NA	NA	NA	Bilateria	bilaterian	bilaterian
LOC105828360	Neuralized-like protein 4	Neuralized-like protein 4	NDE	NDE	NDE	NDE	Reproductive	NDE	NDE	NDE	23	0	2	2	419.667	1098.33	neut	-0.673088	-0.78153	NA	NA	NA	NA	Metazoa	bilaterian	bilaterian
LOC105828361	Alpha-tocopherol transfer protein-like	Uncharacterized protein	NDE	NDE	NDE	Reproductive	NDE	Reproductive	Reproductive	Reproductive	20	8	6	1	218.667	645.333	neut	0.42933	0.639663	neut	neut	0.771771	0.875469	Eukaryota	eukaryote	eukaryote
LOC105828362	Endothelin-converting enzyme 1	Endothelin-converting enzyme 1	NDE	NDE	NDE	Worker	Worker	NDE	NDE	Worker	98	41	29	8	650	1675	neut	0.367127	0.539326	neut	neut	0.457255	0.416459	cellular organisms	cellular	cellular
LOC105828363	Surfeit locus protein 4 homolog	Putative uncharacterized protein (Fragment)	NDE	NDE	NDE	NDE	Worker	Reproductive	NDE	NDE	16	2	0	0	233.667	579.333	neut	0.249901	0.347259	NA	NA	NA	NA	Eukaryota	eukaryote	eukaryote
LOC105828364	-	Putative uncharacterized protein	NDE	NDE	NDE	NDE	NDE	NDE	NDE	NDE	NA	NA	NA	NA	NA	NA	NA	NA	NA	NA	NA	NA	NA	NA	NA	NA
LOC105828365	PDZ domain-containing protein 8	Putative uncharacterized protein (Fragment)	NDE	NDE	NDE	NDE	NDE	NDE	NDE	NDE	140	18	18	6	852.333	2066.67	neut	-0.431213	-0.516725	neut	neut	0.13053	-0.952658	Opisthokonta	bilaterian	bilaterian
LOC105828366	Protein EMSY	Putative uncharacterized protein (Fragment)	NDE	NDE	NDE	NDE	Reproductive	Reproductive	NDE	Reproductive	37	34	6	0	583.333	1561.67	pos	1.19694	2.35062	NA	NA	NA	NA	Eukaryota	eukaryote	eukaryote
LOC105828367	Zinc finger protein 40	Putative uncharacterized protein (Fragment)	NDE	NDE	Worker	NDE	NDE	NDE	NDE	NDE	85	24	13	4	1794.33	4685.67	neut	0.0766882	0.102638	neut	neut	1	-0.0859424	cellular organisms	cellular	cellular
LOC105828368	DNA-directed RNA polymerases I II and III subunit RPABC4	Uncharacterized protein	NDE	NDE	NDE	NDE	NDE	NDE	NDE	NDE	6	1	1	0	44	130	neut	0.337131	0.484941	NA	NA	NA	NA	Eukaryota	eukaryote	eukaryote
LOC105828369	F-box only protein 43	Putative uncharacterized protein (Fragment)	NDE	NDE	NDE	NDE	Reproductive	Reproductive	NDE	Reproductive	38	18	11	3	529	1118	neut	0.414489	0.616191	neut	neut	0.648077	0.552069	Bilateria	bilaterian	bilaterian
LOC105828370	Threonylcarbamoyladenosine tRNA methylthiotransferase	Putative uncharacterized protein (Fragment)	NDE	NDE	NDE	NDE	Reproductive	NDE	NDE	Reproductive	24	2	8	2	431.333	1197.67	neut	-0.297964	-0.377289	neut	neut	0.645189	-1.09861	cellular organisms	cellular	cellular
LOC105828371	-	Putative uncharacterized protein	NDE	NDE	NDE	NDE	NDE	NDE	NDE	NDE	NA	NA	NA	NA	NA	NA	NA	NA	NA	NA	NA	NA	NA	NA	NA	NA
LOC105828372	Papilin	Papilin (Fragment)	NDE	NDE	NDE	NDE	Worker	Reproductive	NDE	NDE	626	292	80	64	2023.67	5965.33	neg	-0.473048	-0.561319	neg	neut	0.0038341	-0.539453	cellular organisms	cellular	cellular
LOC105828373	-	Putative uncharacterized protein (Fragment)	NDE	Reproductive	Reproductive	NDE	Worker	NDE	Reproductive	NDE	0	1	1	1	113.667	333.333	neut	-0.30671	-0.396724	NA	NA	NA	NA	Endopterygota	ant	hymenopteran_ant
LOC105828374	-	Putative uncharacterized protein	NDE	NDE	Reproductive	NDE	NDE	NDE	Reproductive	Reproductive	0	0	8	14	232	722	neg	-1.43199	-2.44348	NA	NA	NA	NA	Bilateria	bilaterian	bilaterian
LOC105828375	Tenascin-X	Putative uncharacterized protein (Fragment)	NDE	NDE	NDE	NDE	Worker	Reproductive	NDE	Reproductive	70	93	19	18	916.333	2794.67	neut	0.324725	0.470304	neut	neut	0.455855	0.338171	Eukaryota	eukaryote	eukaryote
LOC105828376	-	-	NDE	NDE	NDE	NDE	NDE	NDE	NDE	NDE	8	8	9	11	154.333	370.667	neut	-0.524145	-0.684031	neut	neut	1	-0.200671	Monomorium pharaonis	ant	hymenopteran_ant
LOC105828377	Dyslexia-associated protein KIAA0319-like protein	Uncharacterized protein	NDE	NDE	NDE	NDE	NDE	NDE	NDE	NDE	23	7	5	1	474.667	1208.33	neut	0.323066	0.464596	neut	neut	1	0.419854	cellular organisms	cellular	cellular
LOC105828378	Tripartite motif-containing protein 45	Tripartite motif-containing protein 45	NDE	NDE	NDE	NDE	Worker	NDE	NDE	Worker	35	36	0	2	280.667	796.333	neut	0.52309	0.78207	NA	NA	NA	NA	Eukaryota	eukaryote	eukaryote
LOC105828379	Serine/threonine-protein kinase SBK1	Serine/threonine-protein kinase SBK1	NDE	NDE	NDE	NDE	NDE	NDE	NDE	NDE	NA	NA	NA	NA	NA	NA	NA	NA	NA	NA	NA	NA	NA	NA	NA	NA
LOC105828380	DTW domain-containing protein 2	DTW domain-containing protein 2	NDE	NDE	NDE	NDE	NDE	NDE	NDE	NDE	23	3	3	0	219.667	542.333	neut	0.404979	0.59074	NA	NA	NA	NA	cellular organisms	cellular	cellular
LOC105828381	Ragulator complex protein LAMTOR3-A	Mitogen-activated protein kinase kinase 1-interacting protein 1	NDE	NDE	NDE	NDE	NDE	NDE	NDE	NDE	11	0	2	0	103.667	271.333	neut	0.302448	0.432115	NA	NA	NA	NA	Eukaryota	eukaryote	eukaryote
LOC105828382	Probable rRNA-processing protein EBP2 homolog	Putative uncharacterized protein (Fragment)	NDE	NDE	NDE	NDE	Reproductive	Reproductive	NDE	Reproductive	34	12	5	4	254	712	neut	-0.193293	-0.244131	neut	neut	0.47915	-0.81831	Eukaryota	eukaryote	eukaryote
LOC105828383	Histone RNA hairpin-binding protein	Putative uncharacterized protein (Fragment)	NDE	NDE	NDE	NDE	Reproductive	Reproductive	NDE	Reproductive	51	24	10	4	170	490	neut	0.33816	0.486213	neut	neut	1	0.162519	Eukaryota	eukaryote	eukaryote
LOC105828384	S-adenosylmethionine mitochondrial carrier protein	S-adenosylmethionine mitochondrial carrier protein	NDE	NDE	NDE	NDE	NDE	Reproductive	NDE	NDE	51	21	30	6	235.333	580.667	neut	0.550856	0.886154	neut	neut	0.238593	0.722135	Eukaryota	eukaryote	eukaryote
LOC105828385	Uncharacterized protein C3orf18 homolog	Uncharacterized protein C3orf18-like protein	NDE	NDE	NDE	NDE	Reproductive	NDE	NDE	Reproductive	60	9	12	0	201.333	497.667	neut	0.87858	1.51065	NA	NA	NA	NA	Aculeata	ant	hymenopteran_ant
LOC105828386	Ras-related protein Rab-24	Ras-related protein Rab-24	NDE	NDE	NDE	NDE	Reproductive	Reproductive	NDE	Reproductive	6	1	1	0	155.667	447.333	neut	0.136018	0.186486	NA	NA	NA	NA	cellular organisms	cellular	cellular
LOC105828387	Uncharacterized protein C3orf18 homolog	Uncharacterized protein C3orf18-like protein	NDE	NDE	NDE	NDE	Reproductive	Reproductive	NDE	Reproductive	4	0	1	0	88.6667	265.333	neut	0.125623	0.172616	NA	NA	NA	NA	Aculeata	ant	hymenopteran_ant
LOC105828388	-	Putative uncharacterized protein (Fragment)	NDE	NDE	NDE	NDE	Reproductive	NDE	NDE	Reproductive	15	22	3	3	326	1051	neut	0.392567	0.575178	neut	neut	1	0.382992	Arthropoda	insect	insect
LOC105828389	Phosphoglycerate mutase 1	Phosphoglycerate mutase	NDE	NDE	NDE	NDE	Worker	Worker	NDE	NDE	34	2	10	0	194	571	neut	0.512432	0.782725	NA	NA	NA	NA	cellular organisms	cellular	cellular
LOC105828390	KAT8 regulatory NSL complex subunit 3	Putative uncharacterized protein (Fragment)	NDE	NDE	NDE	NDE	Reproductive	NDE	NDE	Reproductive	65	36	7	4	965.333	2448.67	neut	0.283369	0.398157	neut	neut	1	-0.0312525	cellular organisms	cellular	cellular
LOC105828391	ATP-dependent RNA helicase abstrakt	Putative uncharacterized protein (Fragment)	NDE	NDE	NDE	NDE	Reproductive	NDE	NDE	Reproductive	53	5	13	1	498	1386	neut	0.247956	0.350036	neut	neut	1	0.204095	cellular organisms	cellular	cellular
LOC105828392	Phosphatidate phosphatase PPAPDC1A	Phosphatidate phosphatase PPAPDC1A	NDE	NDE	NDE	NDE	NDE	Worker	NDE	Worker	6	3	2	0	219.333	587.667	neut	0.299195	0.430966	NA	NA	NA	NA	Eukaryota	eukaryote	eukaryote
LOC105828393	Crossover junction endonuclease EME1	Putative uncharacterized protein (Fragment)	NDE	Reproductive	Reproductive	NDE	Reproductive	Reproductive	Reproductive	Reproductive	24	23	5	2	351.333	1016.67	neut	0.595836	0.927334	neut	neut	0.547272	0.873731	Eukaryota	eukaryote	eukaryote
LOC105828394	-	-	NDE	Reproductive	Reproductive	NDE	Reproductive	NDE	Reproductive	Reproductive	4	8	1	4	91.3333	271.667	neut	-0.232959	-0.298027	neut	neut	1	-0.693147	Monomorium pharaonis	ant	hymenopteran_ant
LOC105828395	-	Ankyrin-2 (Fragment)	NDE	NDE	Reproductive	NDE	Worker	NDE	NDE	NDE	21	39	23	47	919	3044	neut	-0.358273	-0.489235	neut	neut	0.942999	-0.0956142	Apocrita	ant	hymenopteran_ant
LOC105828396	Potassium/sodium hyperpolarization-activated cyclic nucleotide-gated channel 1	Potassium/sodium hyperpolarization-activated cyclic nucleotide-gated channel	NDE	Reproductive	NDE	Worker	Worker	NDE	NDE	NDE	33	28	6	5	430.333	1237.67	neut	0.202064	0.280438	neut	neut	1	0.0180185	cellular organisms	cellular	cellular
LOC105828397	-	Uncharacterized protein	NDE	NDE	NDE	NDE	NDE	NDE	NDE	NDE	NA	NA	NA	NA	NA	NA	NA	NA	NA	NA	NA	NA	NA	NA	NA	NA
LOC105828398	60S ribosomal protein L6	Putative uncharacterized protein (Fragment)	NDE	NDE	NDE	NDE	NDE	NDE	NDE	NDE	44	18	4	4	238	650	neut	-0.0711529	-0.091559	neut	neut	0.42506	-0.893818	Eukaryota	eukaryote	eukaryote
LOC105828399	-	Uncharacterized protein (Fragment)	NDE	NDE	NDE	NDE	Worker	NDE	NDE	Worker	NA	NA	NA	NA	NA	NA	NA	NA	NA	NA	NA	NA	NA	NA	NA	NA
LOC105828401	-	Uncharacterized protein	NDE	NDE	NDE	Reproductive	NDE	NDE	NDE	NDE	0	0	4	3	173	409	neut	-0.862702	-1.13309	NA	NA	NA	NA	Apocrita	ant	hymenopteran_ant
LOC105828402	T-complex protein 1 subunit epsilon	Putative uncharacterized protein (Fragment)	NDE	NDE	NDE	NDE	Reproductive	NDE	NDE	NDE	51	4	4	1	439.333	1192.67	neut	0.0666687	0.0884162	neut	neut	0.888	-1.15924	cellular organisms	cellular	cellular
LOC105828403	Protein abnormal spindle	Protein abnormal spindle	NDE	NDE	NDE	NDE	Reproductive	Reproductive	NDE	Reproductive	161	116	14	15	1412	3613	neut	-0.0819405	-0.104721	neut	neut	0.410844	-0.396807	Eukaryota	eukaryote	eukaryote
LOC105828404	Protein Mo25	Protein Mo25	NDE	NDE	NDE	NDE	NDE	Reproductive	NDE	NDE	121	0	4	0	264.333	746.667	neut	0.484906	0.713585	NA	NA	NA	NA	Eukaryota	eukaryote	eukaryote
LOC105828405	Two pore potassium channel protein sup-9	Potassium channel subfamily K member 9	NDE	Worker	Worker	Worker	NDE	Worker	Worker	Worker	17	2	6	0	289	725	neut	0.28563	0.410662	NA	NA	NA	NA	Eukaryota	eukaryote	eukaryote
LOC105828406	Sideroflexin-1	Sideroflexin-1	NDE	NDE	NDE	NDE	NDE	NDE	NDE	NDE	NA	NA	NA	NA	NA	NA	NA	NA	NA	NA	NA	NA	NA	NA	NA	NA
LOC105828407	Inhibitor of growth protein 3	Inhibitor of growth protein (Fragment)	NDE	NDE	NDE	NDE	Reproductive	Reproductive	NDE	Reproductive	19	0	14	4	328.333	871.667	neut	-0.681211	-0.857982	NA	NA	NA	NA	Eukaryota	eukaryote	eukaryote
LOC105828408	General transcription factor IIH subunit 3	Uncharacterized protein	NDE	NDE	NDE	NDE	Reproductive	NDE	NDE	Reproductive	3	1	5	1	230	649	neut	-0.179843	-0.244746	neut	neut	1	0.510826	Eukaryota	eukaryote	eukaryote
LOC105828409	Anaphase-promoting complex subunit CDC26	Uncharacterized protein	NDE	NDE	NDE	NDE	NDE	NDE	NDE	NDE	10	6	2	1	84.6667	212.333	neut	0.378849	0.552623	neut	neut	1	0.182322	Apocrita	ant	hymenopteran_ant
LOC105828410	Sideroflexin-2	Sideroflexin (Fragment)	NDE	NDE	NDE	Reproductive	Worker	NDE	NDE	NDE	126	24	24	0	251	730	pos	1.2877	2.65214	NA	NA	NA	NA	Eukaryota	eukaryote	eukaryote
LOC105828411	Probable 28S rRNA (cytosine-C(5))-methyltransferase	Putative uncharacterized protein (Fragment)	NDE	NDE	NDE	NDE	NDE	NDE	NDE	NDE	45	34	5	6	471.667	1328.33	neut	0.0135843	0.0178549	neut	neut	0.692264	-0.462624	cellular organisms	cellular	cellular
LOC105828412	Intraflagellar transport protein 52 homolog	Intraflagellar transport protein 52-like protein	NDE	NDE	NDE	NDE	Reproductive	NDE	NDE	NDE	18	11	3	2	325	938	neut	0.141504	0.193507	neut	neut	1	-0.0870114	Eukaryota	eukaryote	eukaryote
LOC105828413	Blastoderm-specific protein 25D	Uncharacterized protein	NDE	NDE	NDE	NDE	Reproductive	Reproductive	NDE	Reproductive	78	67	9	6	891	2544	neut	0.399377	0.579302	neut	neut	0.851515	0.253449	Bilateria	bilaterian	bilaterian
LOC105828414	Nuclear transcription factor Y subunit gamma	Nuclear transcription factor Y subunit gamma	NDE	NDE	NDE	NDE	Reproductive	NDE	NDE	Reproductive	22	1	4	0	242.667	729.333	neut	0.277099	0.391709	NA	NA	NA	NA	Eukaryota	eukaryote	eukaryote
LOC105828415	Frequenin-1	Uncharacterized protein	NDE	NDE	Worker	Worker	Worker	Worker	NDE	Worker	7	0	4	0	119.333	378.667	neut	0.116203	0.161446	NA	NA	NA	NA	cellular organisms	cellular	cellular
LOC105828416	Anaphase-promoting complex subunit 4	Putative uncharacterized protein (Fragment)	NDE	NDE	NDE	NDE	Reproductive	NDE	NDE	Reproductive	83	22	20	12	604.667	1594.33	neut	-0.544601	-0.651391	neut	neut	0.0962244	-0.816973	Eukaryota	eukaryote	eukaryote
LOC105828417	-	Uncharacterized protein	NDE	NDE	NDE	NDE	Worker	Worker	NDE	Worker	12	10	3	0	169.667	475.333	neut	0.812329	1.36551	NA	NA	NA	NA	Neoptera	ant	hymenopteran_ant
LOC105828418	WD repeat-containing protein 59	Putative uncharacterized protein (Fragment)	NDE	NDE	NDE	NDE	Reproductive	NDE	NDE	Reproductive	31	4	8	0	346.667	931.333	neut	0.52098	0.795876	NA	NA	NA	NA	cellular organisms	cellular	cellular
LOC105828419	Repressor of RNA polymerase III transcription MAF1 homolog	Repressor of RNA polymerase III transcription MAF1-like protein	NDE	NDE	Worker	Worker	NDE	Worker	NDE	Worker	22	0	6	0	191	517	neut	0.252548	0.357637	NA	NA	NA	NA	Eukaryota	eukaryote	eukaryote
LOC105828420	60S acidic ribosomal protein P0	Putative uncharacterized protein (Fragment)	NDE	NDE	NDE	NDE	NDE	NDE	NDE	NDE	20	3	4	2	244.333	658.667	neut	-0.25217	-0.317614	neut	neut	0.572114	-1.20397	cellular organisms	cellular	cellular
LOC105828421	-	Uncharacterized protein	NDE	NDE	NDE	NDE	NDE	NDE	NDE	NDE	64	10	8	2	463	1403	neut	0.0945727	0.126741	neut	neut	0.94517	-0.470004	Bilateria	bilaterian	bilaterian
LOC105828422	-	Putative uncharacterized protein (Fragment)	NDE	NDE	Worker	NDE	Worker	Worker	NDE	Worker	30	39	18	45	309.667	842.333	neg	-0.686864	-0.847156	neut	neut	0.110225	-0.653926	Metazoa	bilaterian	bilaterian
LOC105828423	BTB/POZ domain-containing protein KCTD1	BTB/POZ domain-containing protein KCTD15	NDE	NDE	Worker	NDE	Worker	NDE	Worker	Worker	27	0	4	3	280.333	661.667	neut	-0.829029	-0.946098	NA	NA	NA	NA	Eukaryota	eukaryote	eukaryote
LOC105828425	Uncharacterized protein K02A2.6	Uncharacterized protein	NDE	NDE	NDE	NDE	NDE	NDE	NDE	NDE	NA	NA	NA	NA	NA	NA	NA	NA	NA	NA	NA	NA	NA	NA	NA	NA
LOC105828426	-	Putative uncharacterized protein (Fragment)	NDE	NDE	NDE	NDE	NDE	NDE	NDE	NDE	17	8	4	1	162.333	383.667	neut	0.419762	0.619979	neut	neut	1	0.632523	Apocrita	ant	hymenopteran_ant
LOC105828427	Nucleoside diphosphate-linked moiety X motif 19 mitochondrial	Putative uncharacterized protein (Fragment)	NDE	NDE	NDE	NDE	Worker	Reproductive	NDE	NDE	139	140	20	4	286.333	802.667	pos	1.37077	2.92514	pos	neut	0.0032641	1.61661	cellular organisms	cellular	cellular
LOC105828428	Succinate dehydrogenase assembly factor 3 mitochondrial	ACN9-like protein mitochondrial	NDE	NDE	NDE	NDE	NDE	NDE	NDE	NDE	20	2	5	0	103.333	253.667	neut	0.528605	0.806786	NA	NA	NA	NA	Eukaryota	eukaryote	eukaryote
LOC105828429	-	Putative uncharacterized protein (Fragment)	NDE	Reproductive	Worker	Worker	Worker	Worker	NDE	NDE	0	0	0	2	138.333	368.667	neut	-0.898898	-1.07305	NA	NA	NA	NA	Neoptera	ant	hymenopteran_ant
LOC105828430	40S ribosomal protein S9	Putative uncharacterized protein (Fragment)	NDE	NDE	NDE	NDE	Worker	NDE	NDE	NDE	25	0	7	0	174.333	407.667	neut	0.261126	0.370362	NA	NA	NA	NA	cellular organisms	cellular	cellular
LOC105828431	Probable RNA-directed DNA polymerase from transposon BS	RNA-directed DNA polymerase from mobile element jockey	NDE	NDE	NDE	NDE	NDE	NDE	NDE	NDE	NA	NA	NA	NA	NA	NA	NA	NA	NA	NA	NA	NA	NA	NA	NA	NA
LOC105828432	Putative E3 ubiquitin-protein ligase UBR7	Putative uncharacterized protein (Fragment)	NDE	NDE	NDE	NDE	Reproductive	NDE	NDE	Reproductive	35	18	8	3	246.667	821.333	neut	0.336993	0.486434	neut	neut	0.93848	0.315853	Eukaryota	eukaryote	eukaryote
LOC105828433	Arginine/serine-rich protein PNISR	Uncharacterized protein	NDE	NDE	NDE	NDE	NDE	NDE	NDE	NDE	36	9	7	2	415.667	1105.33	neut	0.136462	0.186424	neut	neut	1	-0.133531	Bilateria	bilaterian	bilaterian
LOC105828434	Protein FAM32A	Putative uncharacterized protein (Fragment)	NDE	NDE	NDE	NDE	NDE	NDE	NDE	NDE	8	5	0	0	80	265	neut	0.544561	0.826362	NA	NA	NA	NA	Eukaryota	eukaryote	eukaryote
LOC105828435	Protein toll	Putative uncharacterized protein (Fragment)	NDE	NDE	NDE	NDE	NDE	NDE	NDE	NDE	78	13	11	6	1107.33	2624.67	neut	-0.555542	-0.654543	neut	neut	0.0816376	-1.18562	cellular organisms	cellular	cellular
LOC105828436	Juvenile hormone esterase	Carboxylic ester hydrolase (Fragment)	NDE	NDE	NDE	Worker	Worker	NDE	Worker	Worker	0	0	0	1	118.667	376.333	neut	-0.587028	-0.720085	NA	NA	NA	NA	Bilateria	bilaterian	bilaterian
LOC105828437	Homeobox protein Nkx-2.4	Uncharacterized protein	NDE	NDE	NDE	NDE	NDE	NDE	NDE	NDE	NA	NA	NA	NA	NA	NA	NA	NA	NA	NA	NA	NA	NA	NA	NA	NA
LOC105828438	Integrator complex subunit 6	Putative uncharacterized protein (Fragment)	NDE	NDE	NDE	NDE	Reproductive	NDE	NDE	Reproductive	122	27	16	7	919	2270	neut	-0.33295	-0.406678	neut	neut	0.271801	-0.681506	Eukaryota	eukaryote	eukaryote
LOC105828440	Uncharacterized protein K02A2.6	Orf protein	NDE	NDE	NDE	NDE	NDE	NDE	NDE	NDE	NA	NA	NA	NA	NA	NA	NA	NA	NA	NA	NA	NA	NA	NA	NA	NA
LOC105828442	Putative fatty acyl-CoA reductase CG5065	Putative fatty acyl-CoA reductase (Fragment)	NDE	NDE	NDE	Worker	Reproductive	NDE	NDE	Reproductive	9	20	1	0	299.667	828.333	neut	0.943052	1.65751	NA	NA	NA	NA	cellular organisms	cellular	cellular
LOC105828443	Transcription factor Sox-14	Transcription factor Sox-14	NDE	NDE	NDE	NDE	Worker	Worker	NDE	Worker	21	3	11	0	308.333	723.667	neut	0.463852	0.712923	NA	NA	NA	NA	Eukaryota	eukaryote	eukaryote
LOC105828444	DnaJ homolog subfamily B member 6	DnaJ-like protein subfamily B member	NDE	NDE	NDE	NDE	NDE	NDE	NDE	NDE	27	6	0	0	257.667	726.333	neut	0.460927	0.676688	NA	NA	NA	NA	cellular organisms	cellular	cellular
LOC105828445	-	-	NDE	NDE	NDE	NDE	NDE	NDE	NDE	NDE	NA	NA	NA	NA	NA	NA	NA	NA	NA	NA	NA	NA	NA	NA	NA	NA
LOC105828446	Separin	Uncharacterized protein	NDE	NDE	NDE	NDE	Reproductive	Reproductive	NDE	Reproductive	25	18	2	1	466	1424	neut	0.505239	0.757161	neut	neut	1	0.364643	Eukaryota	eukaryote	eukaryote
LOC105828447	Mannose-1-phosphate guanyltransferase beta	Mannose-1-phosphate guanyltransferase beta	NDE	NDE	NDE	NDE	NDE	Reproductive	NDE	NDE	48	16	0	0	290	820	neut	0.805789	1.32338	NA	NA	NA	NA	cellular organisms	cellular	cellular
LOC105828448	Chymotrypsin-1	Transmembrane protease serine 9	NDE	Worker	Worker	Worker	NDE	NDE	Worker	Worker	53	57	10	5	407.667	1059.33	neut	0.681687	1.09094	neut	neut	0.285534	0.765907	cellular organisms	cellular	cellular
LOC105828449	-	Chymotrypsin-1	NDE	NDE	NDE	NDE	NDE	NDE	NDE	NDE	NA	NA	NA	NA	NA	NA	NA	NA	NA	NA	NA	NA	NA	NA	NA	NA
LOC105828450	Out at first protein	Out at first protein	NDE	NDE	NDE	Reproductive	NDE	NDE	NDE	NDE	7	2	2	0	215.667	615.333	neut	0.214625	0.301695	NA	NA	NA	NA	Eumetazoa	bilaterian	bilaterian
LOC105828451	Putative transcription factor SOX-15	Putative transcription factor SOX-15	NDE	NDE	NDE	NDE	NDE	NDE	NDE	NDE	36	12	4	0	410	1108	neut	0.742431	1.2041	NA	NA	NA	NA	Eukaryota	eukaryote	eukaryote
LOC105828452	Alpha-tocopherol transfer protein-like	Uncharacterized protein	NDE	NDE	Reproductive	NDE	Worker	NDE	Reproductive	NDE	63	40	16	0	239	733	pos	1.57508	3.80168	NA	NA	NA	NA	Eukaryota	eukaryote	eukaryote
LOC105828453	-	Putative uncharacterized protein	NDE	Worker	NDE	NDE	Worker	Worker	NDE	Worker	6	4	2	0	143	373	neut	0.468637	0.705761	NA	NA	NA	NA	Apocrita	ant	hymenopteran_ant
LOC105828454	-	Putative uncharacterized protein	NDE	NDE	Worker	NDE	Worker	NDE	NDE	Worker	37	36	10	10	301.333	811.667	neut	0.0394699	0.053108	neut	neut	1	-0.027399	Endopterygota	ant	hymenopteran_ant
LOC105828455	-	Uncharacterized protein	NDE	NDE	NDE	NDE	NDE	NDE	NDE	NDE	NA	NA	NA	NA	NA	NA	NA	NA	NA	NA	NA	NA	NA	NA	NA	NA
LOC105828456	Putative acyl-CoA-binding protein	Uncharacterized protein	NDE	NDE	NDE	NDE	Worker	NDE	NDE	NDE	7	2	2	0	60.6667	209.333	neut	0.486975	0.734696	NA	NA	NA	NA	cellular organisms	cellular	cellular
LOC105828457	TGF-beta-activated kinase 1 and MAP3K7-binding protein 2	Uncharacterized protein	NDE	NDE	NDE	NDE	NDE	NDE	NDE	NDE	32	13	10	3	557.333	1287.67	neut	0.212992	0.300114	neut	neut	0.951572	0.303186	Arthropoda	insect	insect
LOC105828458	-	Putative uncharacterized protein (Fragment)	NDE	NDE	NDE	NDE	Reproductive	NDE	NDE	Reproductive	94	115	19	14	444.667	1187.33	neut	0.521241	0.792576	neut	neut	0.245845	0.507019	Endopterygota	ant	hymenopteran_ant
LOC105828459	Chloride intracellular channel exc-4	Chloride intracellular channel exc-4	NDE	NDE	NDE	NDE	NDE	NDE	NDE	NDE	17	0	7	0	196.333	595.667	neut	0.205379	0.290229	NA	NA	NA	NA	Eukaryota	eukaryote	eukaryote
LOC105828460	Pre-mRNA-splicing factor Syf2	Putative uncharacterized protein (Fragment)	NDE	NDE	NDE	NDE	Reproductive	NDE	NDE	NDE	25	3	4	0	168.333	530.667	neut	0.47454	0.707479	NA	NA	NA	NA	Eukaryota	eukaryote	eukaryote
LOC105828461	PTB domain-containing adapter protein ced-6	Putative uncharacterized protein (Fragment)	NDE	NDE	Reproductive	NDE	NDE	Reproductive	NDE	NDE	73	9	30	3	368	1012	neut	0.259253	0.374936	neut	neut	1	0.20935	Opisthokonta	bilaterian	bilaterian
LOC105828462	SH3 domain-binding protein 5-like	SH3 domain-binding protein 5-like protein	NDE	NDE	NDE	NDE	NDE	Worker	NDE	NDE	81	10	20	2	585	1428	neut	0.263264	0.373478	neut	neut	1	0.210721	Eukaryota	eukaryote	eukaryote
LOC105828463	-	Putative uncharacterized protein	NDE	NDE	NDE	Worker	Worker	NDE	NDE	NDE	0	0	3	3	167.333	456.667	neut	-0.887072	-1.136	NA	NA	NA	NA	Monomorium pharaonis	ant	hymenopteran_ant
LOC105828465	-	Putative uncharacterized protein	NDE	NDE	NDE	NDE	Worker	Worker	NDE	NDE	0	0	0	6	124.667	316.333	neg	-1.4623	-1.75567	NA	NA	NA	NA	Eumetazoa	bilaterian	bilaterian
LOC105828466	-	Uncharacterized protein (Fragment)	NDE	NDE	Worker	Worker	Worker	NDE	NDE	NDE	NA	NA	NA	NA	NA	NA	NA	NA	NA	NA	NA	NA	NA	NA	NA	NA
LOC105828467	-	Putative uncharacterized protein (Fragment)	NDE	NDE	NDE	NDE	NDE	NDE	NDE	NDE	NA	NA	NA	NA	NA	NA	NA	NA	NA	NA	NA	NA	NA	NA	NA	NA
LOC105828468	-	Uncharacterized protein	NDE	NDE	NDE	NDE	NDE	NDE	NDE	NDE	NA	NA	NA	NA	NA	NA	NA	NA	NA	NA	NA	NA	NA	NA	NA	NA
LOC105828469	Uncharacterized protein C19orf43	Uncharacterized protein C19orf43	NDE	NDE	NDE	NDE	Worker	NDE	NDE	Worker	39	13	9	0	299.333	621.667	neut	0.962284	1.71643	NA	NA	NA	NA	Bilateria	bilaterian	bilaterian
LOC105828470	Protein max	Putative uncharacterized protein (Fragment)	NDE	NDE	NDE	NDE	Reproductive	NDE	NDE	NDE	9	1	4	0	132	369	neut	0.307737	0.446391	NA	NA	NA	NA	Opisthokonta	bilaterian	bilaterian
LOC105828471	Diuretic hormone receptor	Diuretic hormone receptor	NDE	NDE	NDE	NDE	Worker	Worker	NDE	NDE	12	6	0	0	175	428	neut	0.554979	0.84441	NA	NA	NA	NA	Opisthokonta	bilaterian	bilaterian
LOC105828472	Trafficking protein particle complex subunit 3	Trafficking protein particle complex subunit	NDE	NDE	NDE	NDE	NDE	NDE	NDE	NDE	NA	NA	NA	NA	NA	NA	NA	NA	NA	NA	NA	NA	NA	NA	NA	NA
LOC105828473	Gamma-tubulin complex component 5	Putative uncharacterized protein (Fragment)	NDE	NDE	NDE	NDE	Reproductive	Reproductive	NDE	Reproductive	96	54	12	9	764.667	2184.33	neut	-0.0271183	-0.0352783	neut	neut	0.712416	-0.287682	Eukaryota	eukaryote	eukaryote
LOC105828474	Circumsporozoite protein	Putative uncharacterized protein (Fragment)	NDE	NDE	NDE	NDE	NDE	NDE	NDE	NDE	NA	NA	NA	NA	NA	NA	NA	NA	NA	NA	NA	NA	NA	NA	NA	NA
LOC105828475	Ras-related GTP-binding protein D	Ras-related GTP-binding protein D	NDE	NDE	NDE	NDE	Reproductive	NDE	NDE	NDE	42	2	6	0	307	893	neut	0.390655	0.566843	NA	NA	NA	NA	Eukaryota	eukaryote	eukaryote
LOC105828476	NudC domain-containing protein 1	NudC domain-containing protein 1	NDE	Reproductive	NDE	NDE	Reproductive	NDE	NDE	Reproductive	35	18	2	2	413.333	1257.67	neut	0.194948	0.266796	neut	neut	0.916505	-0.664976	Opisthokonta	bilaterian	bilaterian
LOC105828477	-	Putative uncharacterized protein (Fragment)	NDE	NDE	NDE	NDE	NDE	NDE	NDE	NDE	36	38	8	7	689	1948	neut	0.246606	0.347858	neut	neut	0.961934	0.187599	Opisthokonta	bilaterian	bilaterian
LOC105828478	ATP-binding cassette sub-family B member 7 mitochondrial	ATP-binding cassette sub-family B member 7 mitochondrial	NDE	NDE	NDE	NDE	NDE	Worker	NDE	NDE	104	36	24	4	627.667	1601.33	neut	0.618561	0.973953	neut	neut	0.292286	0.730888	cellular organisms	cellular	cellular
LOC105828479	SET domain-containing protein 4	Putative uncharacterized protein (Fragment)	NDE	NDE	NDE	NDE	Worker	Worker	NDE	Worker	9	11	4	3	332.333	990.667	neut	0.156586	0.219464	neut	neut	0.909291	0.488353	Eukaryota	eukaryote	eukaryote
LOC105828480	Decaprenyl-diphosphate synthase subunit 2	Uncharacterized protein	NDE	NDE	Reproductive	Reproductive	NDE	Reproductive	NDE	Reproductive	75	9	15	0	345.333	902.667	neut	0.845894	1.43669	NA	NA	NA	NA	cellular organisms	cellular	cellular
LOC105828481	-	Putative uncharacterized protein (Fragment)	NDE	NDE	Worker	NDE	NDE	NDE	NDE	NDE	9	3	1	1	169.667	499.333	neut	-0.0117694	-0.0155433	neut	neut	1	-1.09861	Apocrita	ant	hymenopteran_ant
LOC105828482	-	Putative uncharacterized protein (Fragment)	NDE	NDE	Reproductive	Reproductive	NDE	Worker	NDE	NDE	162	28	55	8	372	1011	neut	0.242911	0.347221	neut	neut	0.846746	0.1725	Opisthokonta	bilaterian	bilaterian
LOC105828483	Proton-coupled folate transporter	Putative uncharacterized protein (Fragment)	NDE	NDE	NDE	NDE	Worker	Reproductive	NDE	NDE	0	0	1	4	399	996	neut	-1.16488	-1.42666	NA	NA	NA	NA	cellular organisms	cellular	cellular
LOC105828484	Sepiapterin reductase	Putative uncharacterized protein (Fragment)	NDE	NDE	Reproductive	Reproductive	Worker	Reproductive	Reproductive	Reproductive	70	38	12	10	214.667	574.333	neut	-0.16281	-0.206926	neut	neut	0.504529	-0.428588	cellular organisms	cellular	cellular
LOC105828485	Ubiquitin carboxyl-terminal hydrolase isozyme L5	Ubiquitin carboxyl-terminal hydrolase	NDE	NDE	NDE	NDE	NDE	NDE	NDE	NDE	17	6	6	0	233.333	702.667	neut	0.634834	1.01076	NA	NA	NA	NA	Eukaryota	eukaryote	eukaryote
LOC105828486	-	Uncharacterized protein	NDE	NDE	NDE	NDE	NDE	NDE	NDE	NDE	NA	NA	NA	NA	NA	NA	NA	NA	NA	NA	NA	NA	NA	NA	NA	NA
LOC105828487	StAR-related lipid transfer protein 7 mitochondrial	Putative uncharacterized protein (Fragment)	NDE	NDE	NDE	NDE	Reproductive	NDE	NDE	Reproductive	170	88	70	24	378.333	1073.67	neut	0.384699	0.577784	neut	neut	0.161782	0.41198	Eukaryota	eukaryote	eukaryote
LOC105828488	V-type proton ATPase subunit C	Uncharacterized protein	NDE	NDE	NDE	NDE	Worker	NDE	NDE	NDE	5	6	3	2	262.667	724.333	neut	0.0320897	0.0438875	neut	neut	1	0.587787	Eukaryota	eukaryote	eukaryote
LOC105828489	Putative nuclease HARBI1	Putative uncharacterized protein (Fragment)	NDE	NDE	NDE	NDE	NDE	NDE	NDE	NDE	NA	NA	NA	NA	NA	NA	NA	NA	NA	NA	NA	NA	NA	NA	NA	NA
LOC105828490	-	Uncharacterized protein	NDE	NDE	Worker	Worker	Worker	NDE	NDE	Worker	0	2	0	0	284.667	747.333	neut	-0.0154677	-0.0207959	NA	NA	NA	NA	Eukaryota	eukaryote	eukaryote
LOC105828491	Lipase 3	Putative uncharacterized protein (Fragment)	NDE	NDE	NDE	NDE	NDE	Worker	NDE	NDE	25	28	1	4	342.333	1010.67	neut	0.109062	0.146326	neut	neut	0.485537	-1.27297	cellular organisms	cellular	cellular
LOC105828492	GON-4-like protein	GON-4-like protein	NDE	NDE	NDE	NDE	NDE	NDE	NDE	NDE	22	10	9	2	348	1050	neut	0.375919	0.558407	neut	neut	0.657061	0.71562	Eumetazoa	bilaterian	bilaterian
LOC105828493	-	Putative uncharacterized protein (Fragment)	NDE	NDE	NDE	NDE	NDE	NDE	NDE	NDE	NA	NA	NA	NA	NA	NA	NA	NA	NA	NA	NA	NA	NA	NA	NA	NA
LOC105828494	-	Uncharacterized protein (Fragment)	NDE	NDE	Reproductive	NDE	NDE	NDE	Reproductive	Reproductive	23	45	11	35	322.333	1066.67	neut	-0.515792	-0.641184	neut	neut	0.354397	-0.486285	Neoptera	ant	hymenopteran_ant
LOC105828496	Dehydrogenase/reductase SDR family member on chromosome X	Uncharacterized protein	NDE	NDE	Reproductive	NDE	NDE	Reproductive	Reproductive	Reproductive	88	57	27	6	269.667	771.333	pos	0.894708	1.57182	pos	neut	0.0366894	1.06979	cellular organisms	cellular	cellular
LOC105828497	Krueppel homolog 2	Protein Kr-h2	NDE	NDE	NDE	NDE	Worker	Reproductive	NDE	NDE	37	6	7	0	233.667	531.333	neut	0.704617	1.13414	NA	NA	NA	NA	Eukaryota	eukaryote	eukaryote
LOC105828498	40S ribosomal protein S3	Uncharacterized protein	NDE	NDE	NDE	NDE	NDE	NDE	NDE	NDE	38	2	3	2	211.333	517.667	neut	-0.327963	-0.400691	neut	neut	0.0785107	-2.53897	cellular organisms	cellular	cellular
LOC105828499	Tryptophan 2 3-dioxygenase	Tryptophan 2 3-dioxygenase (Fragment)	NDE	NDE	NDE	NDE	Worker	Reproductive	Reproductive	Reproductive	59	30	11	7	355.333	931.667	neut	0.0104097	0.0137738	neut	neut	0.880917	-0.224355	cellular organisms	cellular	cellular
LOC105828500	Cathepsin O	Cathepsin O	NDE	NDE	NDE	NDE	NDE	Reproductive	NDE	Reproductive	20	4	16	2	284.333	777.667	neut	0.192885	0.283847	neut	neut	0.949251	0.470004	cellular organisms	cellular	cellular
LOC105828501	Protein lethal(3)malignant blood neoplasm 1	Uncharacterized protein	NDE	NDE	NDE	NDE	NDE	NDE	NDE	NDE	NA	NA	NA	NA	NA	NA	NA	NA	NA	NA	NA	NA	NA	NA	NA	NA
LOC105828502	Ras-related protein Rab-30	Putative uncharacterized protein (Fragment)	NDE	NDE	NDE	NDE	Reproductive	NDE	NDE	Reproductive	22	0	0	0	164.667	453.333	neut	0.206334	0.282498	NA	NA	NA	NA	cellular organisms	cellular	cellular
LOC105828504	Probable lysine-specific demethylase 4B	Uncharacterized protein	NDE	NDE	NDE	NDE	Reproductive	NDE	NDE	NDE	87	165	20	14	1206.67	3593.33	pos	0.892854	1.554	pos	neut	0.0104738	0.996712	Eukaryota	eukaryote	eukaryote
LOC105828505	ATP-binding cassette sub-family G member 1	ATP-binding cassette sub-family G member 1 (Fragment)	NDE	NDE	Reproductive	NDE	Worker	Worker	NDE	NDE	120	20	26	0	560	1339	pos	1.1486	2.22305	NA	NA	NA	NA	cellular organisms	cellular	cellular
LOC105828507	-	Chaoptin	NDE	NDE	NDE	NDE	NDE	NDE	NDE	NDE	NA	NA	NA	NA	NA	NA	NA	NA	NA	NA	NA	NA	NA	NA	NA	NA
LOC105828508	Niemann-Pick C1 protein	Niemann-Pick C1 protein	NDE	NDE	NDE	Reproductive	NDE	NDE	NDE	Reproductive	63	29	15	5	625	1649	neut	0.290097	0.414257	neut	neut	0.759136	0.322773	Eukaryota	eukaryote	eukaryote
LOC105828509	Polyubiquitin (Fragment)	Whole genome shotgun assembly reference scaffold set scaffold scaffold_1085	NDE	NDE	NDE	Reproductive	NDE	NDE	NDE	NDE	0	0	0	1	126.667	341.333	neut	-0.575434	-0.708269	NA	NA	NA	NA	cellular organisms	cellular	cellular
LOC105828510	Monocarboxylate transporter 14	Monocarboxylate transporter 14	NDE	NDE	Reproductive	NDE	Reproductive	NDE	Reproductive	Reproductive	52	9	7	2	582	1332	neut	0.0332313	0.0439594	neut	neut	0.932978	-0.501256	cellular organisms	cellular	cellular
LOC105828511	NADH dehydrogenase ubiquinone iron-sulfur protein 3 mitochondrial	Putative uncharacterized protein (Fragment)	NDE	NDE	NDE	NDE	Worker	Worker	NDE	Worker	18	3	2	0	218	577	neut	0.360208	0.518894	NA	NA	NA	NA	cellular organisms	cellular	cellular
LOC105828512	Iron-sulfur cluster assembly enzyme ISCU mitochondrial	Iron-sulfur cluster assembly enzyme ISCU mitochondrial	NDE	NDE	NDE	NDE	Worker	NDE	NDE	NDE	12	3	0	0	128.333	357.667	neut	0.454743	0.670688	NA	NA	NA	NA	cellular organisms	cellular	cellular
LOC105828513	-	Putative uncharacterized protein (Fragment)	NDE	NDE	NDE	NDE	Reproductive	NDE	NDE	NDE	16	12	0	1	171.667	431.333	neut	0.432679	0.632596	NA	NA	NA	NA	Apocrita	ant	hymenopteran_ant
LOC105828514	T-cell immunomodulatory protein	Putative uncharacterized protein (Fragment)	NDE	NDE	NDE	NDE	NDE	NDE	NDE	NDE	56	2	10	2	475	1313	neut	-0.303864	-0.376075	neut	neut	0.265904	-1.72277	Eukaryota	eukaryote	eukaryote
LOC105828515	Cyclin-dependent-like kinase 5	Cyclin-dependent kinase	NDE	NDE	NDE	NDE	Reproductive	NDE	NDE	NDE	25	1	3	0	248.333	651.667	neut	0.31551	0.448362	NA	NA	NA	NA	cellular organisms	cellular	cellular
LOC105828516	-	Uncharacterized protein	NDE	NDE	NDE	NDE	NDE	Reproductive	NDE	NDE	3	6	5	1	223	794	neut	0.394773	0.604924	neut	neut	0.169636	2.30259	Metazoa	bilaterian	bilaterian
LOC105828517	-	-	NDE	NDE	NDE	Worker	Reproductive	Reproductive	NDE	Reproductive	6	10	3	2	202	599	neut	0.316973	0.462341	neut	neut	0.711565	0.916291	Monomorium pharaonis	ant	hymenopteran_ant
LOC105828518	Sulfotransferase 4A1	Putative uncharacterized protein (Fragment)	NDE	NDE	NDE	NDE	Reproductive	NDE	NDE	Reproductive	1	0	0	0	46.3333	181.667	neut	-0.0403816	-0.0534845	NA	NA	NA	NA	Bilateria	bilaterian	bilaterian
LOC105828519	Cytochrome P450 4C1	Uncharacterized protein	NDE	NDE	NDE	NDE	NDE	NDE	NDE	NDE	0	0	2	1	49	140	neut	-0.42666	-0.548862	NA	NA	NA	NA	Pancrustacea	insect	insect
LOC105828520	-	Putative uncharacterized protein (Fragment)	NDE	Reproductive	Reproductive	NDE	Worker	NDE	Reproductive	Reproductive	1	0	2	1	219	663	neut	-0.447765	-0.574337	NA	NA	NA	NA	Neoptera	ant	hymenopteran_ant
LOC105828521	-	Putative uncharacterized protein (Fragment)	NDE	NDE	NDE	NDE	Worker	NDE	NDE	NDE	1	3	2	4	226	740	neut	-0.618072	-0.773002	neut	neut	1	0.405465	Neoptera	ant	hymenopteran_ant
LOC105828522	E3 ubiquitin-protein ligase parkin	Uncharacterized protein	NDE	NDE	NDE	NDE	NDE	NDE	NDE	NDE	48	60	15	2	378	1122	pos	1.43518	3.23478	pos	neut	0.00196326	2.23805	cellular organisms	cellular	cellular
LOC105828523	-	Uncharacterized protein	NDE	NDE	NDE	NDE	NDE	Worker	NDE	NDE	9	12	3	2	103.667	376.333	neut	0.394477	0.581746	neut	neut	0.847775	0.693147	Arthropoda	insect	insect
LOC105828524	Retinoid-inducible serine carboxypeptidase	Putative uncharacterized protein (Fragment)	NDE	NDE	NDE	NDE	Worker	NDE	NDE	NDE	18	16	5	8	297	744	neut	-0.308608	-0.388693	neut	neut	0.574039	-0.587787	cellular organisms	cellular	cellular
LOC105828525	-	Putative uncharacterized protein (Fragment)	NDE	NDE	NDE	NDE	NDE	NDE	NDE	NDE	NA	NA	NA	NA	NA	NA	NA	NA	NA	NA	NA	NA	NA	NA	NA	NA
LOC105828526	Fork head domain-containing protein FD2	Fork head domain-containing protein FD2	NDE	NDE	NDE	NDE	Worker	NDE	NDE	NDE	31	19	9	2	228.667	602.333	neut	0.646244	1.03037	neut	neut	0.367049	1.01453	Opisthokonta	bilaterian	bilaterian
LOC105828527	-	Putative uncharacterized protein (Fragment)	NDE	NDE	NDE	NDE	NDE	NDE	Worker	Worker	17	3	5	3	402.333	935.667	neut	-0.413371	-0.512766	neut	neut	0.423108	-1.22378	cellular organisms	cellular	cellular
LOC105828528	Retinoid-inducible serine carboxypeptidase	Retinoid-inducible serine carboxypeptidase (Fragment)	NDE	NDE	NDE	NDE	Worker	NDE	NDE	NDE	30	17	2	0	353.667	975.333	neut	0.851063	1.43211	NA	NA	NA	NA	cellular organisms	cellular	cellular
LOC105828529	Retinoid-inducible serine carboxypeptidase	Retinoid-inducible serine carboxypeptidase (Fragment)	NDE	NDE	NDE	NDE	Worker	NDE	Worker	NDE	20	11	3	2	325.667	973.333	neut	0.179367	0.247363	neut	neut	1	-0.192372	cellular organisms	cellular	cellular
LOC105828530	GDP-mannose 4 6 dehydratase	Uncharacterized protein	NDE	NDE	NDE	NDE	Reproductive	NDE	NDE	NDE	7	4	1	1	284.667	786.333	neut	0.00772105	0.010311	neut	neut	1	-0.559616	cellular organisms	cellular	cellular
LOC105828531	DNA repair endonuclease XPF	DNA repair endonuclease XPF (Fragment)	NDE	NDE	NDE	NDE	Reproductive	NDE	NDE	Reproductive	42	24	8	7	821.667	2250.33	neut	-0.184429	-0.234568	neut	neut	0.655004	-0.426084	cellular organisms	cellular	cellular
LOC105828532	Probable RNA-directed DNA polymerase from transposon X-element	Nucleic-acid-binding protein from mobile element jockey	NDE	NDE	NDE	NDE	NDE	NDE	NDE	NDE	NA	NA	NA	NA	NA	NA	NA	NA	NA	NA	NA	NA	NA	NA	NA	NA
LOC105828533	-	Putative uncharacterized protein	NDE	Worker	Reproductive	Reproductive	Worker	Worker	NDE	NDE	96	40	28	6	915	2223	neut	0.572131	0.894371	neut	neut	0.243897	0.664976	Arthropoda	insect	insect
LOC105828534	-	-	NDE	NDE	NDE	NDE	NDE	NDE	NDE	NDE	NA	NA	NA	NA	NA	NA	NA	NA	NA	NA	NA	NA	NA	NA	NA	NA
LOC105828535	Linear gramicidin synthase subunit C	Luciferin 4-monooxygenase	NDE	NDE	Worker	Worker	Worker	NDE	Worker	Worker	0	0	1	0	90	288	neut	-0.177951	-0.234102	NA	NA	NA	NA	Neoptera	ant	hymenopteran_ant
LOC105828536	Luciferin 4-monooxygenase	Luciferin 4-monooxygenase	NDE	Reproductive	Worker	Worker	NDE	NDE	NDE	NDE	NA	NA	NA	NA	NA	NA	NA	NA	NA	NA	NA	NA	NA	NA	NA	NA
LOC105828537	-	Putative uncharacterized protein (Fragment)	NDE	NDE	NDE	NDE	NDE	NDE	NDE	NDE	NA	NA	NA	NA	NA	NA	NA	NA	NA	NA	NA	NA	NA	NA	NA	NA
LOC105828538	-	Putative uncharacterized protein	NDE	NDE	NDE	NDE	NDE	NDE	NDE	NDE	NA	NA	NA	NA	NA	NA	NA	NA	NA	NA	NA	NA	NA	NA	NA	NA
LOC105828539	Sideroflexin-1	Sideroflexin	NDE	NDE	NDE	NDE	Worker	NDE	NDE	Worker	12	0	3	0	278	721	neut	0.0750839	0.101853	NA	NA	NA	NA	Eukaryota	eukaryote	eukaryote
LOC105828540	39S ribosomal protein L2 mitochondrial	39S ribosomal protein L2 mitochondrial	NDE	NDE	NDE	NDE	NDE	NDE	NDE	NDE	14	11	4	1	260.667	651.333	neut	0.489086	0.74077	neut	neut	0.617075	1.14513	cellular organisms	cellular	cellular
LOC105828541	-	Putative uncharacterized protein	NDE	NDE	NDE	NDE	Worker	NDE	NDE	NDE	24	4	4	0	231	636	neut	0.494413	0.742633	NA	NA	NA	NA	Apocrita	ant	hymenopteran_ant
LOC105828542	-	Putative uncharacterized protein (Fragment)	NDE	NDE	NDE	NDE	Worker	Worker	NDE	NDE	48	20	18	2	425.333	1116.67	neut	0.786255	1.33356	neut	neut	0.141934	1.32176	Neoptera	ant	hymenopteran_ant
LOC105828543	-	Putative uncharacterized protein (Fragment)	NDE	NDE	NDE	NDE	NDE	NDE	NDE	NDE	NA	NA	NA	NA	NA	NA	NA	NA	NA	NA	NA	NA	NA	NA	NA	NA
LOC105828544	Carnitine O-acetyltransferase	Putative uncharacterized protein (Fragment)	NDE	NDE	NDE	NDE	Worker	Reproductive	NDE	NDE	32	30	10	6	500.333	1419.67	neut	0.360858	0.529813	neut	neut	0.618779	0.446287	cellular organisms	cellular	cellular
LOC105828545	GDP-fucose protein O-fucosyltransferase 1	GDP-fucose protein O-fucosyltransferase 1	NDE	NDE	NDE	NDE	Reproductive	Reproductive	NDE	Reproductive	40	8	8	3	304.333	844.667	neut	-0.114149	-0.147219	neut	neut	0.699858	-0.628609	Opisthokonta	bilaterian	bilaterian
LOC105828546	Serine/threonine-protein phosphatase 2A activator	Serine/threonine-protein phosphatase 2A activator	NDE	NDE	NDE	NDE	NDE	NDE	NDE	NDE	32	3	9	1	270.667	770.333	neut	0.0972031	0.13253	neut	neut	1	-0.169899	Eukaryota	eukaryote	eukaryote
LOC105828547	-	Putative uncharacterized protein	NDE	NDE	Worker	NDE	Worker	NDE	NDE	NDE	142	30	22	5	283.667	718.333	neut	0.183266	0.25141	neut	neut	1	-0.0730251	Bilateria	bilaterian	bilaterian
LOC105828548	Vacuolar protein sorting-associated protein 53 homolog	Uncharacterized protein	NDE	NDE	NDE	NDE	Reproductive	Reproductive	NDE	Reproductive	66	25	18	1	674	1945	neut	1.01733	1.86934	neut	neut	0.0757832	1.91959	Eukaryota	eukaryote	eukaryote
LOC105828549	60S ribosomal protein L7a	Putative uncharacterized protein (Fragment)	NDE	NDE	NDE	NDE	NDE	NDE	NDE	NDE	14	1	4	0	219.667	587.333	neut	0.268458	0.382655	NA	NA	NA	NA	cellular organisms	cellular	cellular
LOC105828550	NADH dehydrogenase ubiquinone 1 alpha subcomplex assembly factor 5	Putative uncharacterized protein (Fragment)	NDE	NDE	NDE	NDE	Reproductive	NDE	NDE	Reproductive	53	11	12	3	306.667	767.333	neut	0.069898	0.0941419	neut	neut	1	-0.186102	cellular organisms	cellular	cellular
LOC105828551	SAP domain-containing ribonucleoprotein	Putative uncharacterized protein (Fragment)	NDE	NDE	NDE	NDE	Reproductive	NDE	NDE	Reproductive	39	3	6	0	210.333	566.667	neut	0.559589	0.855882	NA	NA	NA	NA	Eukaryota	eukaryote	eukaryote
LOC105828552	Ubiquitin-fold modifier-conjugating enzyme 1	Ubiquitin-fold modifier-conjugating enzyme 1	NDE	NDE	NDE	NDE	NDE	NDE	NDE	NDE	14	4	1	1	119.667	387.333	neut	0.145711	0.198148	neut	neut	1	-1.25276	Eukaryota	eukaryote	eukaryote
LOC105828553	Chloride channel CLIC-like protein 1	Chloride channel CLIC-like protein	NDE	NDE	NDE	NDE	Reproductive	NDE	NDE	Reproductive	30	20	14	12	345.333	1022.67	neut	-0.247691	-0.321739	neut	neut	0.786672	-0.251314	Bilateria	bilaterian	bilaterian
LOC105828554	Venom carboxylesterase-6	Carboxylic ester hydrolase	NDE	NDE	Reproductive	Reproductive	Worker	NDE	Reproductive	Reproductive	115	43	9	9	472	1349	neut	-0.396554	-0.475391	neut	neut	0.0827638	-0.983732	cellular organisms	cellular	cellular
LOC105828555	-	Putative uncharacterized protein	NDE	NDE	NDE	NDE	NDE	NDE	NDE	NDE	NA	NA	NA	NA	NA	NA	NA	NA	NA	NA	NA	NA	NA	NA	NA	NA
LOC105828556	-	Uncharacterized protein	NDE	NDE	NDE	NDE	NDE	NDE	NDE	NDE	NA	NA	NA	NA	NA	NA	NA	NA	NA	NA	NA	NA	NA	NA	NA	NA
LOC105828557	tRNA-splicing ligase RtcB homolog	tRNA-splicing ligase RtcB homolog	NDE	NDE	NDE	Reproductive	Reproductive	Reproductive	NDE	Reproductive	57	12	10	4	398.333	1122.67	neut	-0.167174	-0.212537	neut	neut	0.551607	-0.641854	cellular organisms	cellular	cellular
LOC105828558	-	Putative uncharacterized protein (Fragment)	NDE	NDE	NDE	NDE	NDE	NDE	NDE	NDE	NA	NA	NA	NA	NA	NA	NA	NA	NA	NA	NA	NA	NA	NA	NA	NA
LOC105828559	Beta-amyloid-like protein	Beta-amyloid-like protein	NDE	NDE	NDE	NDE	Worker	NDE	Worker	Worker	57	0	9	0	321.667	875.333	neut	0.303097	0.42988	NA	NA	NA	NA	Metazoa	bilaterian	bilaterian
LOC105828560	Zinc finger protein Noc	Zinc finger protein Elbow (Fragment)	NDE	NDE	NDE	NDE	Worker	Worker	NDE	Worker	28	4	5	0	323.667	621.333	neut	0.50588	0.76367	NA	NA	NA	NA	Protostomia	bilaterian	bilaterian
LOC105828561	Vascular endothelial growth factor receptor 1	Receptor protein-tyrosine kinase	NDE	NDE	NDE	Reproductive	Worker	NDE	NDE	NDE	132	74	32	12	1075.67	3154.33	neut	0.3875	0.569052	neut	neut	0.356757	0.402092	cellular organisms	cellular	cellular
LOC105828562	Zinc transporter 10	Uncharacterized protein	NDE	NDE	NDE	NDE	NDE	Worker	NDE	Worker	92	25	32	3	425.333	1128.67	neut	0.805475	1.37619	neut	neut	0.142971	1.06421	cellular organisms	cellular	cellular
LOC105828563	Homocysteine S-methyltransferase 2	Putative uncharacterized protein (Fragment)	NDE	NDE	Worker	NDE	Worker	NDE	NDE	Worker	8	6	3	0	254.667	702.333	neut	0.54147	0.836459	NA	NA	NA	NA	cellular organisms	cellular	cellular
LOC105828564	-	Uncharacterized protein	NDE	NDE	Worker	NDE	Worker	NDE	NDE	NDE	15	4	2	0	105.333	305.667	neut	0.586501	0.904443	NA	NA	NA	NA	Eumetazoa	bilaterian	bilaterian
LOC105828565	-	Odorant receptor	NDE	NDE	NDE	NDE	NDE	NDE	NDE	NDE	NA	NA	NA	NA	NA	NA	NA	NA	NA	NA	NA	NA	NA	NA	NA	NA
LOC105828566	-	Uncharacterized protein	NDE	NDE	NDE	NDE	NDE	NDE	NDE	NDE	NA	NA	NA	NA	NA	NA	NA	NA	NA	NA	NA	NA	NA	NA	NA	NA
LOC105828567	Nicotinamide/nicotinic acid mononucleotide adenylyltransferase 1	Putative uncharacterized protein (Fragment)	NDE	NDE	NDE	NDE	NDE	NDE	NDE	Reproductive	91	59	18	13	1349.67	3456.33	neut	-0.02712	-0.0356168	neut	neut	0.945845	-0.1079	Eukaryota	eukaryote	eukaryote
LOC105828568	ABC transporter G family member 20	ABC transporter G family member 20	NDE	Worker	Worker	Worker	Worker	Reproductive	Worker	NDE	190	57	40	9	699.333	1718.67	neut	0.343552	0.496118	neut	neut	0.592205	0.287682	cellular organisms	cellular	cellular
LOC105828569	-	Putative uncharacterized protein (Fragment)	NDE	NDE	NDE	NDE	Worker	NDE	NDE	Worker	16	11	1	1	122	388	neut	0.476464	0.707968	neut	neut	1	-0.374693	Protostomia	bilaterian	bilaterian
LOC105828570	ABC transporter G family member 20	ABC transporter G family member 20 (Fragment)	NDE	Reproductive	Reproductive	Reproductive	Worker	NDE	Reproductive	Reproductive	208	319	90	30	579.333	1577.67	pos	1.41244	3.23804	pos	pos	3.76e-12	1.52627	cellular organisms	cellular	cellular
LOC105828572	-	-	NDE	NDE	NDE	NDE	NDE	NDE	NDE	NDE	NA	NA	NA	NA	NA	NA	NA	NA	NA	NA	NA	NA	NA	NA	NA	NA
LOC105828573	-	Uncharacterized protein	NDE	NDE	NDE	NDE	NDE	NDE	NDE	NDE	NA	NA	NA	NA	NA	NA	NA	NA	NA	NA	NA	NA	NA	NA	NA	NA
LOC105828574	Alpha-tocopherol transfer protein	Putative uncharacterized protein (Fragment)	NDE	NDE	NDE	NDE	Worker	Worker	NDE	Worker	5	8	18	16	217.333	709.667	neut	-0.290202	-0.456375	neut	neut	0.574039	0.587787	Eukaryota	eukaryote	eukaryote
LOC105828575	-	Putative uncharacterized protein (Fragment)	Worker	NDE	NDE	NDE	Worker	Worker	NDE	Worker	7	1	2	0	98.3333	276.667	neut	0.257028	0.364577	NA	NA	NA	NA	Arthropoda	insect	insect
LOC105828576	Alpha-tocopherol transfer protein	Alpha-tocopherol transfer protein	NDE	NDE	NDE	NDE	Worker	Reproductive	NDE	NDE	29	26	8	8	223	665	neut	0.00931827	0.0124697	neut	neut	1	-0.109199	Eukaryota	eukaryote	eukaryote
LOC105828577	Alpha-tocopherol transfer protein-like	Putative uncharacterized protein (Fragment)	NDE	Reproductive	Reproductive	NDE	Worker	NDE	Reproductive	Reproductive	20	18	5	3	243.333	725.667	neut	0.324994	0.468438	neut	neut	0.905403	0.405465	Eukaryota	eukaryote	eukaryote
LOC105828578	Alpha-tocopherol transfer protein	Alpha-tocopherol transfer protein	NDE	NDE	NDE	NDE	Worker	Worker	NDE	NDE	9	12	33	39	222.667	698.333	neut	-0.43866	-0.766811	neut	neut	1	0.120628	Eukaryota	eukaryote	eukaryote
LOC105828579	Alpha-tocopherol transfer protein-like	Putative uncharacterized protein (Fragment)	NDE	NDE	Reproductive	NDE	Worker	NDE	Reproductive	Reproductive	26	18	12	8	228.333	695.667	neut	0.004144	0.00567123	neut	neut	1	0.0377403	Eukaryota	eukaryote	eukaryote
LOC105828580	ABC transporter G family member 20	Putative uncharacterized protein (Fragment)	NDE	NDE	Reproductive	Reproductive	Worker	NDE	Reproductive	NDE	109	12	19	2	653	1666	neut	0.25232	0.353484	neut	neut	1	0.0448506	cellular organisms	cellular	cellular
LOC105828581	V-type proton ATPase 116 kDa subunit a isoform 1	V-type proton ATPase subunit a	NDE	NDE	NDE	NDE	Worker	NDE	NDE	NDE	294	28	40	0	672.667	1874.33	pos	1.25067	2.51273	NA	NA	NA	NA	cellular organisms	cellular	cellular
LOC105828582	-	Uncharacterized protein	NDE	NDE	NDE	NDE	NDE	NDE	NDE	NDE	18	5	2	2	143	403	neut	-0.133127	-0.170236	neut	neut	0.56711	-1.28093	Arthropoda	insect	insect
LOC105828583	Glycerol-3-phosphate dehydrogenase NAD( ) cytoplasmic	Glycerol-3-phosphate dehydrogenase NAD( )	NDE	NDE	Reproductive	Reproductive	Worker	Worker	Reproductive	Reproductive	60	5	14	0	282.667	800.333	neut	0.654598	1.04155	NA	NA	NA	NA	cellular organisms	cellular	cellular
LOC105828584	Peroxiredoxin-6	Putative uncharacterized protein (Fragment)	NDE	Worker	Reproductive	NDE	Worker	NDE	NDE	NDE	20	2	5	0	175	488	neut	0.377677	0.551617	NA	NA	NA	NA	cellular organisms	cellular	cellular
LOC105828585	Glycerol-3-phosphate dehydrogenase NAD( ) cytoplasmic	Glycerol-3-phosphate dehydrogenase NAD( )	NDE	NDE	Reproductive	NDE	Worker	NDE	Reproductive	NDE	23	10	7	4	370.667	988.333	neut	-0.0684169	-0.0903703	neut	neut	1	-0.273293	cellular organisms	cellular	cellular
LOC105828586	Ras guanine nucleotide exchange factor J	Putative uncharacterized protein (Fragment)	NDE	NDE	NDE	NDE	NDE	NDE	NDE	NDE	NA	NA	NA	NA	NA	NA	NA	NA	NA	NA	NA	NA	NA	NA	NA	NA
LOC105828587	-	Uncharacterized protein	NDE	NDE	NDE	NDE	NDE	NDE	NDE	NDE	NA	NA	NA	NA	NA	NA	NA	NA	NA	NA	NA	NA	NA	NA	NA	NA
LOC105828588	Pre-mRNA-splicing factor CWC22 homolog	Nucampholin	NDE	NDE	NDE	NDE	NDE	NDE	NDE	NDE	NA	NA	NA	NA	NA	NA	NA	NA	NA	NA	NA	NA	NA	NA	NA	NA
LOC105828589	Harmonin	Uncharacterized protein	NDE	NDE	Worker	Worker	Worker	NDE	Worker	Worker	78	53	30	6	833.667	2001.33	pos	0.956886	1.74376	pos	neut	0.0143588	1.22302	Opisthokonta	bilaterian	bilaterian
LOC105828590	Acyl-CoA-binding protein homolog	Uncharacterized protein	NDE	NDE	Worker	Worker	NDE	NDE	Worker	NDE	22	16	0	2	63.3333	200.667	neut	0.315148	0.444012	NA	NA	NA	NA	cellular organisms	cellular	cellular
LOC105828591	Tudor domain-containing protein 3	Uncharacterized protein	NDE	NDE	NDE	NDE	Reproductive	NDE	NDE	NDE	72	22	6	0	537.667	1529.33	neut	0.995956	1.77368	NA	NA	NA	NA	Eukaryota	eukaryote	eukaryote
LOC105828592	Apoptosis-inducing factor 3	Putative uncharacterized protein (Fragment)	NDE	NDE	Reproductive	Reproductive	Worker	NDE	Reproductive	NDE	111	44	15	10	463	1307	neut	-0.219602	-0.274299	neut	neut	0.346892	-0.519875	cellular organisms	cellular	cellular
LOC105828593	Tetraspanin-11	Tetraspanin	NDE	NDE	NDE	NDE	NDE	NDE	NDE	NDE	2	1	0	0	70.3333	175.667	neut	0.153084	0.211047	NA	NA	NA	NA	cellular organisms	cellular	cellular
LOC105828594	Tudor domain-containing protein 3	Uncharacterized protein	NDE	Worker	Worker	Worker	Worker	NDE	Worker	Worker	36	2	9	0	198.333	527.667	neut	0.491066	0.741576	NA	NA	NA	NA	Opisthokonta	bilaterian	bilaterian
LOC105828595	Apoptosis-inducing factor 3	Putative uncharacterized protein (Fragment)	NDE	NDE	NDE	NDE	NDE	NDE	NDE	NDE	10	4	2	0	81.6667	242.333	neut	0.60524	0.943668	NA	NA	NA	NA	Bilateria	bilaterian	bilaterian
LOC105828597	Phospholipid-transporting ATPase IA	Phospholipid-transporting ATPase	NDE	NDE	NDE	NDE	Worker	NDE	NDE	Worker	638	174	192	33	1095.67	2894.33	pos	0.46559	0.706166	pos	neut	0.0314598	0.461705	cellular organisms	cellular	cellular
LOC105828598	Ephexin-1	Ephexin-1	NDE	NDE	NDE	NDE	Reproductive	Reproductive	NDE	Reproductive	244	186	86	27	1291	3227	pos	0.831771	1.44056	pos	neut	0.000269475	0.887089	Eukaryota	eukaryote	eukaryote
LOC105828599	-	-	NDE	NDE	NDE	NDE	NDE	NDE	NDE	NDE	NA	NA	NA	NA	NA	NA	NA	NA	NA	NA	NA	NA	NA	NA	NA	NA
LOC105828600	Probable cytochrome P450 4aa1	Cytochrome P450 4V3	NDE	NDE	NDE	NDE	NDE	Worker	NDE	NDE	5	32	3	2	161	433	neut	0.964207	1.73959	neut	neut	0.0603977	2.26176	Opisthokonta	bilaterian	bilaterian
LOC105828601	Cytokine receptor	Uncharacterized protein	NDE	NDE	NDE	NDE	NDE	NDE	NDE	NDE	79	24	17	7	1242	3339	neut	-0.139302	-0.179163	neut	neut	0.734892	-0.304091	Opisthokonta	bilaterian	bilaterian
LOC105828602	Rho GTPase-activating protein 190	Rho GTPase-activating protein 190	NDE	NDE	NDE	NDE	Reproductive	NDE	NDE	NDE	1017	81	133	18	1302	3717	neut	-0.356809	-0.432596	neut	neut	0.0755538	-0.530186	Eukaryota	eukaryote	eukaryote
LOC105828603	Ras-like GTP-binding protein Rho1	Uncharacterized protein	NDE	NDE	NDE	NDE	Worker	NDE	NDE	NDE	45	0	54	0	168	474	neut	0.587759	1.04381	NA	NA	NA	NA	cellular organisms	cellular	cellular
LOC105828604	Membrane-associated guanylate kinase WW and PDZ domain-containing protein 2	Uncharacterized protein	NDE	NDE	NDE	NDE	Reproductive	NDE	NDE	NDE	172	12	40	0	847.667	2293.33	neut	0.925579	1.63293	NA	NA	NA	NA	Eukaryota	eukaryote	eukaryote
LOC105828605	Putative adenosylhomocysteinase 3	Adenosylhomocysteinase	NDE	NDE	NDE	Reproductive	NDE	NDE	NDE	NDE	120	0	21	3	434	1165	neut	-0.685228	-0.791778	NA	NA	NA	NA	cellular organisms	cellular	cellular
LOC105828606	Senecionine N-oxygenase	Putative uncharacterized protein (Fragment)	NDE	NDE	Reproductive	Reproductive	NDE	NDE	Reproductive	Reproductive	134	56	58	12	338.667	921.333	pos	0.63914	1.04355	neut	neut	0.064645	0.703048	cellular organisms	cellular	cellular
LOC105828607	Transmembrane emp24 domain-containing protein 5	Uncharacterized protein	NDE	NDE	Worker	Worker	NDE	NDE	Worker	Worker	11	4	4	0	180.333	512.667	neut	0.490742	0.746747	NA	NA	NA	NA	Eukaryota	eukaryote	eukaryote
LOC105828608	RNA exonuclease 4	RNA exonuclease 4	NDE	NDE	NDE	NDE	Reproductive	Reproductive	NDE	Reproductive	56	29	3	9	224.333	618.667	neut	-0.641401	-0.737596	neg	neut	0.0163965	-1.75667	Eukaryota	eukaryote	eukaryote
LOC105828609	Protein disulfide-isomerase A3	Protein disulfide-isomerase (Fragment)	NDE	NDE	NDE	NDE	NDE	NDE	NDE	NDE	51	10	6	1	373.333	1102.67	neut	0.347052	0.496165	neut	neut	1	0.162519	cellular organisms	cellular	cellular
LOC105828610	Mitogen-activated protein kinase kinase kinase 12	Mitogen-activated protein kinase kinase kinase 12	NDE	NDE	NDE	Worker	Reproductive	NDE	NDE	NDE	112	26	26	0	796.333	1978.67	pos	1.28567	2.66178	NA	NA	NA	NA	cellular organisms	cellular	cellular
LOC105828611	Armadillo repeat-containing protein 1	Putative uncharacterized protein	NDE	NDE	NDE	NDE	Reproductive	NDE	NDE	Reproductive	13	2	5	1	230.667	606.333	neut	0.00161071	0.0021698	neut	neut	1	-0.262364	Opisthokonta	bilaterian	bilaterian
LOC105828612	Cationic amino acid transporter 4	Cationic amino acid transporter 4	NDE	NDE	NDE	NDE	Worker	Worker	NDE	Worker	29	10	5	1	567.333	1310.67	neut	0.352333	0.508732	neut	neut	1	0.544727	cellular organisms	cellular	cellular
LOC105828613	-	Putative uncharacterized protein (Fragment)	NDE	NDE	NDE	NDE	Reproductive	Reproductive	NDE	Reproductive	0	0	17	30	245.667	717.333	neg	-1.57835	-5.62061	NA	NA	NA	NA	Formicidae	ant	hymenopteran_ant
LOC105828614	-	Putative uncharacterized protein	NDE	NDE	Worker	NDE	Worker	NDE	NDE	NDE	4	0	4	1	86	256	neut	-0.266855	-0.349754	NA	NA	NA	NA	Aculeata	ant	hymenopteran_ant
LOC105828615	-	-	NDE	NDE	NDE	NDE	Worker	NDE	NDE	Worker	0	0	0	3	85.3333	226.667	neut	-1.04611	-1.24125	NA	NA	NA	NA	Monomorium pharaonis	ant	hymenopteran_ant
LOC105828616	-	La-related protein 7	NDE	NDE	NDE	NDE	Reproductive	Reproductive	NDE	Reproductive	15	12	4	6	436.667	1468.33	neut	-0.323093	-0.405722	neut	neut	0.638064	-0.628609	Bilateria	bilaterian	bilaterian
LOC105828617	Protein CREG1	Protein CREG1	NDE	NDE	NDE	NDE	NDE	Worker	NDE	NDE	0	0	5	12	95.6667	273.333	neg	-1.51265	-2.31838	NA	NA	NA	NA	Eukaryota	eukaryote	eukaryote
LOC105828618	Probable H/ACA ribonucleoprotein complex subunit 1	H/ACA ribonucleoprotein complex subunit 1	NDE	NDE	NDE	NDE	Reproductive	NDE	NDE	NDE	28	12	11	6	185.333	438.667	neut	-0.121243	-0.159656	neut	neut	0.934682	-0.241162	Eukaryota	eukaryote	eukaryote
LOC105828619	-	Uncharacterized protein (Fragment)	NDE	NDE	NDE	NDE	NDE	NDE	NDE	NDE	NA	NA	NA	NA	NA	NA	NA	NA	NA	NA	NA	NA	NA	NA	NA	NA
LOC105828620	Solute carrier family 28 member 3	Sodium/nucleoside cotransporter	NDE	NDE	NDE	NDE	Worker	NDE	NDE	NDE	92	71	10	2	509.333	1308.67	pos	1.09631	2.04297	neut	neut	0.128512	1.35033	cellular organisms	cellular	cellular
LOC105828621	Ceramide-1-phosphate transfer protein	Glycolipid transfer protein domain-containing protein 1	NDE	NDE	Worker	NDE	NDE	NDE	NDE	NDE	2	0	0	0	161.667	474.333	neut	-0.126717	-0.165128	NA	NA	NA	NA	Eukaryota	eukaryote	eukaryote
LOC105828622	Zinc finger protein 420	Putative uncharacterized protein (Fragment)	NDE	NDE	NDE	NDE	Reproductive	NDE	NDE	Reproductive	144	22	25	2	568	1751	neut	0.603204	0.937581	neut	neut	0.589713	0.646958	cellular organisms	cellular	cellular
LOC105828623	-	Putative uncharacterized protein	NDE	NDE	NDE	NDE	Reproductive	NDE	NDE	Reproductive	59	161	0	3	247	782	pos	1.03341	1.85662	NA	NA	NA	NA	Neoptera	ant	hymenopteran_ant
LOC105828624	Echinoderm microtubule-associated protein-like CG42247	Echinoderm microtubule-associated protein-like	NDE	NDE	NDE	NDE	NDE	Worker	NDE	NDE	150	19	28	1	975.667	2351.33	neut	0.740242	1.20887	neut	neut	0.340414	1.26601	cellular organisms	cellular	cellular
LOC105828625	7SK snRNA methylphosphate capping enzyme	Putative uncharacterized protein (Fragment)	NDE	NDE	NDE	NDE	Reproductive	NDE	NDE	Reproductive	92	38	12	7	562	1592	neut	-0.0327363	-0.0426041	neut	neut	0.683648	-0.345206	Eukaryota	eukaryote	eukaryote
LOC105828627	Zinc finger CW-type PWWP domain protein 1	Zinc finger CW-type PWWP domain protein	NDE	NDE	NDE	NDE	NDE	NDE	NDE	NDE	NA	NA	NA	NA	NA	NA	NA	NA	NA	NA	NA	NA	NA	NA	NA	NA
LOC105828628	Zinc finger protein 112	Uncharacterized protein	NDE	NDE	NDE	NDE	Reproductive	NDE	NDE	Reproductive	17	17	5	3	542.333	1674.67	neut	0.282907	0.405233	neut	neut	0.807593	0.510826	cellular organisms	cellular	cellular
LOC105828631	Retrovirus-related Pol polyprotein from transposon 17.6	Retrovirus-related Pol polyprotein from transposon 17.6 (Fragment)	NDE	NDE	NDE	NDE	NDE	NDE	NDE	NDE	NA	NA	NA	NA	NA	NA	NA	NA	NA	NA	NA	NA	NA	NA	NA	NA
LOC105828632	PiggyBac transposable element-derived protein 4	Putative transposase (Fragment)	NDE	NDE	NDE	NDE	Reproductive	NDE	NDE	Reproductive	31	43	6	0	508	1550	pos	1.37269	2.9452	NA	NA	NA	NA	Eukaryota	eukaryote	eukaryote
LOC105828633	Nucleoredoxin	Nucleoredoxin	NDE	NDE	NDE	NDE	Reproductive	NDE	NDE	NDE	28	7	3	0	366	978	neut	0.596192	0.920786	NA	NA	NA	NA	cellular organisms	cellular	cellular
LOC105828634	-	Putative uncharacterized protein (Fragment)	NDE	NDE	NDE	NDE	NDE	NDE	NDE	NDE	NA	NA	NA	NA	NA	NA	NA	NA	NA	NA	NA	NA	NA	NA	NA	NA
LOC105828635	Arrestin lateral eye	Phosrestin-2 (Fragment)	NDE	NDE	NDE	NDE	NDE	NDE	NDE	NDE	44	10	14	10	330	864	neut	-0.738587	-0.86938	neut	neut	0.060109	-1.14513	Opisthokonta	bilaterian	bilaterian
LOC105828636	Krueppel-like factor 7	Krueppel-like factor 7	NDE	NDE	NDE	Worker	NDE	NDE	NDE	NDE	2	2	9	0	253.667	598.333	neut	0.320938	0.511233	NA	NA	NA	NA	Metazoa	bilaterian	bilaterian
LOC105828637	Glutamate receptor ionotropic kainate 3	Glutamate receptor ionotropic kainate 2	NDE	NDE	NDE	NDE	NDE	NDE	NDE	NDE	NA	NA	NA	NA	NA	NA	NA	NA	NA	NA	NA	NA	NA	NA	NA	NA
LOC105828638	Uncharacterized protein KIAA0232	Uncharacterized protein	NDE	NDE	NDE	NDE	NDE	NDE	NDE	NDE	54	15	12	0	500.667	1233.33	neut	0.958879	1.708	NA	NA	NA	NA	Bilateria	bilaterian	bilaterian
LOC105828639	Tyramine receptor 1	Putative tyramine receptor 2	NDE	NDE	NDE	NDE	NDE	Worker	NDE	Worker	33	3	5	1	372.667	842.333	neut	0.0284541	0.0377151	neut	neut	1	-0.788457	Metazoa	bilaterian	bilaterian
LOC105828640	BUB3-interacting and GLEBS motif-containing protein ZNF207	Zinc finger protein 207	NDE	NDE	NDE	NDE	Worker	NDE	NDE	NDE	71	6	21	4	419.667	1089.33	neut	-0.269541	-0.341156	neut	neut	0.416772	-0.812692	Eukaryota	eukaryote	eukaryote
LOC105828641	Cell division control protein 45 homolog	CDC45-related protein	NDE	NDE	NDE	NDE	Reproductive	Reproductive	NDE	Reproductive	33	4	4	2	463	1241	neut	-0.247044	-0.30847	neut	neut	0.399881	-1.41707	Eukaryota	eukaryote	eukaryote
LOC105828642	Zinc finger protein 423	Uncharacterized protein	NDE	NDE	NDE	NDE	Reproductive	Reproductive	NDE	Reproductive	14	6	4	1	237.667	737.333	neut	0.296667	0.426127	neut	neut	1	0.538997	Bilateria	bilaterian	bilaterian
LOC105828643	Ubiquitin-protein ligase E3B	Ubiquitin-protein ligase E3B	NDE	NDE	NDE	NDE	NDE	NDE	NDE	NDE	69	2	10	0	925	2288	neut	0.297074	0.420066	NA	NA	NA	NA	Eukaryota	eukaryote	eukaryote
LOC105828644	Protein deltex	Protein deltex	NDE	NDE	NDE	NDE	Reproductive	NDE	NDE	Reproductive	53	7	16	2	443.667	1155.33	neut	0.163017	0.226763	neut	neut	1	0.0550598	Eukaryota	eukaryote	eukaryote
LOC105828646	FYVE RhoGEF and PH domain-containing protein 2	E3 ubiquitin-protein ligase Topor	NDE	NDE	NDE	NDE	Reproductive	Reproductive	NDE	Reproductive	26	22	11	0	434	1159	pos	1.24604	2.5659	NA	NA	NA	NA	Eukaryota	eukaryote	eukaryote
LOC105828647	Serine-threonine kinase receptor-associated protein	Serine-threonine kinase receptor-associated protein	NDE	NDE	NDE	NDE	NDE	NDE	NDE	NDE	22	4	4	0	255.333	737.667	neut	0.523895	0.79555	NA	NA	NA	NA	cellular organisms	cellular	cellular
LOC105828648	Peroxidasin	Peroxidasin	NDE	NDE	Reproductive	NDE	NDE	NDE	NDE	NDE	78	21	29	3	1220.33	2988.67	neut	0.628742	1.01218	neut	neut	0.214253	0.956497	cellular organisms	cellular	cellular
LOC105828649	Nucleolysin TIA-1	Putative uncharacterized protein	NDE	NDE	NDE	NDE	NDE	NDE	NDE	NDE	NA	NA	NA	NA	NA	NA	NA	NA	NA	NA	NA	NA	NA	NA	NA	NA
LOC105828650	Potassium/sodium hyperpolarization-activated cyclic nucleotide-gated channel 4	Uncharacterized protein	NDE	NDE	NDE	NDE	NDE	NDE	NDE	NDE	NA	NA	NA	NA	NA	NA	NA	NA	NA	NA	NA	NA	NA	NA	NA	NA
LOC105828651	Transposable element Tc3 transposase	Transposable element Tc3 transposase (Fragment)	NDE	NDE	Worker	NDE	Worker	NDE	NDE	NDE	0	0	0	7	121.667	328.333	neg	-1.57579	-1.90213	NA	NA	NA	NA	Eukaryota	eukaryote	eukaryote
LOC105828652	-	Putative uncharacterized protein	NDE	NDE	NDE	NDE	NDE	NDE	NDE	NDE	NA	NA	NA	NA	NA	NA	NA	NA	NA	NA	NA	NA	NA	NA	NA	NA
LOC105828653	Ribosome maturation protein SBDS	Uncharacterized protein	NDE	NDE	NDE	NDE	Reproductive	NDE	NDE	Reproductive	26	10	5	1	193	572	neut	0.514936	0.780377	neut	neut	0.94289	0.653926	cellular organisms	cellular	cellular
LOC105828654	Transmembrane protein 8A	Putative uncharacterized protein (Fragment)	NDE	NDE	NDE	NDE	Worker	Worker	NDE	NDE	266	112	81	36	633.667	1541.33	neut	-0.0302844	-0.0403147	neut	neut	0.904686	-0.0540672	Eukaryota	eukaryote	eukaryote
LOC105828655	Protein O-mannosyl-transferase 2	Protein O-mannosyl-transferase 2	NDE	NDE	NDE	NDE	Reproductive	NDE	NDE	NDE	86	6	41	9	589.333	1552.67	neut	-0.651213	-0.79491	neut	neut	0.0658204	-1.14624	cellular organisms	cellular	cellular
LOC105828656	N-acetyltransferase 6	N-acetyltransferase 6	NDE	NDE	Reproductive	Reproductive	Worker	NDE	Reproductive	NDE	30	18	33	6	185.333	477.667	neut	0.753058	1.37419	pos	neut	0.0399672	1.19392	Eukaryota	eukaryote	eukaryote
LOC105828657	L-asparaginase	Putative uncharacterized protein (Fragment)	NDE	NDE	Reproductive	Reproductive	Worker	NDE	Reproductive	Reproductive	46	14	21	5	558.667	1376.33	neut	0.152506	0.215481	neut	neut	0.890086	0.2455	cellular organisms	cellular	cellular
LOC105828658	-	Uncharacterized protein	NDE	NDE	Reproductive	NDE	Worker	NDE	Reproductive	Reproductive	16	13	11	1	190.333	475.667	neut	0.934533	1.71035	neut	neut	0.0600797	2.19026	Endopterygota	ant	hymenopteran_ant
LOC105828660	Cob(I)yrinic acid a c-diamide adenosyltransferase mitochondrial	Putative uncharacterized protein (Fragment)	NDE	NDE	NDE	NDE	NDE	NDE	NDE	NDE	23	0	4	0	191	484	neut	0.211559	0.293589	NA	NA	NA	NA	cellular organisms	cellular	cellular
LOC105828661	-	Uncharacterized protein	NDE	NDE	NDE	NDE	NDE	NDE	NDE	NDE	NA	NA	NA	NA	NA	NA	NA	NA	NA	NA	NA	NA	NA	NA	NA	NA
LOC105828662	-	Mevalonate kinase	NDE	NDE	NDE	NDE	NDE	NDE	NDE	NDE	NA	NA	NA	NA	NA	NA	NA	NA	NA	NA	NA	NA	NA	NA	NA	NA
LOC105828663	Ejaculatory bulb-specific protein 3	Uncharacterized protein	NDE	NDE	NDE	NDE	Worker	Reproductive	NDE	NDE	9	30	2	4	75.6667	287.333	neut	0.502638	0.761018	neut	neut	0.972866	0.510826	Pancrustacea	insect	insect
LOC105828664	Enolase	Enolase (Fragment)	NDE	NDE	NDE	NDE	Worker	Worker	NDE	Worker	66	5	24	3	372.333	1037.67	neut	-0.0662397	-0.0880769	neut	neut	0.80695	-0.500775	cellular organisms	cellular	cellular
LOC105828665	Facilitated trehalose transporter Tret1-2 homolog	Sugar transporter ERD6-like 6	NDE	Worker	Reproductive	Reproductive	Worker	Worker	NDE	NDE	108	32	28	8	477	1155	neut	0.123123	0.168852	neut	neut	1	0.0363676	cellular organisms	cellular	cellular
LOC105828666	-	Putative uncharacterized protein	NDE	NDE	NDE	NDE	NDE	NDE	NDE	NDE	17	7	10	2	349	782	neut	0.267934	0.391954	neut	neut	0.683091	0.722135	Arthropoda	insect	insect
LOC105828667	-	Uncharacterized protein	NDE	NDE	NDE	NDE	NDE	NDE	NDE	NDE	NA	NA	NA	NA	NA	NA	NA	NA	NA	NA	NA	NA	NA	NA	NA	NA
LOC105828668	Gustatory receptor for bitter taste 66a	Uncharacterized protein	NDE	NDE	Worker	NDE	Worker	NDE	NDE	Worker	6	1	6	5	329.333	942.667	neut	-0.839574	-1.04788	neut	neut	0.392715	-1.60944	Neoptera	ant	hymenopteran_ant
LOC105828669	DNA/RNA-binding protein KIN17	DNA/RNA-binding protein KIN17	NDE	NDE	NDE	NDE	Reproductive	NDE	NDE	Reproductive	10	4	1	2	288.333	887.667	neut	-0.241751	-0.30519	neut	neut	0.556976	-1.60944	Eukaryota	eukaryote	eukaryote
LOC105828670	-	Putative uncharacterized protein (Fragment)	NDE	NDE	NDE	NDE	Worker	NDE	NDE	Worker	0	1	3	7	169	461	neg	-1.1682	-1.49405	NA	NA	NA	NA	Bilateria	bilaterian	bilaterian
LOC105828671	-	Uncharacterized protein	NDE	NDE	NDE	NDE	NDE	NDE	NDE	NDE	NA	NA	NA	NA	NA	NA	NA	NA	NA	NA	NA	NA	NA	NA	NA	NA
LOC105828672	THO complex subunit 5 homolog	Putative uncharacterized protein (Fragment)	NDE	NDE	NDE	NDE	Reproductive	Reproductive	NDE	Reproductive	127	16	16	2	570.667	1439.33	neut	0.284065	0.398942	neut	neut	1	0.00784318	Eukaryota	eukaryote	eukaryote
LOC105828673	Differentially expressed in FDCP 6 homolog	Uncharacterized protein	NDE	NDE	NDE	NDE	Reproductive	Reproductive	NDE	Reproductive	58	7	6	0	432.667	1178.33	neut	0.609678	0.942966	NA	NA	NA	NA	Metazoa	bilaterian	bilaterian
LOC105828674	Coiled-coil domain-containing protein 65	Coiled-coil domain-containing protein 65	NDE	NDE	NDE	NDE	NDE	NDE	NDE	NDE	29	12	3	3	317.667	876.333	neut	-0.07394	-0.0954958	neut	neut	0.583247	-0.882389	Eukaryota	eukaryote	eukaryote
LOC105828675	INO80 complex subunit B	INO80 complex subunit B	NDE	NDE	NDE	NDE	NDE	NDE	NDE	NDE	86	12	20	0	250.667	688.333	neut	1.03851	1.91543	NA	NA	NA	NA	Eukaryota	eukaryote	eukaryote
LOC105828676	G2/mitotic-specific cyclin-A	Putative uncharacterized protein (Fragment)	NDE	NDE	NDE	NDE	Reproductive	Reproductive	NDE	Reproductive	56	18	16	2	389	1072	neut	0.617375	0.977269	neut	neut	0.367942	0.944462	Eukaryota	eukaryote	eukaryote
LOC105828677	Fork head domain-containing protein crocodile	Putative uncharacterized protein (Fragment)	NDE	NDE	NDE	NDE	NDE	NDE	NDE	NDE	NA	NA	NA	NA	NA	NA	NA	NA	NA	NA	NA	NA	NA	NA	NA	NA
LOC105828678	Nucleosome assembly protein 1-like 1	Nucleosome assembly protein 1-like 4	NDE	NDE	NDE	NDE	Reproductive	Reproductive	NDE	Reproductive	75	20	15	0	273.333	887.667	pos	1.15596	2.23667	NA	NA	NA	NA	Eukaryota	eukaryote	eukaryote
LOC105828679	-	Putative uncharacterized protein (Fragment)	NDE	Reproductive	NDE	NDE	Reproductive	NDE	Reproductive	Reproductive	31	4	6	0	228.333	617.667	neut	0.507225	0.765854	NA	NA	NA	NA	Metazoa	bilaterian	bilaterian
LOC105828680	Laccase-1	Laccase-9	NDE	NDE	NDE	NDE	Reproductive	NDE	NDE	NDE	45	36	7	8	515.333	1335.67	neut	-0.037779	-0.0493664	neut	neut	0.724395	-0.356675	cellular organisms	cellular	cellular
LOC105828682	-	Putative uncharacterized protein (Fragment)	NDE	NDE	NDE	NDE	Reproductive	Reproductive	NDE	Reproductive	56	46	16	5	727	1913	neut	0.728272	1.19781	neut	neut	0.118748	0.966441	Endopterygota	ant	hymenopteran_ant
LOC105828683	Protein king tubby	Tubby-like protein	NDE	NDE	NDE	NDE	Reproductive	NDE	NDE	Reproductive	25	2	7	0	345.333	905.667	neut	0.323809	0.468047	NA	NA	NA	NA	Eukaryota	eukaryote	eukaryote
LOC105828684	T-box transcription factor TBX20	Uncharacterized protein	NDE	NDE	NDE	NDE	NDE	NDE	NDE	NDE	NA	NA	NA	NA	NA	NA	NA	NA	NA	NA	NA	NA	NA	NA	NA	NA
LOC105828685	60S ribosomal protein L18	60S ribosomal protein L18	NDE	NDE	NDE	NDE	Worker	Reproductive	NDE	NDE	25	17	14	2	244	584	neut	0.84434	1.48537	neut	neut	0.086162	1.56025	cellular organisms	cellular	cellular
LOC105828686	-	Uncharacterized protein	NDE	Reproductive	NDE	NDE	Reproductive	Reproductive	NDE	Reproductive	30	70	9	17	1883.33	5424.67	neut	0.16307	0.227374	neut	neut	0.829442	0.211309	Aculeata	ant	hymenopteran_ant
LOC105828687	Nyctalopin	Putative uncharacterized protein (Fragment)	NDE	Worker	Worker	NDE	Worker	Worker	NDE	Worker	58	53	7	9	569	1315	neut	0.0116098	0.0152724	neut	neut	0.712438	-0.341466	cellular organisms	cellular	cellular
LOC105828688	DnaJ homolog subfamily C member 9	DnaJ-like protein subfamily C member 9	NDE	NDE	NDE	NDE	NDE	Worker	NDE	Worker	13	10	10	1	196.333	619.667	neut	0.74189	1.26238	neut	neut	0.106678	2.04022	cellular organisms	cellular	cellular
LOC105828690	Enhancer of mRNA-decapping protein 3	Putative uncharacterized protein (Fragment)	NDE	NDE	NDE	NDE	Reproductive	Reproductive	NDE	Reproductive	20	3	5	0	401.667	1005.33	neut	0.311851	0.44794	NA	NA	NA	NA	Opisthokonta	bilaterian	bilaterian
LOC105828691	Fatty acid synthase	Fatty acid synthase	NDE	NDE	NDE	NDE	Worker	NDE	NDE	NDE	0	0	1	7	32	106	neg	-1.46104	-1.84211	NA	NA	NA	NA	cellular organisms	cellular	cellular
LOC105828692	Desumoylating isopeptidase 2	Putative uncharacterized protein (Fragment)	NDE	NDE	NDE	NDE	Reproductive	NDE	NDE	Reproductive	28	0	2	0	161.333	447.667	neut	0.253607	0.352525	NA	NA	NA	NA	Eukaryota	eukaryote	eukaryote
LOC105828693	mRNA turnover protein 4 homolog	mRNA turnover protein 4-like protein	NDE	NDE	NDE	Reproductive	Reproductive	Reproductive	NDE	Reproductive	28	18	6	1	195.333	524.667	neut	0.796997	1.32925	neut	neut	0.393116	1.34993	cellular organisms	cellular	cellular
LOC105828694	-	Uncharacterized protein	NDE	NDE	Worker	Worker	NDE	NDE	NDE	NDE	6	4	4	0	250	608	neut	0.405508	0.608992	NA	NA	NA	NA	Aculeata	ant	hymenopteran_ant
LOC105828695	-	Putative uncharacterized protein (Fragment)	NDE	NDE	NDE	NDE	NDE	NDE	NDE	NDE	NA	NA	NA	NA	NA	NA	NA	NA	NA	NA	NA	NA	NA	NA	NA	NA
LOC105828696	-	Putative uncharacterized protein (Fragment)	NDE	NDE	NDE	NDE	NDE	NDE	NDE	NDE	NA	NA	NA	NA	NA	NA	NA	NA	NA	NA	NA	NA	NA	NA	NA	NA
LOC105828697	DnaJ protein homolog 1	Putative uncharacterized protein (Fragment)	NDE	NDE	NDE	NDE	NDE	NDE	NDE	NDE	38	5	5	1	285.333	815.667	neut	0.176327	0.241384	neut	neut	1	-0.41871	cellular organisms	cellular	cellular
LOC105828698	Odorant receptor 13a	Odorant receptor	NDE	NDE	NDE	NDE	Reproductive	NDE	NDE	Reproductive	12	6	0	0	269	754	neut	0.462835	0.685294	NA	NA	NA	NA	Neoptera	ant	hymenopteran_ant
LOC105828699	-	Putative uncharacterized protein (Fragment)	NDE	NDE	NDE	NDE	NDE	NDE	NDE	NDE	10	7	2	0	228.667	671.333	neut	0.606695	0.948609	NA	NA	NA	NA	Apocrita	ant	hymenopteran_ant
LOC105828701	Indole-3-acetaldehyde oxidase	Xanthine dehydrogenase	NDE	NDE	Worker	NDE	Worker	NDE	NDE	Worker	16	10	5	5	329.333	945.667	neut	-0.250165	-0.318646	neut	neut	0.801359	-0.470004	cellular organisms	cellular	cellular
LOC105828702	Transposon Tf2-6 polyprotein	Uncharacterized protein	NDE	NDE	NDE	NDE	NDE	NDE	NDE	NDE	NA	NA	NA	NA	NA	NA	NA	NA	NA	NA	NA	NA	NA	NA	NA	NA
LOC105828703	Xanthine dehydrogenase	Xanthine dehydrogenase	NDE	NDE	NDE	NDE	NDE	NDE	NDE	NDE	NA	NA	NA	NA	NA	NA	NA	NA	NA	NA	NA	NA	NA	NA	NA	NA
LOC105828704	Xanthine dehydrogenase/oxidase	Xanthine dehydrogenase	NDE	NDE	NDE	NDE	NDE	Worker	NDE	NDE	59	25	21	12	752	2161	neut	-0.228475	-0.293893	neut	neut	0.638261	-0.299046	cellular organisms	cellular	cellular
LOC105828705	Retinol dehydrogenase 12	Putative uncharacterized protein (Fragment)	NDE	NDE	NDE	NDE	Worker	NDE	NDE	NDE	0	1	0	3	74.3333	213.667	neut	-0.859678	-1.03202	NA	NA	NA	NA	Eukaryota	eukaryote	eukaryote
LOC105828707	Protein shifted	Protein shifted	NDE	NDE	NDE	NDE	NDE	NDE	NDE	NDE	50	24	8	0	302.333	798.667	neut	1.12385	2.13248	NA	NA	NA	NA	Eukaryota	eukaryote	eukaryote
LOC105828708	Protein shifted	Protein shifted	NDE	NDE	NDE	NDE	Reproductive	NDE	NDE	NDE	24	13	14	0	183.333	494.667	pos	1.19472	2.43814	NA	NA	NA	NA	cellular organisms	cellular	cellular
LOC105828709	Chymotrypsin-2	Putative uncharacterized protein (Fragment)	NDE	NDE	NDE	NDE	NDE	NDE	NDE	NDE	1	1	4	8	195	552	neg	-1.14062	-1.48551	neut	neut	1	-0.693147	cellular organisms	cellular	cellular
LOC105828710	Transmembrane 9 superfamily member 4	Uncharacterized protein	NDE	NDE	NDE	NDE	NDE	NDE	NDE	NDE	60	4	9	1	516	1377	neut	0.0625965	0.0834498	neut	neut	1	-0.510826	Eukaryota	eukaryote	eukaryote
LOC105828711	Neuroguidin	Putative uncharacterized protein (Fragment)	NDE	NDE	NDE	NDE	NDE	NDE	NDE	NDE	48	6	14	2	257.333	678.667	neut	0.135307	0.186451	neut	neut	1	-0.133531	Eukaryota	eukaryote	eukaryote
LOC105828712	Growth arrest-specific protein 2	Growth arrest-specific protein	NDE	NDE	NDE	NDE	Reproductive	NDE	NDE	Reproductive	54	16	15	4	409.333	925.667	neut	0.194869	0.272635	neut	neut	1	0.105361	Opisthokonta	bilaterian	bilaterian
LOC105828713	Septin-2	Putative uncharacterized protein (Fragment)	NDE	NDE	NDE	NDE	Reproductive	NDE	NDE	Reproductive	21	0	10	0	313.333	955.667	neut	0.132701	0.186045	NA	NA	NA	NA	Eukaryota	eukaryote	eukaryote
LOC105828714	-	Putative uncharacterized protein	NDE	NDE	NDE	NDE	Worker	Worker	NDE	Worker	4	3	0	1	151	296	neut	-0.101568	-0.132234	NA	NA	NA	NA	Arthropoda	insect	insect
LOC105828716	Succinyl-CoA ligase ADP-forming subunit beta mitochondrial (Fragment)	Succinyl-CoA ligase subunit beta	NDE	NDE	Reproductive	NDE	Worker	Worker	NDE	Worker	27	0	4	1	291.667	830.333	neut	-0.232406	-0.291706	NA	NA	NA	NA	cellular organisms	cellular	cellular
LOC105828717	AP-2 complex subunit mu	Putative uncharacterized protein (Fragment)	NDE	NDE	NDE	NDE	NDE	NDE	NDE	NDE	80	0	23	0	350	979	neut	0.39792	0.588735	NA	NA	NA	NA	Eukaryota	eukaryote	eukaryote
LOC105828718	Mitochondrial enolase superfamily member 1	Putative uncharacterized protein (Fragment)	NDE	NDE	NDE	NDE	NDE	NDE	NDE	NDE	NA	NA	NA	NA	NA	NA	NA	NA	NA	NA	NA	NA	NA	NA	NA	NA
LOC105828719	Protein bric-a-brac 2	Pipsqueak	NDE	NDE	NDE	NDE	Reproductive	NDE	NDE	NDE	34	2	14	0	448.333	1108.67	neut	0.395003	0.590255	NA	NA	NA	NA	Opisthokonta	bilaterian	bilaterian
LOC105828720	-	Uncharacterized protein	NDE	NDE	NDE	NDE	NDE	NDE	NDE	NDE	NA	NA	NA	NA	NA	NA	NA	NA	NA	NA	NA	NA	NA	NA	NA	NA
LOC105828721	Alpha-catulin	Alpha-catulin	NDE	NDE	Worker	Worker	NDE	Worker	Worker	Worker	59	7	24	0	732	1770	neut	0.749469	1.26105	NA	NA	NA	NA	Metazoa	bilaterian	bilaterian
LOC105828722	Cytochrome P450 4C1	Cytochrome P450 4C1	NDE	NDE	NDE	NDE	Worker	Reproductive	NDE	Reproductive	2	2	3	1	268.667	739.333	neut	-0.147707	-0.197762	neut	neut	1	1.09861	cellular organisms	cellular	cellular
LOC105828723	Cytochrome P450 4C1	Uncharacterized protein	NDE	NDE	NDE	NDE	Worker	Reproductive	NDE	Reproductive	2	0	5	0	64.6667	181.333	neut	0.178673	0.261801	NA	NA	NA	NA	cellular organisms	cellular	cellular
LOC105828724	-	-	NDE	NDE	NDE	NDE	NDE	NDE	NDE	NDE	NA	NA	NA	NA	NA	NA	NA	NA	NA	NA	NA	NA	NA	NA	NA	NA
LOC105828725	-	-	NDE	NDE	NDE	NDE	NDE	NDE	NDE	NDE	NA	NA	NA	NA	NA	NA	NA	NA	NA	NA	NA	NA	NA	NA	NA	NA
LOC105828726	Coiled-coil domain-containing protein 39	Coiled-coil domain-containing protein	NDE	NDE	NDE	NDE	NDE	NDE	NDE	NDE	NA	NA	NA	NA	NA	NA	NA	NA	NA	NA	NA	NA	NA	NA	NA	NA
LOC105828727	Transmembrane 9 superfamily member 3	Transmembrane 9 superfamily member 3	NDE	NDE	NDE	NDE	NDE	NDE	NDE	NDE	5	2	1	1	455.667	1317.33	neut	-0.283454	-0.359097	neut	neut	1	-0.916291	Eukaryota	eukaryote	eukaryote
LOC105828728	Stress-associated endoplasmic reticulum protein 2	Stress-associated endoplasmic reticulum protein	NDE	NDE	NDE	NDE	Worker	NDE	NDE	Worker	4	0	1	0	53	142	neut	0.155095	0.214115	NA	NA	NA	NA	Eukaryota	eukaryote	eukaryote
LOC105828729	Protein SZT2	Uncharacterized protein	NDE	NDE	NDE	NDE	NDE	NDE	NDE	NDE	103	80	22	13	2698.67	7474.33	neut	0.289017	0.411465	neut	neut	0.593439	0.273391	Eukaryota	eukaryote	eukaryote
LOC105828730	E3 ubiquitin-protein ligase HUWE1	Uncharacterized protein	NDE	NDE	NDE	NDE	Reproductive	NDE	NDE	Reproductive	171	33	35	4	3510.67	9095.33	neut	0.416179	0.613199	neut	neut	0.484158	0.523898	Eukaryota	eukaryote	eukaryote
LOC105828731	-	Uncharacterized protein	NDE	NDE	NDE	NDE	NDE	NDE	NDE	NDE	NA	NA	NA	NA	NA	NA	NA	NA	NA	NA	NA	NA	NA	NA	NA	NA
LOC105828732	Neural/ectodermal development factor IMP-L2	Putative uncharacterized protein (Fragment)	NDE	NDE	NDE	NDE	NDE	NDE	NDE	NDE	45	12	8	2	264	636	neut	0.275033	0.387888	neut	neut	1	0.0645385	Eumetazoa	bilaterian	bilaterian
LOC105828733	5-aminolevulinate synthase erythroid-specific mitochondrial	5-aminolevulinate synthase (Fragment)	NDE	NDE	Reproductive	NDE	Worker	Worker	Reproductive	NDE	44	9	14	2	380.667	1026.33	neut	0.274715	0.39363	neut	neut	0.968471	0.358945	cellular organisms	cellular	cellular
LOC105828734	Tyrosine-protein kinase Btk29A	Non-specific protein-tyrosine kinase	NDE	NDE	NDE	NDE	NDE	NDE	NDE	NDE	132	13	40	3	628.667	1573.33	neut	0.322201	0.467946	neut	neut	0.920899	0.272415	cellular organisms	cellular	cellular
LOC105828735	Insulin-like growth factor-binding protein complex acid labile subunit	Uncharacterized protein	NDE	NDE	Reproductive	Reproductive	Worker	Reproductive	Reproductive	Reproductive	23	27	7	2	329.667	711.333	neut	0.851761	1.46418	neut	neut	0.163518	1.41311	cellular organisms	cellular	cellular
LOC105828736	Apoptosis inhibitor 5	Putative uncharacterized protein (Fragment)	NDE	NDE	NDE	NDE	Reproductive	NDE	NDE	NDE	36	3	9	0	412.667	1165.33	neut	0.39044	0.573585	NA	NA	NA	NA	Eukaryota	eukaryote	eukaryote
LOC105828737	Mediator of RNA polymerase II transcription subunit 7	Putative uncharacterized protein (Fragment)	NDE	NDE	NDE	NDE	NDE	NDE	NDE	NDE	20	0	3	0	191.667	489.333	neut	0.23352	0.32571	NA	NA	NA	NA	Eukaryota	eukaryote	eukaryote
LOC105828738	Dynein heavy chain 10 axonemal	Dynein heavy chain 10 axonemal	NDE	NDE	NDE	NDE	NDE	NDE	NDE	NDE	NA	NA	NA	NA	NA	NA	NA	NA	NA	NA	NA	NA	NA	NA	NA	NA
LOC105828739	Mitochondrial-processing peptidase subunit beta	Putative uncharacterized protein (Fragment)	NDE	NDE	NDE	NDE	Worker	Worker	NDE	NDE	21	3	4	0	379.333	1030.67	neut	0.320389	0.459588	NA	NA	NA	NA	cellular organisms	cellular	cellular
LOC105828740	RNA-binding protein 5-A	RNA-binding protein 5	NDE	NDE	NDE	NDE	Reproductive	NDE	NDE	NDE	48	0	7	0	730	1922	neut	0.0744514	0.0996083	NA	NA	NA	NA	Eukaryota	eukaryote	eukaryote
LOC105828741	Fanconi anemia group M protein	Fanconi anemia group M protein	NDE	NDE	NDE	NDE	Reproductive	Reproductive	NDE	Reproductive	72	51	11	9	942	2805	neut	0.0401784	0.0533469	neut	neut	0.957767	-0.14417	cellular organisms	cellular	cellular
LOC105828742	Probable phenylalanine--tRNA ligase alpha subunit	Putative uncharacterized protein (Fragment)	NDE	NDE	NDE	NDE	Reproductive	Reproductive	NDE	Reproductive	74	22	18	13	512.667	1521.33	neut	-0.597391	-0.709448	neut	neut	0.0673493	-0.8876	cellular organisms	cellular	cellular
LOC105828743	Beta-1 4-N-acetylgalactosaminyltransferase bre-4	Putative uncharacterized protein (Fragment)	NDE	NDE	NDE	NDE	Reproductive	NDE	NDE	Reproductive	17	17	3	1	273.667	692.333	neut	0.652311	1.03298	neut	neut	0.676027	1.09861	cellular organisms	cellular	cellular
LOC105828744	-	Uncharacterized protein	NDE	NDE	NDE	NDE	NDE	NDE	NDE	NDE	NA	NA	NA	NA	NA	NA	NA	NA	NA	NA	NA	NA	NA	NA	NA	NA
LOC105828745	-	SKI family transcriptional corepressor 1	NDE	NDE	Worker	Worker	NDE	Worker	NDE	Worker	14	10	2	7	245.667	636.333	neut	-0.638574	-0.755216	neut	neut	0.144967	-1.58924	Protostomia	bilaterian	bilaterian
LOC105828746	Transcription initiation factor TFIID subunit 4	Uncharacterized protein	NDE	NDE	NDE	NDE	Reproductive	NDE	NDE	NDE	102	14	28	0	798	1872	neut	1.00335	1.83719	NA	NA	NA	NA	Eukaryota	eukaryote	eukaryote
LOC105828747	-	Putative uncharacterized protein (Fragment)	NDE	NDE	Reproductive	NDE	Worker	NDE	NDE	NDE	124	103	40	27	1195.67	2992.33	neut	0.200139	0.282271	neut	neut	0.551758	0.20749	Arthropoda	insect	insect
LOC105828749	Pre-mRNA-splicing factor ATP-dependent RNA helicase PRP16	Pre-mRNA-splicing factor ATP-dependent RNA helicase PRP16	NDE	NDE	NDE	NDE	NDE	Worker	NDE	NDE	203	18	39	2	957	2442	neut	0.505056	0.762741	neut	neut	0.686731	0.54758	cellular organisms	cellular	cellular
LOC105828750	N-alpha-acetyltransferase 25 NatB auxiliary subunit	N-terminal acetyltransferase B complex subunit MDM20	NDE	NDE	NDE	NDE	Reproductive	Reproductive	NDE	Reproductive	56	9	8	0	756	1962	neut	0.660532	1.04366	NA	NA	NA	NA	Eukaryota	eukaryote	eukaryote
LOC105828751	-	Putative uncharacterized protein (Fragment)	NDE	Worker	NDE	NDE	Worker	Worker	NDE	NDE	26	26	9	6	415.333	997.667	neut	0.283966	0.409355	neut	neut	0.696751	0.405465	Apocrita	ant	hymenopteran_ant
LOC105828752	Pupal cuticle protein	Putative uncharacterized protein	NDE	NDE	NDE	NDE	NDE	Worker	NDE	Worker	14	5	1	0	143	349	neut	0.560309	0.85547	NA	NA	NA	NA	Apocrita	ant	hymenopteran_ant
LOC105828753	-	Uncharacterized protein	NDE	NDE	NDE	NDE	Worker	NDE	NDE	Worker	83	16	21	2	1066	2366	neut	0.473222	0.713168	neut	neut	0.5598	0.705123	Neoptera	ant	hymenopteran_ant
LOC105828754	Etoposide-induced protein 2.4 homolog	Putative uncharacterized protein (Fragment)	NDE	NDE	NDE	NDE	NDE	NDE	NDE	NDE	12	4	1	0	278	670	neut	0.34513	0.495924	NA	NA	NA	NA	Eukaryota	eukaryote	eukaryote
LOC105828755	DNA transposase THAP9	Uncharacterized protein	NDE	NDE	NDE	NDE	NDE	NDE	NDE	NDE	NA	NA	NA	NA	NA	NA	NA	NA	NA	NA	NA	NA	NA	NA	NA	NA
LOC105828756	General transcription factor 3C polypeptide 1	General transcription factor 3C polypeptide 1	NDE	NDE	NDE	NDE	Reproductive	Reproductive	NDE	Reproductive	140	62	33	10	1735	5081	neut	0.36387	0.530273	neut	neut	0.43083	0.379414	Metazoa	bilaterian	bilaterian
LOC105828757	Protein CNPPD1	Uncharacterized protein	NDE	NDE	NDE	NDE	Reproductive	NDE	NDE	Reproductive	38	11	3	2	350	904	neut	0.0761708	0.101349	neut	neut	0.744905	-0.834226	Eukaryota	eukaryote	eukaryote
LOC105828758	Cytochrome P450 4C1	Cytochrome P450 CYP4AB2	NDE	NDE	Reproductive	Reproductive	NDE	Reproductive	NDE	Reproductive	0	0	4	1	252.333	656.667	neut	-0.432693	-0.58229	NA	NA	NA	NA	cellular organisms	cellular	cellular
LOC105828759	Transmembrane protein 65	Uncharacterized protein	NDE	NDE	NDE	NDE	Worker	NDE	NDE	NDE	78	48	18	9	270.333	644.667	neut	0.25199	0.355698	neut	neut	0.806367	0.207639	Eukaryota	eukaryote	eukaryote
LOC105828760	-	Putative uncharacterized protein (Fragment)	NDE	NDE	Worker	Worker	Reproductive	Reproductive	NDE	Reproductive	32	39	9	10	706.667	1855.33	neut	0.0951189	0.130038	neut	neut	1	0.0924652	Endopterygota	ant	hymenopteran_ant
LOC105828761	ATP-binding cassette sub-family C member Sur	Cystic fibrosis transmembrane conductance regulator	NDE	NDE	Worker	NDE	Worker	Worker	NDE	Worker	135	69	35	13	1535	3709	neut	0.274945	0.391889	neut	neut	0.468107	0.31923	cellular organisms	cellular	cellular
LOC105828762	cGMP-dependent protein kinase isozyme 1	Putative uncharacterized protein (Fragment)	NDE	NDE	NDE	NDE	Worker	NDE	NDE	NDE	403	80	114	8	604.333	1573.67	pos	0.993892	1.81981	pos	neut	0.0078797	1.03985	cellular organisms	cellular	cellular
LOC105828763	TM2 domain-containing protein CG10795	TM2 domain-containing protein	NDE	NDE	NDE	NDE	NDE	NDE	NDE	Worker	6	3	3	2	149	409	neut	-0.221592	-0.287299	neut	neut	1	-0.287682	Eukaryota	eukaryote	eukaryote
LOC105828764	-	Uncharacterized protein	NDE	NDE	NDE	NDE	NDE	NDE	NDE	NDE	NA	NA	NA	NA	NA	NA	NA	NA	NA	NA	NA	NA	NA	NA	NA	NA
LOC105828765	60 kDa SS-A/Ro ribonucleoprotein	Uncharacterized protein	NDE	NDE	NDE	NDE	NDE	NDE	NDE	NDE	18	5	4	1	402.667	1148.33	neut	0.122642	0.167753	neut	neut	1	0.105361	cellular organisms	cellular	cellular
LOC105828766	Protein charybde	Protein charybde	NDE	NDE	NDE	Reproductive	NDE	NDE	NDE	Reproductive	11	1	0	0	139.667	340.333	neut	0.232068	0.32188	NA	NA	NA	NA	Bilateria	bilaterian	bilaterian
LOC105828767	Protein phosphatase 1H	Putative uncharacterized protein (Fragment)	NDE	NDE	NDE	NDE	Reproductive	NDE	NDE	Reproductive	2	0	0	0	126.667	317.333	neut	-0.0919848	-0.120341	NA	NA	NA	NA	Metazoa	bilaterian	bilaterian
LOC105828768	-	Uncharacterized protein	NDE	Reproductive	Worker	Worker	Worker	NDE	NDE	NDE	NA	NA	NA	NA	NA	NA	NA	NA	NA	NA	NA	NA	NA	NA	NA	NA
LOC105828769	Caspase activity and apoptosis inhibitor 1	Putative uncharacterized protein (Fragment)	NDE	NDE	NDE	NDE	Reproductive	NDE	NDE	Reproductive	28	21	7	5	581.333	1665.67	neut	0.115154	0.157606	neut	neut	1	0.0487902	Apocrita	ant	hymenopteran_ant
LOC105828770	-	Putative uncharacterized protein (Fragment)	NDE	NDE	NDE	NDE	Worker	Worker	NDE	NDE	13	23	3	3	268.667	820.333	neut	0.436485	0.648537	neut	neut	0.845723	0.570545	Neoptera	ant	hymenopteran_ant
LOC105828771	Polycomb complex protein BMI-1	Putative uncharacterized protein (Fragment)	NDE	NDE	NDE	NDE	NDE	NDE	NDE	NDE	106	49	13	6	1189.33	3127.67	neut	0.188756	0.258606	neut	neut	1	0.00157109	Eukaryota	eukaryote	eukaryote
LOC105828773	-	-	NDE	NDE	NDE	NDE	NDE	NDE	NDE	NDE	NA	NA	NA	NA	NA	NA	NA	NA	NA	NA	NA	NA	NA	NA	NA	NA
LOC105828774	THAP domain-containing protein 2	Uncharacterized protein	NDE	NDE	NDE	NDE	Reproductive	NDE	NDE	Reproductive	45	40	6	3	633.333	2063.67	neut	0.609028	0.945779	neut	neut	0.664178	0.575364	Eumetazoa	bilaterian	bilaterian
LOC105828775	-	-	NDE	NDE	Worker	Worker	Worker	NDE	NDE	NDE	NA	NA	NA	NA	NA	NA	NA	NA	NA	NA	NA	NA	NA	NA	NA	NA
LOC105828776	33 kDa inner dynein arm light chain axonemal	33 kDa inner dynein arm light chain axonemal	NDE	NDE	NDE	NDE	Reproductive	NDE	NDE	NDE	11	9	0	0	61.3333	184.667	neut	0.843448	1.41501	NA	NA	NA	NA	Eukaryota	eukaryote	eukaryote
LOC105828777	Cytochrome P450 4C1	Uncharacterized protein	NDE	NDE	Worker	Worker	Worker	Reproductive	NDE	NDE	1	1	3	9	202	575	neg	-1.30762	-1.66633	neut	neut	1	-1.09861	cellular organisms	cellular	cellular
LOC105828778	Glucosylceramidase	Glucosylceramidase (Fragment)	NDE	NDE	NDE	NDE	Worker	Reproductive	NDE	NDE	36	42	2	4	393.333	1202.67	neut	0.334308	0.475142	neut	neut	0.855271	-0.538997	cellular organisms	cellular	cellular
LOC105828780	Partitioning defective 6 homolog gamma	Uncharacterized protein	NDE	NDE	NDE	NDE	Reproductive	Reproductive	NDE	Reproductive	19	3	9	0	270.667	707.333	neut	0.521308	0.810432	NA	NA	NA	NA	Metazoa	bilaterian	bilaterian
LOC105828781	-	Putative uncharacterized protein (Fragment)	NDE	NDE	NDE	NDE	NDE	NDE	NDE	NDE	NA	NA	NA	NA	NA	NA	NA	NA	NA	NA	NA	NA	NA	NA	NA	NA
LOC105828782	-	Putative uncharacterized protein	NDE	NDE	NDE	NDE	Worker	Worker	NDE	Worker	401	242	143	62	3234.67	8612.33	pos	0.337183	0.496721	neut	neut	0.0660314	0.330687	Eukaryota	eukaryote	eukaryote
LOC105828783	TBC1 domain family member 1	TBC1 domain family member 1	NDE	NDE	NDE	Worker	NDE	NDE	NDE	Worker	176	52	53	0	1103.67	2781.33	pos	1.78716	4.96032	NA	NA	NA	NA	Eukaryota	eukaryote	eukaryote
LOC105828784	Pro-interleukin-16	Uncharacterized protein	NDE	NDE	NDE	NDE	NDE	NDE	NDE	NDE	402	193	113	63	1516.33	3700.67	neut	-0.124919	-0.162435	neut	neut	0.45929	-0.149509	Eukaryota	eukaryote	eukaryote
LOC105828785	Ubiquitin-conjugating enzyme E2 R2	Ubiquitin-conjugating enzyme E2 R2	NDE	NDE	NDE	NDE	NDE	NDE	NDE	Worker	6	0	3	0	182.333	534.667	neut	0.0380306	0.0518734	NA	NA	NA	NA	cellular organisms	cellular	cellular
LOC105828786	Microsomal glutathione S-transferase 1	Putative uncharacterized protein (Fragment)	NDE	NDE	NDE	NDE	Worker	NDE	NDE	NDE	1	3	1	3	121.333	316.667	neut	-0.446319	-0.563904	neut	neut	1	0	cellular organisms	cellular	cellular
LOC105828787	Microsomal glutathione S-transferase 1	Microsomal glutathione S-transferase 1	NDE	NDE	NDE	NDE	Worker	NDE	NDE	NDE	1	1	0	2	131.333	306.667	neut	-0.642546	-0.77984	NA	NA	NA	NA	cellular organisms	cellular	cellular
LOC105828789	OTU domain-containing protein 7B	OTU domain-containing protein 7B	NDE	NDE	NDE	NDE	Reproductive	NDE	NDE	Reproductive	51	12	12	4	489.333	1169.67	neut	-0.106583	-0.138303	neut	neut	0.856554	-0.348307	Eukaryota	eukaryote	eukaryote
LOC105828790	CREB-regulated transcription coactivator 1	CREB-regulated transcription coactivator	NDE	NDE	NDE	NDE	NDE	Worker	NDE	NDE	326	68	48	25	581	1390	neg	-0.729627	-0.832389	neg	neut	0.00147905	-0.915064	Bilateria	bilaterian	bilaterian
LOC105828791	Mucosa-associated lymphoid tissue lymphoma translocation protein 1	Mucosa-associated lymphoid tissue lymphoma translocation protein 1	NDE	NDE	NDE	NDE	Reproductive	Reproductive	NDE	Reproductive	20	15	8	3	499	1430	neut	0.347746	0.511948	neut	neut	0.568891	0.693147	cellular organisms	cellular	cellular
LOC105828792	General odorant-binding protein 83a	OBP1	NDE	NDE	Worker	NDE	NDE	NDE	NDE	NDE	4	7	1	0	100	320	neut	0.638032	1.00941	NA	NA	NA	NA	Neoptera	ant	hymenopteran_ant
LOC105828793	Probable 39S ribosomal protein L24 mitochondrial	Putative uncharacterized protein (Fragment)	NDE	NDE	NDE	NDE	Reproductive	NDE	NDE	NDE	28	30	2	0	185	571	neut	1.16495	2.23538	NA	NA	NA	NA	cellular organisms	cellular	cellular
LOC105828794	U4/U6.U5 tri-snRNP-associated protein 1	Putative uncharacterized protein (Fragment)	NDE	NDE	NDE	NDE	Reproductive	NDE	NDE	Reproductive	37	9	19	2	574.333	1666.67	neut	0.430036	0.658916	neut	neut	0.500437	0.837598	Eukaryota	eukaryote	eukaryote
LOC105828795	-	Uncharacterized protein	NDE	NDE	NDE	NDE	Reproductive	NDE	NDE	Reproductive	13	4	0	1	199.667	544.333	neut	0.0330162	0.043656	NA	NA	NA	NA	Bilateria	bilaterian	bilaterian
LOC105828797	Maltase 1	Maltase	NDE	NDE	Worker	Worker	NDE	NDE	NDE	Worker	139	18	24	4	1321	2993	neut	-0.00283872	-0.00374685	neut	neut	0.914067	-0.252343	cellular organisms	cellular	cellular
LOC105828798	Chaoptin	Chaoptin	NDE	Reproductive	NDE	NDE	Worker	NDE	NDE	NDE	33	32	10	6	448	1298	neut	0.355953	0.520691	neut	neut	0.573656	0.480054	cellular organisms	cellular	cellular
LOC105828800	-	HD_0358_0 protein	NDE	NDE	NDE	NDE	NDE	NDE	NDE	NDE	NA	NA	NA	NA	NA	NA	NA	NA	NA	NA	NA	NA	NA	NA	NA	NA
LOC105828801	-	Putative uncharacterized protein (Fragment)	NDE	NDE	NDE	NDE	Worker	NDE	NDE	Worker	234	144	48	19	795	2016	neut	0.459628	0.685986	neut	neut	0.165415	0.441254	Pancrustacea	insect	insect
LOC105828802	-	-	NDE	NDE	NDE	NDE	NDE	NDE	NDE	NDE	NA	NA	NA	NA	NA	NA	NA	NA	NA	NA	NA	NA	NA	NA	NA	NA
LOC105828803	-	Odorant receptor	NDE	NDE	NDE	NDE	Worker	NDE	NDE	NDE	3	5	0	1	87.6667	236.333	neut	0.140196	0.192256	NA	NA	NA	NA	Aculeata	ant	hymenopteran_ant
LOC105828804	-	-	NDE	NDE	Reproductive	NDE	Worker	Worker	NDE	NDE	1	1	0	0	63.3333	188.667	neut	0.0442364	0.0596264	NA	NA	NA	NA	Monomorium pharaonis	ant	hymenopteran_ant
LOC105828805	-	Odorant receptor	NDE	NDE	NDE	NDE	NDE	NDE	NDE	NDE	NA	NA	NA	NA	NA	NA	NA	NA	NA	NA	NA	NA	NA	NA	NA	NA
LOC105828806	Fatty acid synthase	Fatty acid synthase	NDE	NDE	Reproductive	Reproductive	Worker	NDE	Reproductive	Reproductive	12	17	2	3	659	1942	neut	0.156424	0.215588	neut	neut	1	-0.0571584	cellular organisms	cellular	cellular
LOC105828808	Netrin receptor UNC5C	Netrin receptor UNC5C	NDE	Worker	Worker	NDE	Reproductive	NDE	Worker	NDE	120	18	34	4	937	2084	neut	0.288659	0.414451	neut	neut	0.889856	0.242946	Metazoa	bilaterian	bilaterian
LOC105828809	ATP-dependent RNA helicase DDX24	Uncharacterized protein	NDE	NDE	NDE	NDE	Reproductive	Reproductive	NDE	Reproductive	48	40	11	13	586	1622	neut	-0.203198	-0.25866	neut	neut	0.598111	-0.349376	cellular organisms	cellular	cellular
LOC105828810	Gephyrin	Putative uncharacterized protein (Fragment)	NDE	NDE	Reproductive	NDE	Reproductive	Reproductive	Reproductive	Reproductive	40	25	11	8	521.667	1521.33	neut	-0.0183705	-0.0244506	neut	neut	0.984784	-0.15155	cellular organisms	cellular	cellular
LOC105828811	-	Putative uncharacterized protein (Fragment)	NDE	NDE	NDE	NDE	NDE	NDE	NDE	NDE	42	9	16	3	449.333	1041.67	neut	0.164998	0.231783	neut	neut	1	0.133531	Protostomia	bilaterian	bilaterian
LOC105828813	-	Acetyl-CoA carboxylase	NDE	NDE	NDE	NDE	Worker	NDE	NDE	NDE	37	27	4	3	104	232	neut	0.442759	0.650522	neut	neut	1	-0.027399	Aculeata	ant	hymenopteran_ant
LOC105828814	-	Uncharacterized protein	NDE	NDE	NDE	NDE	NDE	NDE	NDE	NDE	NA	NA	NA	NA	NA	NA	NA	NA	NA	NA	NA	NA	NA	NA	NA	NA
LOC105828815	WD repeat-containing protein 20	WD repeat-containing protein 20	NDE	NDE	NDE	NDE	Reproductive	Reproductive	NDE	Reproductive	135	15	42	3	593	1462	neut	0.451951	0.682542	neut	neut	0.70103	0.441833	cellular organisms	cellular	cellular
LOC105828816	Aprataxin and PNK-like factor	Putative uncharacterized protein (Fragment)	NDE	NDE	Reproductive	Reproductive	Reproductive	Reproductive	Reproductive	Reproductive	81	45	22	3	275	766	pos	1.06717	2.00555	pos	neut	0.0365341	1.40464	Metazoa	bilaterian	bilaterian
LOC105828817	Translin-associated protein X	Uncharacterized protein	NDE	NDE	NDE	NDE	Reproductive	Reproductive	Reproductive	Reproductive	2	0	1	0	220.333	664.667	neut	-0.114852	-0.151707	NA	NA	NA	NA	Eukaryota	eukaryote	eukaryote
LOC105828818	-	Putative uncharacterized protein	NDE	NDE	NDE	NDE	Reproductive	NDE	NDE	Reproductive	201	207	138	171	1685	4696	neut	-0.20318	-0.276999	neut	neut	0.251209	-0.184996	Neoptera	ant	hymenopteran_ant
LOC105828819	Neuropeptides capa receptor	Putative uncharacterized protein (Fragment)	NDE	NDE	NDE	NDE	Worker	Worker	NDE	NDE	22	8	3	1	416.333	993.667	neut	0.27507	0.388092	neut	neut	1	0.0870114	Metazoa	bilaterian	bilaterian
LOC105828820	-	Putative uncharacterized protein	NDE	NDE	NDE	Worker	Reproductive	Worker	Worker	NDE	13	1	2	0	189.667	536.333	neut	0.210965	0.293323	NA	NA	NA	NA	Protostomia	bilaterian	bilaterian
LOC105828821	BTB/POZ domain-containing protein 7	BTB/POZ domain-containing protein 7	NDE	NDE	NDE	NDE	NDE	Worker	NDE	Worker	180	0	35	0	839.333	1890.67	neut	0.38611	0.562933	NA	NA	NA	NA	Eukaryota	eukaryote	eukaryote
LOC105828822	-	Putative uncharacterized protein	NDE	NDE	NDE	NDE	Worker	NDE	NDE	NDE	23	23	3	1	407	1090	neut	0.715155	1.15252	neut	neut	0.661219	1.09861	Vespoidea	ant	hymenopteran_ant
LOC105828823	-	Putative uncharacterized protein (Fragment)	NDE	NDE	Reproductive	Reproductive	Worker	Reproductive	Reproductive	Reproductive	70	34	24	2	327.333	992.667	pos	1.12547	2.19033	pos	neut	0.0212787	1.76277	Bilateria	bilaterian	bilaterian
LOC105828825	Peregrin	Peregrin	NDE	NDE	NDE	NDE	Reproductive	Reproductive	NDE	Reproductive	39	7	7	2	739.333	1966.67	neut	-0.031517	-0.0413777	neut	neut	0.978563	-0.464889	Eukaryota	eukaryote	eukaryote
LOC105828826	Optomotor-blind protein	Uncharacterized protein	NDE	NDE	NDE	NDE	NDE	NDE	NDE	NDE	NA	NA	NA	NA	NA	NA	NA	NA	NA	NA	NA	NA	NA	NA	NA	NA
LOC105828827	Probable allantoinase 1	Uncharacterized protein	NDE	NDE	Reproductive	NDE	Worker	NDE	Reproductive	Reproductive	14	12	1	3	215.333	591.667	neut	-0.0536402	-0.069781	neut	neut	0.591208	-1.25276	cellular organisms	cellular	cellular
LOC105828828	FACT complex subunit spt16	Putative uncharacterized protein (Fragment)	NDE	NDE	NDE	NDE	Reproductive	Reproductive	NDE	Reproductive	100	10	48	2	880	2516	neut	0.545961	0.869237	neut	neut	0.418259	0.875469	cellular organisms	cellular	cellular
LOC105828829	Repetitive proline-rich cell wall protein 2	Uncharacterized protein (Fragment)	NDE	Worker	Reproductive	Reproductive	NDE	NDE	NDE	NDE	28	13	12	1	888.667	1817.33	neut	0.637192	1.02762	neut	neut	0.174304	1.71765	Formicidae	ant	hymenopteran_ant
LOC105828830	-	Putative uncharacterized protein (Fragment)	Worker	NDE	Reproductive	NDE	Worker	NDE	NDE	NDE	7	2	1	0	71.3333	222.667	neut	0.362383	0.524802	NA	NA	NA	NA	Neoptera	ant	hymenopteran_ant
LOC105828831	Dynactin subunit 6	Putative uncharacterized protein (Fragment)	NDE	NDE	NDE	NDE	NDE	NDE	NDE	NDE	5	2	1	0	151.667	439.333	neut	0.253201	0.358123	NA	NA	NA	NA	Eukaryota	eukaryote	eukaryote
LOC105828832	Probable nuclear hormone receptor HR3	Uncharacterized protein	NDE	NDE	NDE	NDE	Reproductive	NDE	NDE	Reproductive	12	0	4	0	246	597	neut	0.0346743	0.0468662	NA	NA	NA	NA	Bilateria	bilaterian	bilaterian
LOC105828833	Calcium/calmodulin-dependent protein kinase type 1	Calcium/calmodulin-dependent protein kinase type	NDE	NDE	Reproductive	Reproductive	Worker	NDE	Reproductive	NDE	40	0	12	0	292	809	neut	0.334202	0.48574	NA	NA	NA	NA	cellular organisms	cellular	cellular
LOC105828834	CREB-binding protein	CREB-binding protein	NDE	NDE	Worker	Worker	NDE	NDE	NDE	NDE	1760	150	260	20	2174.33	5991.67	neut	0.166199	0.226762	neut	neut	0.767697	0.102516	Eukaryota	eukaryote	eukaryote
LOC105828835	-	-	NDE	NDE	NDE	NDE	NDE	NDE	NDE	NDE	NA	NA	NA	NA	NA	NA	NA	NA	NA	NA	NA	NA	NA	NA	NA	NA
LOC105828836	-	Uncharacterized protein	NDE	NDE	Worker	NDE	Worker	NDE	NDE	Worker	NA	NA	NA	NA	NA	NA	NA	NA	NA	NA	NA	NA	NA	NA	NA	NA
LOC105828837	-	Putative uncharacterized protein	NDE	NDE	Reproductive	NDE	Reproductive	Reproductive	Reproductive	Reproductive	40	37	1	2	365.667	1152.33	neut	0.534255	0.802263	neut	neut	0.964784	-0.771109	Neoptera	ant	hymenopteran_ant
LOC105828838	KxDL motif-containing protein CG10681	Putative uncharacterized protein (Fragment)	NDE	NDE	NDE	NDE	Worker	NDE	NDE	Worker	16	2	3	0	166	452	neut	0.346285	0.499417	NA	NA	NA	NA	Eukaryota	eukaryote	eukaryote
LOC105828839	Ubiquitin-conjugating enzyme E2 C	Putative uncharacterized protein (Fragment)	NDE	NDE	NDE	NDE	Reproductive	NDE	NDE	Reproductive	16	3	1	0	149	415	neut	0.41146	0.599302	NA	NA	NA	NA	cellular organisms	cellular	cellular
LOC105828840	Valacyclovir hydrolase	Putative uncharacterized protein (Fragment)	NDE	NDE	NDE	Worker	Worker	NDE	NDE	NDE	15	13	5	2	237.667	662.333	neut	0.409406	0.608341	neut	neut	0.669411	0.77319	cellular organisms	cellular	cellular
LOC105828841	Histone H2A	Histone H2A	NDE	NDE	NDE	NDE	NDE	NDE	NDE	NDE	19	1	2	0	112.333	262.667	neut	0.418424	0.611408	NA	NA	NA	NA	Eukaryota	eukaryote	eukaryote
LOC105828842	Histone H2B	Histone H2B (Fragment)	NDE	NDE	NDE	NDE	Reproductive	NDE	NDE	Reproductive	16	0	1	0	101.333	270.667	neut	0.302132	0.426543	NA	NA	NA	NA	Eukaryota	eukaryote	eukaryote
LOC105828843	-	Putative uncharacterized protein	NDE	NDE	NDE	NDE	NDE	NDE	NDE	Worker	8	0	2	0	76.3333	220.667	neut	0.209893	0.293082	NA	NA	NA	NA	Endopterygota	ant	hymenopteran_ant
LOC105828844	Ubiquitin carboxyl-terminal hydrolase 47	Ubiquitin carboxyl-terminal hydrolase	NDE	NDE	NDE	NDE	Reproductive	NDE	NDE	Reproductive	158	60	44	4	1007.33	2898.67	pos	1.13148	2.19582	pos	neut	0.008558	1.42964	Eukaryota	eukaryote	eukaryote
LOC105828845	-	-	NDE	NDE	NDE	NDE	NDE	NDE	NDE	NDE	NA	NA	NA	NA	NA	NA	NA	NA	NA	NA	NA	NA	NA	NA	NA	NA
LOC105828846	Facilitated trehalose transporter Tret1	Putative uncharacterized protein (Fragment)	NDE	NDE	NDE	NDE	NDE	NDE	NDE	NDE	NA	NA	NA	NA	NA	NA	NA	NA	NA	NA	NA	NA	NA	NA	NA	NA
LOC105828847	Small G protein signaling modulator 3 homolog	Small G protein signaling modulator 3-like protein	NDE	NDE	NDE	NDE	NDE	NDE	NDE	NDE	228	24	90	7	656	1729	neut	0.364292	0.543249	neut	neut	0.63925	0.302608	Eukaryota	eukaryote	eukaryote
LOC105828848	Glycerate kinase	Glycerate kinase	NDE	NDE	NDE	NDE	NDE	NDE	NDE	NDE	86	49	18	8	592.333	1513.67	neut	0.277439	0.393133	neut	neut	0.752216	0.248403	cellular organisms	cellular	cellular
LOC105828849	Vitellogenin-5	Vitellogenin-6	NDE	NDE	Reproductive	NDE	Worker	NDE	NDE	NDE	85	49	14	4	1163	3097	neut	0.641817	1.01094	neut	neut	0.349422	0.701932	Metazoa	bilaterian	bilaterian
LOC105828850	SprT-like domain-containing protein Spartan	Zinc finger RAD18 domain-containing protein C1orf124-like protein	NDE	NDE	NDE	NDE	Reproductive	Reproductive	NDE	Reproductive	26	9	1	1	526	1469	neut	0.159151	0.216123	neut	neut	1	-1.06087	cellular organisms	cellular	cellular
LOC105828851	PAX3- and PAX7-binding protein 1	Uncharacterized protein	NDE	NDE	NDE	NDE	Reproductive	NDE	NDE	Reproductive	36	2	9	0	654.667	1811.33	neut	0.260219	0.369016	NA	NA	NA	NA	Eukaryota	eukaryote	eukaryote
LOC105828852	SET and MYND domain-containing protein 4	SET and MYND domain-containing protein 4	NDE	NDE	NDE	NDE	Worker	NDE	NDE	NDE	19	5	5	1	279.667	779.333	neut	0.252197	0.357529	neut	neut	1	0.274437	Eukaryota	eukaryote	eukaryote
LOC105828853	Protein peanut	Protein peanut	NDE	NDE	NDE	NDE	Reproductive	NDE	NDE	Reproductive	333	45	89	8	642.667	1559.33	neut	0.438727	0.656332	neut	neut	0.401002	0.407715	Eukaryota	eukaryote	eukaryote
LOC105828854	-	Uncharacterized protein	NDE	NDE	NDE	NDE	NDE	NDE	NDE	NDE	75	75	36	17	282.333	707.667	pos	0.620939	1.01054	pos	neut	0.0363647	0.750306	Formicidae	ant	hymenopteran_ant
LOC105828855	SCY1-like protein 2	SCY1-like protein 2	NDE	NDE	Worker	NDE	Worker	NDE	NDE	Worker	12	2	4	0	134	232	neut	0.430076	0.641737	NA	NA	NA	NA	Eukaryota	eukaryote	eukaryote
LOC105828856	Hydroxymethylglutaryl-CoA synthase cytoplasmic	Hydroxymethylglutaryl-CoA synthase 1	NDE	NDE	NDE	NDE	Worker	NDE	NDE	NDE	25	10	6	1	129	345	neut	0.602971	0.942119	neut	neut	0.753596	0.875469	cellular organisms	cellular	cellular
LOC105828857	-	-	NDE	NDE	NDE	NDE	NDE	NDE	NDE	NDE	NA	NA	NA	NA	NA	NA	NA	NA	NA	NA	NA	NA	NA	NA	NA	NA
LOC105828858	Protein spaetzle	Protein spaetzle	NDE	NDE	Reproductive	Reproductive	Worker	Reproductive	Reproductive	Reproductive	66	59	16	0	296.333	717.667	pos	1.74635	4.65025	NA	NA	NA	NA	Arthropoda	insect	insect
LOC105828859	CDC42 small effector protein homolog	Uncharacterized protein	NDE	NDE	NDE	NDE	Reproductive	NDE	NDE	Reproductive	3	2	2	0	79.6667	196.333	neut	0.284209	0.409806	NA	NA	NA	NA	Opisthokonta	bilaterian	bilaterian
LOC105828860	-	Uncharacterized protein	NDE	NDE	NDE	NDE	NDE	NDE	NDE	NDE	37	29	6	5	358	812	neut	0.15696	0.214855	neut	neut	1	-0.0613005	Apocrita	ant	hymenopteran_ant
LOC105828861	-	Uncharacterized protein	NDE	NDE	NDE	NDE	Worker	NDE	NDE	NDE	21	6	7	5	215.667	576.333	neut	-0.424735	-0.525678	neut	neut	0.389816	-0.916291	Bilateria	bilaterian	bilaterian
LOC105828862	-	Pyridoxamine kinase (Fragment)	NDE	NDE	NDE	NDE	NDE	NDE	NDE	NDE	NA	NA	NA	NA	NA	NA	NA	NA	NA	NA	NA	NA	NA	NA	NA	NA
LOC105828863	-	Putative uncharacterized protein	NDE	NDE	NDE	NDE	NDE	NDE	NDE	NDE	NA	NA	NA	NA	NA	NA	NA	NA	NA	NA	NA	NA	NA	NA	NA	NA
LOC105828864	Magnesium transporter protein 1	Magnesium transporter protein 1	NDE	NDE	NDE	NDE	NDE	NDE	NDE	NDE	20	4	2	1	271.333	739.667	neut	0.0443181	0.0589137	neut	neut	1	-0.916291	Eukaryota	eukaryote	eukaryote
LOC105828865	Hyaluronan mediated motility receptor	Laminin subunit alpha-2	NDE	NDE	NDE	NDE	Reproductive	Reproductive	NDE	Reproductive	162	82	14	6	716.333	2172.67	neut	0.424298	0.617128	neut	neut	0.934461	0.166421	Eukaryota	eukaryote	eukaryote
LOC105828866	Polyprenol reductase	Uncharacterized protein	NDE	NDE	NDE	NDE	Worker	NDE	NDE	NDE	33	72	4	4	243.667	665.333	neut	0.844925	1.42477	neut	neut	0.491327	0.780159	cellular organisms	cellular	cellular
LOC105828867	-	Cytochrome c	NDE	NDE	NDE	NDE	Worker	Worker	NDE	Worker	5	0	1	0	76	167	neut	0.13544	0.185854	NA	NA	NA	NA	Apocrita	ant	hymenopteran_ant
LOC105828868	Cytochrome c	Uncharacterized protein	NDE	NDE	NDE	Reproductive	Worker	Worker	Reproductive	NDE	3	0	7	0	77.3333	249.667	neut	0.164373	0.244016	NA	NA	NA	NA	cellular organisms	cellular	cellular
LOC105828869	Cytosolic carboxypeptidase NnaD	Uncharacterized protein	NDE	NDE	Worker	Worker	Worker	NDE	NDE	Worker	51	9	12	5	541	1352	neut	-0.374791	-0.462013	neut	neut	0.315482	-0.859132	cellular organisms	cellular	cellular
LOC105828870	Probable glutamine-dependent NAD( ) synthetase	Probable glutamine-dependent NAD( ) synthetase	NDE	NDE	NDE	NDE	NDE	NDE	NDE	NDE	45	8	16	0	623.333	1617.67	neut	0.753349	1.25914	NA	NA	NA	NA	cellular organisms	cellular	cellular
LOC105828871	Protein ovo	Putative uncharacterized protein (Fragment)	NDE	Reproductive	Worker	NDE	Reproductive	NDE	NDE	Reproductive	52	4	19	0	543.667	1367.33	neut	0.541968	0.845049	NA	NA	NA	NA	cellular organisms	cellular	cellular
LOC105828872	TBC1 domain family member 23	Putative uncharacterized protein (Fragment)	NDE	NDE	NDE	NDE	NDE	NDE	NDE	NDE	35	1	6	1	543.667	1481.33	neut	-0.12735	-0.163744	neut	neut	0.732255	-1.76359	Eukaryota	eukaryote	eukaryote
LOC105828873	Mitochondrial import receptor subunit TOM70	Uncharacterized protein	NDE	NDE	NDE	Reproductive	Reproductive	Reproductive	NDE	Reproductive	33	5	6	1	444.667	1313.33	neut	0.157214	0.215795	neut	neut	1	-0.0953102	cellular organisms	cellular	cellular
LOC105828874	Beta-1 4-mannosyl-glycoprotein 4-beta-N-acetylglucosaminyltransferase	Putative uncharacterized protein (Fragment)	NDE	NDE	NDE	NDE	Worker	NDE	NDE	NDE	13	5	3	1	339.667	950.333	neut	0.155593	0.214855	neut	neut	1	0.143101	Eumetazoa	bilaterian	bilaterian
LOC105828875	UDP-N-acetylglucosamine--dolichyl-phosphate N-acetylglucosaminephosphotransferase	UDP-N-acetylglucosamine--dolichyl-phosphate N-acetylglucosaminephosphotransferase	NDE	NDE	NDE	NDE	Worker	Reproductive	NDE	NDE	52	23	8	2	343.667	877.333	neut	0.554755	0.847231	neut	neut	0.744455	0.570545	cellular organisms	cellular	cellular
LOC105828876	Putative protein arginine N-methyltransferase 9	Putative uncharacterized protein	NDE	NDE	NDE	NDE	Reproductive	Reproductive	NDE	Reproductive	34	28	9	8	572	1714	neut	0.00184617	0.0024654	neut	neut	1	-0.076373	cellular organisms	cellular	cellular
LOC105828877	Tubulin alpha-1 chain	Tubulin alpha-1 chain	NDE	NDE	NDE	NDE	NDE	NDE	NDE	NDE	64	0	10	0	352	1004	neut	0.308871	0.438626	NA	NA	NA	NA	Eukaryota	eukaryote	eukaryote
LOC105828878	E3 ubiquitin-protein ligase RNF14	Uncharacterized protein	NDE	NDE	NDE	NDE	Reproductive	Reproductive	NDE	Reproductive	56	9	1	0	361.333	1159.67	neut	0.60966	0.93536	NA	NA	NA	NA	Eukaryota	eukaryote	eukaryote
LOC105828879	-	Putative gustatory receptor 28b	NDE	NDE	NDE	NDE	NDE	NDE	NDE	NDE	NA	NA	NA	NA	NA	NA	NA	NA	NA	NA	NA	NA	NA	NA	NA	NA
LOC105828880	-	Putative gustatory receptor 28b	NDE	NDE	NDE	NDE	NDE	NDE	NDE	NDE	NA	NA	NA	NA	NA	NA	NA	NA	NA	NA	NA	NA	NA	NA	NA	NA
LOC105828881	-	Putative gustatory receptor 28b	NDE	NDE	NDE	NDE	NDE	NDE	NDE	NDE	NA	NA	NA	NA	NA	NA	NA	NA	NA	NA	NA	NA	NA	NA	NA	NA
LOC105828882	Zinc finger E-box-binding homeobox protein zag-1	Uncharacterized protein	NDE	NDE	NDE	NDE	Worker	NDE	NDE	NDE	27	22	9	4	599.333	1611.67	neut	0.382287	0.565286	neut	neut	0.547411	0.606136	cellular organisms	cellular	cellular
LOC105828883	Trafficking protein particle complex subunit 12	Putative uncharacterized protein (Fragment)	NDE	NDE	Reproductive	NDE	Reproductive	NDE	Reproductive	Reproductive	62	20	13	2	473.333	1140.67	neut	0.549543	0.843495	neut	neut	0.545231	0.7404	Eukaryota	eukaryote	eukaryote
LOC105828884	HEAT repeat-containing protein 5B	Putative uncharacterized protein (Fragment)	NDE	NDE	NDE	NDE	NDE	NDE	NDE	NDE	450	12	69	3	1847	4417	neut	-0.0413562	-0.0537378	neut	neut	0.714231	-0.488847	Eukaryota	eukaryote	eukaryote
LOC105828885	Inositol polyphosphate 5-phosphatase OCRL-1	Uncharacterized protein	NDE	NDE	NDE	NDE	Reproductive	NDE	NDE	NDE	54	14	11	1	697	1904	neut	0.567038	0.874642	neut	neut	0.547403	1.04797	Eukaryota	eukaryote	eukaryote
LOC105828886	Prostaglandin reductase 1	Prostaglandin reductase 1	NDE	NDE	NDE	Reproductive	Worker	NDE	NDE	NDE	8	7	3	1	104.333	264.667	neut	0.431321	0.644124	neut	neut	0.833702	0.965081	cellular organisms	cellular	cellular
LOC105828888	-	Uncharacterized protein	NDE	NDE	NDE	NDE	NDE	NDE	NDE	NDE	NA	NA	NA	NA	NA	NA	NA	NA	NA	NA	NA	NA	NA	NA	NA	NA
LOC105828889	-	Putative uncharacterized protein	NDE	NDE	NDE	NDE	NDE	NDE	NDE	NDE	17	5	4	1	219	537	neut	0.220786	0.309579	neut	neut	1	0.162519	Neoptera	ant	hymenopteran_ant
LOC105828890	-	Putative uncharacterized protein	NDE	NDE	NDE	NDE	NDE	NDE	NDE	NDE	NA	NA	NA	NA	NA	NA	NA	NA	NA	NA	NA	NA	NA	NA	NA	NA
LOC105828891	-	Putative uncharacterized protein (Fragment)	NDE	NDE	NDE	NDE	NDE	NDE	NDE	NDE	12	1	4	0	226	572	neut	0.200536	0.281156	NA	NA	NA	NA	Neoptera	ant	hymenopteran_ant
LOC105828892	-	Uncharacterized protein	NDE	NDE	NDE	NDE	NDE	NDE	NDE	NDE	NA	NA	NA	NA	NA	NA	NA	NA	NA	NA	NA	NA	NA	NA	NA	NA
LOC105828893	-	Putative uncharacterized protein (Fragment)	NDE	NDE	NDE	NDE	NDE	NDE	NDE	NDE	NA	NA	NA	NA	NA	NA	NA	NA	NA	NA	NA	NA	NA	NA	NA	NA
LOC105828894	-	Putative uncharacterized protein (Fragment)	NDE	NDE	NDE	NDE	NDE	NDE	NDE	NDE	NA	NA	NA	NA	NA	NA	NA	NA	NA	NA	NA	NA	NA	NA	NA	NA
LOC105828895	Dimethyladenosine transferase 2 mitochondrial	Putative uncharacterized protein (Fragment)	NDE	NDE	Reproductive	NDE	Reproductive	NDE	NDE	Reproductive	39	34	4	2	323	1000	neut	0.677377	1.07288	neut	neut	0.841721	0.555946	Bilateria	bilaterian	bilaterian
LOC105828896	-	Mitochondrial group I intron splicing factor CCM1	NDE	NDE	NDE	NDE	NDE	NDE	NDE	NDE	NA	NA	NA	NA	NA	NA	NA	NA	NA	NA	NA	NA	NA	NA	NA	NA
LOC105828897	Putative serine protease F56F10.1	Putative serine protease K12H4.7	NDE	NDE	NDE	NDE	NDE	NDE	NDE	NDE	NA	NA	NA	NA	NA	NA	NA	NA	NA	NA	NA	NA	NA	NA	NA	NA
LOC105828898	Lysosomal acid phosphatase	Lysosomal acid phosphatase	NDE	NDE	Worker	Worker	NDE	NDE	Worker	Worker	0	0	8	10	65	163	neg	-1.22991	-1.99529	NA	NA	NA	NA	Bilateria	bilaterian	bilaterian
LOC105828899	-	Protein GPR107	NDE	NDE	NDE	NDE	Worker	NDE	NDE	NDE	3	1	1	2	77.6667	171.333	neut	-0.533494	-0.654071	neut	neut	0.740857	-1.79176	Endopterygota	ant	hymenopteran_ant
LOC105828900	Alpha-tocopherol transfer protein-like	Uncharacterized protein	NDE	NDE	Reproductive	Reproductive	NDE	Reproductive	NDE	Reproductive	42	30	22	6	271	743	neut	0.664739	1.09877	neut	neut	0.0966928	0.962811	Opisthokonta	bilaterian	bilaterian
LOC105828901	Putative serine protease K12H4.7	Putative uncharacterized protein (Fragment)	NDE	NDE	Worker	Worker	Worker	NDE	Worker	NDE	43	26	8	1	378.333	1070.67	neut	0.891923	1.53998	neut	neut	0.228827	1.57634	cellular organisms	cellular	cellular
LOC105828902	-	Putative uncharacterized protein (Fragment)	NDE	NDE	NDE	NDE	Reproductive	Reproductive	NDE	Reproductive	23	25	3	4	341.667	987.333	neut	0.213639	0.296547	neut	neut	1	-0.2043	Eukaryota	eukaryote	eukaryote
LOC105828903	Aminopeptidase N	Glutamyl aminopeptidase	NDE	NDE	NDE	NDE	NDE	NDE	NDE	NDE	NA	NA	NA	NA	NA	NA	NA	NA	NA	NA	NA	NA	NA	NA	NA	NA
LOC105828904	Hemicentin-2	Hemicentin-2	NDE	NDE	Worker	NDE	NDE	NDE	NDE	NDE	83	4	17	3	988.333	2473.67	neut	-0.413398	-0.503266	neut	neut	0.232076	-1.29795	cellular organisms	cellular	cellular
LOC105828905	Protein cappuccino	Protein cappuccino	NDE	NDE	NDE	NDE	Reproductive	NDE	NDE	Reproductive	214	103	35	16	1138.33	2746.67	neut	0.162878	0.22263	neut	neut	1	0.0515123	Eukaryota	eukaryote	eukaryote
LOC105828906	-	Odorant receptor	NDE	NDE	NDE	NDE	NDE	NDE	NDE	NDE	NA	NA	NA	NA	NA	NA	NA	NA	NA	NA	NA	NA	NA	NA	NA	NA
LOC105828907	-	Putative uncharacterized protein	NDE	NDE	NDE	NDE	NDE	NDE	NDE	NDE	NA	NA	NA	NA	NA	NA	NA	NA	NA	NA	NA	NA	NA	NA	NA	NA
LOC105828908	4-coumarate--CoA ligase-like 2	Luciferin 4-monooxygenase	NDE	NDE	NDE	NDE	NDE	NDE	NDE	NDE	NA	NA	NA	NA	NA	NA	NA	NA	NA	NA	NA	NA	NA	NA	NA	NA
LOC105828909	Probable G-protein coupled receptor Mth-like 1	Probable G-protein coupled receptor Mth-like 1	NDE	NDE	NDE	NDE	NDE	NDE	NDE	NDE	NA	NA	NA	NA	NA	NA	NA	NA	NA	NA	NA	NA	NA	NA	NA	NA
LOC105828910	-	Reverse transcriptase (Fragment)	NDE	NDE	NDE	NDE	NDE	NDE	NDE	NDE	NA	NA	NA	NA	NA	NA	NA	NA	NA	NA	NA	NA	NA	NA	NA	NA
LOC105828911	3'(2') 5'-bisphosphate nucleotidase 1	Putative uncharacterized protein (Fragment)	NDE	NDE	NDE	NDE	Worker	NDE	NDE	NDE	51	12	11	3	254.333	675.667	neut	0.114071	0.155085	neut	neut	1	-0.147636	cellular organisms	cellular	cellular
LOC105828912	Choline transporter-like protein 1	Choline transporter-like protein 1	NDE	NDE	NDE	NDE	NDE	NDE	NDE	NDE	218	130	30	21	501.667	1430.33	neut	-0.0301478	-0.0391819	neut	neut	0.710825	-0.160286	Eukaryota	eukaryote	eukaryote
LOC105828913	-	Uncharacterized protein	NDE	Worker	Worker	Worker	Worker	NDE	Worker	Worker	12	1	4	3	253.667	655.333	neut	-0.633578	-0.762757	neut	neut	0.197322	-2.19722	Arthropoda	insect	insect
LOC105828914	-	-	NDE	NDE	NDE	NDE	NDE	NDE	NDE	NDE	NA	NA	NA	NA	NA	NA	NA	NA	NA	NA	NA	NA	NA	NA	NA	NA
LOC105828915	SNF-related serine/threonine-protein kinase	Putative uncharacterized protein (Fragment)	NDE	NDE	NDE	NDE	NDE	NDE	NDE	NDE	50	8	18	7	819.667	1928.33	neut	-0.543561	-0.662706	neut	neut	0.217832	-0.88812	Eukaryota	eukaryote	eukaryote
LOC105828916	Double-strand break repair protein MRE11A	Putative uncharacterized protein (Fragment)	NDE	NDE	Reproductive	NDE	Reproductive	Reproductive	NDE	Reproductive	88	77	13	7	500.667	1386.33	neut	0.522458	0.789115	neut	neut	0.452117	0.485508	Eukaryota	eukaryote	eukaryote
LOC105828917	Dynactin subunit 4	Putative uncharacterized protein (Fragment)	NDE	NDE	NDE	NDE	Reproductive	NDE	NDE	NDE	84	22	14	0	392.667	1098.33	neut	1.15017	2.21132	NA	NA	NA	NA	Eukaryota	eukaryote	eukaryote
LOC105828918	Translation machinery-associated protein 16	UPF0534 protein C4orf43-like protein (Fragment)	NDE	NDE	NDE	NDE	Reproductive	NDE	NDE	Reproductive	56	44	5	6	134.667	414.333	neut	0.155107	0.210127	neut	neut	0.727845	-0.423484	Eukaryota	eukaryote	eukaryote
LOC105828919	-	Uncharacterized protein	NDE	NDE	NDE	NDE	NDE	NDE	NDE	NDE	NA	NA	NA	NA	NA	NA	NA	NA	NA	NA	NA	NA	NA	NA	NA	NA
LOC105828920	40S ribosomal protein S14	Putative uncharacterized protein (Fragment)	NDE	NDE	NDE	NDE	NDE	NDE	NDE	NDE	18	0	6	0	138	318	neut	0.262839	0.37502	NA	NA	NA	NA	cellular organisms	cellular	cellular
LOC105828921	Xanthine dehydrogenase	Xanthine dehydrogenase	NDE	Worker	Reproductive	Reproductive	Worker	Reproductive	NDE	NDE	5	1	4	0	159	477	neut	0.193615	0.276127	NA	NA	NA	NA	cellular organisms	cellular	cellular
LOC105828922	Laminin subunit alpha	Laminin subunit alpha	NDE	NDE	NDE	NDE	NDE	Reproductive	NDE	NDE	252	35	37	11	2759.67	7998.33	neut	-0.509597	-0.603084	neut	neut	0.0765472	-0.761058	cellular organisms	cellular	cellular
LOC105828923	Ubiquitin carboxyl-terminal hydrolase 5	Ubiquitin carboxyl-terminal hydrolase (Fragment)	NDE	NDE	Reproductive	Reproductive	Reproductive	Reproductive	NDE	Reproductive	166	41	33	7	635.667	1779.33	neut	0.254933	0.358699	neut	neut	0.905049	0.152182	Eukaryota	eukaryote	eukaryote
LOC105828924	Serine/threonine-protein kinase TBK1	Serine/threonine-protein kinase TBK1	NDE	NDE	NDE	NDE	NDE	NDE	NDE	NDE	82	11	17	1	622.667	1600.33	neut	0.50576	0.765785	neut	neut	0.711523	0.824389	cellular organisms	cellular	cellular
LOC105828925	Myosin-IA	Putative uncharacterized protein (Fragment)	NDE	NDE	NDE	NDE	Worker	NDE	NDE	NDE	70	7	15	3	778	2255	neut	-0.212606	-0.269038	neut	neut	0.605615	-0.693147	Eukaryota	eukaryote	eukaryote
LOC105828926	Transmembrane protein 179	Putative uncharacterized protein (Fragment)	NDE	NDE	NDE	NDE	Reproductive	NDE	NDE	Reproductive	14	3	2	3	191.667	474.333	neut	-0.53257	-0.637953	neut	neut	0.194255	-1.94591	Bilateria	bilaterian	bilaterian
LOC105828927	Ankyrin repeat and zinc finger domain-containing protein 1	Putative uncharacterized protein (Fragment)	NDE	NDE	NDE	NDE	NDE	NDE	NDE	NDE	50	22	10	3	671.333	1869.67	neut	0.375709	0.546911	neut	neut	0.830568	0.382992	Eukaryota	eukaryote	eukaryote
LOC105828928	ADP-ribosylation factor-like protein 6-interacting protein 6	Ankyrin repeat and zinc finger domain-containing protein 1	NDE	NDE	NDE	NDE	NDE	NDE	NDE	NDE	13	9	6	0	260	595	neut	0.786895	1.32886	NA	NA	NA	NA	Apocrita	ant	hymenopteran_ant
LOC105828929	GTP-binding protein 2	Putative uncharacterized protein (Fragment)	NDE	NDE	NDE	NDE	NDE	NDE	NDE	NDE	175	26	25	0	545	1351	pos	1.21518	2.4025	NA	NA	NA	NA	cellular organisms	cellular	cellular
LOC105828930	Thioredoxin domain-containing protein 6	Putative uncharacterized protein (Fragment)	NDE	NDE	NDE	NDE	NDE	NDE	NDE	NDE	76	35	42	6	368	1129	pos	0.875794	1.58046	pos	neut	0.0202904	1.17052	Eukaryota	eukaryote	eukaryote
LOC105828931	DNA replication complex GINS protein PSF1	Putative uncharacterized protein (Fragment)	NDE	NDE	NDE	NDE	Reproductive	NDE	NDE	NDE	23	10	5	0	155.667	435.333	neut	0.847715	1.43993	NA	NA	NA	NA	Eukaryota	eukaryote	eukaryote
LOC105828932	-	Putative uncharacterized protein (Fragment)	NDE	NDE	NDE	NDE	NDE	NDE	NDE	NDE	NA	NA	NA	NA	NA	NA	NA	NA	NA	NA	NA	NA	NA	NA	NA	NA
LOC105828933	-	Putative uncharacterized protein	NDE	NDE	Reproductive	Reproductive	NDE	Reproductive	Reproductive	Reproductive	12	4	0	2	155	448	neut	-0.300349	-0.370914	NA	NA	NA	NA	Endopterygota	ant	hymenopteran_ant
LOC105828934	-	Uncharacterized protein	NDE	NDE	NDE	NDE	NDE	NDE	NDE	NDE	NA	NA	NA	NA	NA	NA	NA	NA	NA	NA	NA	NA	NA	NA	NA	NA
LOC105828935	-	Putative uncharacterized protein	NDE	NDE	NDE	NDE	NDE	NDE	NDE	NDE	NA	NA	NA	NA	NA	NA	NA	NA	NA	NA	NA	NA	NA	NA	NA	NA
LOC105828936	-	Putative uncharacterized protein (Fragment)	NDE	Reproductive	Reproductive	NDE	NDE	NDE	NDE	NDE	25	7	5	0	448	1250	neut	0.530033	0.807999	NA	NA	NA	NA	Neoptera	ant	hymenopteran_ant
LOC105828937	-	Putative uncharacterized protein (Fragment)	Worker	NDE	NDE	NDE	NDE	NDE	NDE	NDE	19	9	1	0	224.333	558.667	neut	0.694006	1.10525	NA	NA	NA	NA	Neoptera	ant	hymenopteran_ant
LOC105828938	-	Putative uncharacterized protein (Fragment)	NDE	NDE	NDE	NDE	NDE	NDE	NDE	NDE	NA	NA	NA	NA	NA	NA	NA	NA	NA	NA	NA	NA	NA	NA	NA	NA
LOC105828939	-	Putative uncharacterized protein (Fragment)	NDE	NDE	NDE	NDE	NDE	NDE	NDE	NDE	NA	NA	NA	NA	NA	NA	NA	NA	NA	NA	NA	NA	NA	NA	NA	NA
LOC105828940	-	Putative uncharacterized protein (Fragment)	NDE	NDE	NDE	NDE	NDE	NDE	NDE	NDE	NA	NA	NA	NA	NA	NA	NA	NA	NA	NA	NA	NA	NA	NA	NA	NA
LOC105828941	-	Uncharacterized protein	NDE	NDE	NDE	NDE	NDE	NDE	NDE	NDE	NA	NA	NA	NA	NA	NA	NA	NA	NA	NA	NA	NA	NA	NA	NA	NA
LOC105828942	RILP-like protein homolog	RILP-like protein-like protein	NDE	NDE	NDE	NDE	Reproductive	Reproductive	NDE	Reproductive	10	2	4	0	267	687	neut	0.28315	0.407883	NA	NA	NA	NA	Eumetazoa	bilaterian	bilaterian
LOC105828943	Proline synthase co-transcribed bacterial homolog protein	Proline synthetase co-transcribed bacterial-like protein protein	NDE	NDE	NDE	NDE	NDE	Reproductive	NDE	NDE	15	11	6	2	189	576	neut	0.422972	0.63379	neut	neut	0.641987	0.788457	cellular organisms	cellular	cellular
LOC105828944	DmX-like protein 2	DmX-like protein 2	NDE	NDE	NDE	NDE	NDE	NDE	NDE	NDE	864	78	126	30	2892	7284	neg	-0.823103	-0.925216	neg	neut	3.98e-05	-0.969779	cellular organisms	cellular	cellular
LOC105828945	Structure-specific endonuclease subunit SLX4	Structure-specific endonuclease subunit SLX4	NDE	NDE	NDE	NDE	NDE	NDE	NDE	NDE	336	452	45	80	1179.67	3443.33	neut	-0.216588	-0.270301	neut	neut	0.193284	-0.278793	Opisthokonta	bilaterian	bilaterian
LOC105828946	Calcium-transporting ATPase type 2C member 1	Calcium-transporting ATPase	NDE	NDE	NDE	NDE	Reproductive	NDE	NDE	NDE	9	1	5	0	269.333	747.667	neut	0.153727	0.216402	NA	NA	NA	NA	cellular organisms	cellular	cellular
LOC105828947	Asparagine--tRNA ligase cytoplasmic	Asparaginyl-tRNA synthetase cytoplasmic	NDE	NDE	NDE	NDE	Reproductive	Reproductive	NDE	NDE	41	11	6	0	429.667	1229.33	neut	0.728936	1.17956	NA	NA	NA	NA	cellular organisms	cellular	cellular
LOC105828948	MMS19 nucleotide excision repair protein homolog	Putative uncharacterized protein (Fragment)	NDE	NDE	NDE	NDE	Reproductive	Reproductive	NDE	Reproductive	45	29	6	3	766.667	2119.33	neut	0.344897	0.494255	neut	neut	1	0.253781	Eukaryota	eukaryote	eukaryote
LOC105828949	Cytochrome c oxidase assembly protein COX15 homolog	Putative uncharacterized protein (Fragment)	NDE	NDE	NDE	NDE	NDE	NDE	NDE	NDE	48	4	4	0	384.667	917.333	neut	0.48035	0.712051	NA	NA	NA	NA	cellular organisms	cellular	cellular
LOC105828950	MORN repeat-containing protein 4	MORN repeat-containing protein 4 (Fragment)	NDE	NDE	NDE	NDE	Worker	Reproductive	NDE	Reproductive	22	6	2	0	118.333	334.667	neut	0.723965	1.16511	NA	NA	NA	NA	cellular organisms	cellular	cellular
LOC105828951	Pupal cuticle protein C1B	Putative uncharacterized protein (Fragment)	NDE	Worker	NDE	NDE	Worker	NDE	NDE	Worker	9	1	0	1	124.667	295.333	neut	-0.131725	-0.168633	NA	NA	NA	NA	Neoptera	ant	hymenopteran_ant
LOC105828952	-	-	NDE	NDE	NDE	NDE	Worker	Worker	NDE	NDE	3	2	1	0	83	217	neut	0.254566	0.36107	NA	NA	NA	NA	Monomorium pharaonis	ant	hymenopteran_ant
LOC105828953	-	Putative uncharacterized protein	NDE	NDE	NDE	NDE	Worker	Reproductive	NDE	NDE	18	12	0	4	132.333	350.667	neut	-0.283798	-0.350136	NA	NA	NA	NA	Aculeata	ant	hymenopteran_ant
LOC105828954	Dynein heavy chain 7 axonemal	Dynein heavy chain 7 axonemal	NDE	NDE	Worker	NDE	NDE	NDE	NDE	NDE	206	109	57	15	3218.33	8985.67	pos	0.640466	1.02357	pos	neut	0.0340873	0.698473	Eukaryota	eukaryote	eukaryote
LOC105828955	-	Putative uncharacterized protein	NDE	NDE	NDE	NDE	NDE	NDE	NDE	NDE	NA	NA	NA	NA	NA	NA	NA	NA	NA	NA	NA	NA	NA	NA	NA	NA
LOC105828956	-	Uncharacterized protein	NDE	NDE	NDE	NDE	NDE	Worker	NDE	NDE	9	10	0	0	98	274	neut	0.776404	1.2735	NA	NA	NA	NA	Apocrita	ant	hymenopteran_ant
LOC105828957	-	Uncharacterized protein	NDE	NDE	NDE	NDE	NDE	NDE	NDE	NDE	31	5	2	2	251.667	690.333	neut	-0.207225	-0.259094	neut	neut	0.267142	-1.82455	Neoptera	ant	hymenopteran_ant
LOC105828958	Ubiquitin domain-containing protein 2	Uncharacterized protein	NDE	NDE	Worker	NDE	NDE	NDE	NDE	NDE	3	0	2	0	198.333	524.667	neut	-0.117516	-0.155758	NA	NA	NA	NA	Eukaryota	eukaryote	eukaryote
LOC105828959	-	Putative uncharacterized protein (Fragment)	NDE	NDE	NDE	Worker	NDE	Worker	NDE	NDE	60	15	20	7	1045	2507	neut	-0.199425	-0.257165	neut	neut	0.71203	-0.336472	Arthropoda	insect	insect
LOC105828960	-	Putative uncharacterized protein (Fragment)	NDE	NDE	NDE	NDE	Worker	NDE	NDE	Worker	76	56	58	32	335.333	783.667	neut	0.204607	0.306517	neut	neut	0.374815	0.289325	Endopterygota	ant	hymenopteran_ant
LOC105828961	-	Uncharacterized protein	NDE	NDE	NDE	NDE	NDE	NDE	NDE	NDE	22	1	12	2	238.333	445.667	neut	-0.231337	-0.303619	neut	neut	0.650467	-1.29928	Pancrustacea	insect	insect
LOC105828962	E3 ubiquitin-protein ligase RNF216	E3 ubiquitin-protein ligase	NDE	NDE	NDE	NDE	Reproductive	Reproductive	NDE	Reproductive	107	82	15	3	1026	2874	pos	1.07354	1.98991	neut	neut	0.0510373	1.34333	Eukaryota	eukaryote	eukaryote
LOC105828963	Proline-rich nuclear receptor coactivator 2	Putative uncharacterized protein (Fragment)	NDE	NDE	NDE	NDE	Worker	NDE	NDE	NDE	15	2	3	0	145.667	334.333	neut	0.376548	0.548104	NA	NA	NA	NA	Neoptera	ant	hymenopteran_ant
LOC105828964	-	Putative uncharacterized protein (Fragment)	NDE	NDE	NDE	NDE	Worker	NDE	NDE	NDE	18	0	20	14	220.333	622.667	neg	-1.40718	-1.82908	NA	NA	NA	NA	cellular organisms	cellular	cellular
LOC105828965	-	Putative uncharacterized protein (Fragment)	NDE	NDE	NDE	NDE	NDE	NDE	NDE	NDE	4	4	1	1	73.6667	223.333	neut	0.145519	0.200829	neut	neut	1	0	Endopterygota	ant	hymenopteran_ant
LOC105828966	-	Uncharacterized protein	NDE	NDE	NDE	NDE	NDE	NDE	NDE	NDE	NA	NA	NA	NA	NA	NA	NA	NA	NA	NA	NA	NA	NA	NA	NA	NA
LOC105828967	-	Uncharacterized protein	NDE	NDE	NDE	NDE	NDE	NDE	NDE	NDE	NA	NA	NA	NA	NA	NA	NA	NA	NA	NA	NA	NA	NA	NA	NA	NA
LOC105828968	-	Putative uncharacterized protein	NDE	Reproductive	Worker	NDE	Worker	NDE	NDE	NDE	0	0	4	5	102	372	neut	-0.984372	-1.3208	NA	NA	NA	NA	Monomorium pharaonis	ant	hymenopteran_ant
LOC105828969	Innexin shaking-B	Innexin	NDE	NDE	NDE	NDE	NDE	NDE	NDE	NDE	NA	NA	NA	NA	NA	NA	NA	NA	NA	NA	NA	NA	NA	NA	NA	NA
LOC105828970	RING-box protein 2	RING-box protein	NDE	NDE	NDE	NDE	NDE	NDE	NDE	NDE	11	1	0	0	67.3333	205.667	neut	0.383176	0.552296	NA	NA	NA	NA	Eukaryota	eukaryote	eukaryote
LOC105828971	-	-	NDE	Reproductive	Worker	NDE	Worker	NDE	NDE	NDE	24	8	7	2	106.333	301.667	neut	0.243303	0.343695	neut	neut	1	0.154151	Monomorium pharaonis	ant	hymenopteran_ant
LOC105828972	Rho GTPase-activating protein 11B	Putative uncharacterized protein (Fragment)	NDE	NDE	NDE	NDE	Reproductive	Reproductive	NDE	Reproductive	87	30	19	9	856	2330	neut	-0.155544	-0.199157	neut	neut	0.64571	-0.317496	Eukaryota	eukaryote	eukaryote
LOC105828973	E3 ubiquitin-protein ligase synoviolin	Putative uncharacterized protein (Fragment)	NDE	Worker	NDE	NDE	Worker	NDE	NDE	NDE	12	0	1	0	240.333	644.667	neut	0.0507834	0.0676863	NA	NA	NA	NA	Eukaryota	eukaryote	eukaryote
LOC105828974	-	Uncharacterized protein	NDE	NDE	NDE	NDE	NDE	NDE	NDE	NDE	NA	NA	NA	NA	NA	NA	NA	NA	NA	NA	NA	NA	NA	NA	NA	NA
LOC105828975	-	Putative uncharacterized protein (Fragment)	NDE	NDE	Reproductive	NDE	NDE	NDE	NDE	NDE	10	2	0	0	56	166	neut	0.449674	0.662056	NA	NA	NA	NA	Neoptera	ant	hymenopteran_ant
LOC105828976	-	Putative uncharacterized protein (Fragment)	NDE	NDE	NDE	NDE	NDE	NDE	NDE	NDE	NA	NA	NA	NA	NA	NA	NA	NA	NA	NA	NA	NA	NA	NA	NA	NA
LOC105828977	-	-	NDE	NDE	NDE	NDE	NDE	NDE	NDE	NDE	NA	NA	NA	NA	NA	NA	NA	NA	NA	NA	NA	NA	NA	NA	NA	NA
LOC105828978	-	Uncharacterized protein	NDE	NDE	NDE	NDE	NDE	NDE	NDE	NDE	NA	NA	NA	NA	NA	NA	NA	NA	NA	NA	NA	NA	NA	NA	NA	NA
LOC105828979	-	Photoreceptor-specific nuclear receptor	NDE	Worker	NDE	NDE	NDE	Worker	NDE	Worker	5	1	0	0	32.6667	87.3333	neut	0.385072	0.558743	NA	NA	NA	NA	Apocrita	ant	hymenopteran_ant
LOC105828981	Fork head domain transcription factor slp2	Uncharacterized protein	NDE	Worker	NDE	Worker	Worker	NDE	Worker	Worker	62	7	4	0	406	899	neut	0.608943	0.937466	NA	NA	NA	NA	Opisthokonta	bilaterian	bilaterian
LOC105828982	Rapamycin-insensitive companion of mTOR	Rapamycin-insensitive companion of mTOR	NDE	NDE	NDE	NDE	Reproductive	NDE	NDE	Reproductive	166	18	31	2	1466	3190	neut	0.424331	0.625057	neut	neut	0.72343	0.519224	Eukaryota	eukaryote	eukaryote
LOC105828983	ER membrane protein complex subunit 4	Putative uncharacterized protein (Fragment)	NDE	NDE	NDE	NDE	NDE	NDE	NDE	NDE	20	2	5	1	143.667	396.333	neut	0.0884536	0.119995	neut	neut	1	-0.693147	Eukaryota	eukaryote	eukaryote
LOC105828984	-	Repressor of RNA polymerase III transcription MAF1-like protein	NDE	NDE	NDE	NDE	NDE	NDE	NDE	NDE	10	3	2	0	65.6667	165.333	neut	0.501214	0.755374	NA	NA	NA	NA	Arthropoda	insect	insect
LOC105828985	Beta-1 3-glucan-binding protein	Beta-1 3-glucan-binding protein	NDE	NDE	NDE	NDE	Worker	Reproductive	NDE	NDE	40	11	4	2	368	1030	neut	0.115903	0.156098	neut	neut	0.89234	-0.597837	cellular organisms	cellular	cellular
LOC105828986	Caveolin-3	Caveolin	NDE	NDE	Worker	Worker	Worker	Worker	NDE	Worker	27	4	5	2	152.667	381.333	neut	-0.0994688	-0.128644	neut	neut	0.650545	-0.993252	Metazoa	bilaterian	bilaterian
LOC105828987	High affinity cGMP-specific 3' 5'-cyclic phosphodiesterase 9A	High affinity cGMP-specific 3' 5'-cyclic phosphodiesterase 9A	NDE	NDE	NDE	NDE	Worker	Worker	Reproductive	NDE	60	10	11	1	944.333	2301.67	neut	0.345918	0.498336	neut	neut	0.919852	0.606136	Eukaryota	eukaryote	eukaryote
LOC105828988	-	Uncharacterized protein	NDE	NDE	NDE	NDE	NDE	NDE	NDE	NDE	NA	NA	NA	NA	NA	NA	NA	NA	NA	NA	NA	NA	NA	NA	NA	NA
LOC105828989	-	Uncharacterized protein	NDE	NDE	NDE	NDE	NDE	Worker	NDE	NDE	3	5	3	2	126	390	neut	0.036221	0.0499777	neut	neut	0.825936	0.916291	Formicidae	ant	hymenopteran_ant
LOC105828990	-	Uncharacterized protein	NDE	NDE	NDE	NDE	NDE	NDE	NDE	NDE	NA	NA	NA	NA	NA	NA	NA	NA	NA	NA	NA	NA	NA	NA	NA	NA
LOC105828992	-	Uncharacterized protein	NDE	NDE	NDE	NDE	NDE	NDE	NDE	NDE	NA	NA	NA	NA	NA	NA	NA	NA	NA	NA	NA	NA	NA	NA	NA	NA
LOC105828993	Ras-like protein 1	Putative uncharacterized protein (Fragment)	NDE	Reproductive	NDE	NDE	NDE	Reproductive	NDE	Reproductive	4	1	0	0	148.667	418.333	neut	0.0614881	0.0826346	NA	NA	NA	NA	cellular organisms	cellular	cellular
LOC105828994	Putative odorant receptor 92a	Odorant receptor	NDE	NDE	NDE	NDE	NDE	NDE	NDE	NDE	NA	NA	NA	NA	NA	NA	NA	NA	NA	NA	NA	NA	NA	NA	NA	NA
LOC105828995	Putative odorant receptor 92a	Odorant receptor	NDE	NDE	Worker	Worker	Worker	Worker	NDE	Worker	7	3	2	1	104.333	348.667	neut	0.0809268	0.110178	neut	neut	1	-0.154151	Neoptera	ant	hymenopteran_ant
LOC105828996	-	-	NDE	Reproductive	NDE	NDE	Reproductive	Reproductive	Reproductive	Reproductive	19	55	15	4	261.333	545.667	pos	1.45841	3.46326	pos	neut	5.48e-05	2.38465	Monomorium pharaonis	ant	hymenopteran_ant
LOC105828997	-	Odorant receptor	NDE	NDE	NDE	NDE	NDE	NDE	NDE	NDE	NA	NA	NA	NA	NA	NA	NA	NA	NA	NA	NA	NA	NA	NA	NA	NA
LOC105828998	-	Putative uncharacterized protein (Fragment)	NDE	NDE	NDE	NDE	NDE	NDE	NDE	NDE	6	6	3	1	180.333	446.667	neut	0.292078	0.423038	neut	neut	0.771084	1.09861	Apocrita	ant	hymenopteran_ant
LOC105828999	Low-density lipoprotein receptor-related protein 11	Low-density lipoprotein receptor-related protein 11	NDE	NDE	NDE	NDE	NDE	NDE	NDE	Worker	101	48	24	3	423	1281	pos	1.04555	1.93808	pos	neut	0.0462019	1.33552	Bilateria	bilaterian	bilaterian
LOC105829000	Inositol polyphosphate multikinase	Uncharacterized protein	NDE	NDE	NDE	Reproductive	NDE	NDE	NDE	NDE	27	14	8	2	323	901	neut	0.440731	0.659739	neut	neut	0.628119	0.729515	Eukaryota	eukaryote	eukaryote
LOC105829001	Putative nuclease HARBI1	Uncharacterized protein	NDE	NDE	NDE	NDE	NDE	NDE	NDE	NDE	NA	NA	NA	NA	NA	NA	NA	NA	NA	NA	NA	NA	NA	NA	NA	NA
LOC105829002	Multiple coagulation factor deficiency protein 2 homolog	Multiple coagulation factor deficiency protein 2-like protein	NDE	NDE	NDE	NDE	NDE	Reproductive	NDE	NDE	10	2	3	1	164.333	576.667	neut	-0.0882424	-0.115781	neut	neut	1	-0.510826	Metazoa	bilaterian	bilaterian
LOC105829003	-	Putative uncharacterized protein (Fragment)	NDE	NDE	NDE	Reproductive	Reproductive	NDE	NDE	Reproductive	124	114	29	10	1058.67	2826.33	pos	0.877811	1.51923	pos	neut	0.0156298	0.980628	Endopterygota	ant	hymenopteran_ant
LOC105829004	-	Uncharacterized protein	NDE	NDE	NDE	NDE	NDE	NDE	NDE	NDE	NA	NA	NA	NA	NA	NA	NA	NA	NA	NA	NA	NA	NA	NA	NA	NA
LOC105829005	Aladin	Aladin	NDE	NDE	NDE	Reproductive	Reproductive	Reproductive	NDE	Reproductive	43	13	11	2	454	1127	neut	0.395994	0.583252	neut	neut	0.807705	0.508497	cellular organisms	cellular	cellular
LOC105829006	Luciferin 4-monooxygenase	Putative uncharacterized protein (Fragment)	NDE	Reproductive	Reproductive	Reproductive	Worker	Worker	Reproductive	Reproductive	42	36	21	6	417	1209	neut	0.749756	1.27366	neut	neut	0.0500104	1.09861	cellular organisms	cellular	cellular
LOC105829007	Luciferin 4-monooxygenase	Putative uncharacterized protein (Fragment)	NDE	Reproductive	Reproductive	Reproductive	NDE	NDE	Reproductive	Reproductive	16	9	5	3	273	762	neut	-0.003672	-0.00491002	neut	neut	1	-0.0645385	cellular organisms	cellular	cellular
LOC105829008	-	-	NDE	Worker	Worker	Worker	Worker	Worker	Worker	Worker	34	20	13	18	844.667	2086.33	neut	-0.684159	-0.821303	neut	neut	0.0988903	-0.856051	Monomorium pharaonis	ant	hymenopteran_ant
LOC105829009	Protein lethal(2)essential for life	Putative uncharacterized protein (Fragment)	NDE	NDE	Worker	Worker	NDE	Worker	Worker	Worker	0	0	5	3	140.667	435.333	neut	-0.794663	-1.06751	NA	NA	NA	NA	Bilateria	bilaterian	bilaterian
LOC105829010	Coatomer subunit gamma	Putative uncharacterized protein (Fragment)	NDE	NDE	NDE	NDE	NDE	NDE	NDE	NDE	101	4	28	1	768.333	1856.67	neut	0.227749	0.321508	neut	neut	1	0.103378	Eukaryota	eukaryote	eukaryote
LOC105829011	Ankyrin repeat domain-containing protein 40	Ankyrin repeat domain-containing protein 40	NDE	NDE	NDE	NDE	Reproductive	Reproductive	NDE	Reproductive	19	6	5	0	227.333	588.667	neut	0.619603	0.976393	NA	NA	NA	NA	cellular organisms	cellular	cellular
LOC105829012	Ribosomal L1 domain-containing protein CG13096	Uncharacterized protein	NDE	NDE	NDE	NDE	Reproductive	Reproductive	NDE	Reproductive	25	13	6	7	271	773	neut	-0.396931	-0.488822	neut	neut	0.356195	-0.808077	Eukaryota	eukaryote	eukaryote
LOC105829013	Uncharacterized protein C9orf78	Uncharacterized protein C9orf78	NDE	NDE	NDE	NDE	Reproductive	NDE	NDE	NDE	5	1	2	0	220	677	neut	0.0944169	0.12961	NA	NA	NA	NA	Eukaryota	eukaryote	eukaryote
LOC105829014	ATP-dependent (S)-NAD(P)H-hydrate dehydratase	ATP-dependent (S)-NAD(P)H-hydrate dehydratase	NDE	NDE	NDE	Reproductive	NDE	NDE	NDE	NDE	36	1	18	0	281	730	neut	0.397249	0.600695	NA	NA	NA	NA	cellular organisms	cellular	cellular
LOC105829015	Flotillin-1	Uncharacterized protein	NDE	NDE	Reproductive	NDE	NDE	NDE	NDE	NDE	80	4	6	2	336	954	neut	-0.251853	-0.310558	neut	neut	0.142655	-1.89712	cellular organisms	cellular	cellular
LOC105829016	ADP ATP carrier protein	ADP ATP carrier protein	NDE	NDE	NDE	NDE	NDE	NDE	NDE	NDE	18	8	3	3	242.667	669.333	neut	-0.144935	-0.18612	neut	neut	0.676539	-0.81093	Eukaryota	eukaryote	eukaryote
LOC105829017	Syntaxin-12	Syntaxin-12	NDE	NDE	NDE	NDE	NDE	NDE	NDE	NDE	15	0	0	0	230	601	neut	0.133871	0.180965	NA	NA	NA	NA	Eukaryota	eukaryote	eukaryote
LOC105829018	Uncharacterized protein CG1161	Uncharacterized protein	NDE	NDE	NDE	NDE	Worker	NDE	NDE	Worker	19	2	4	0	149.333	438.667	neut	0.414916	0.610839	NA	NA	NA	NA	Bilateria	bilaterian	bilaterian
LOC105829019	Neurotrophin receptor-interacting factor 2	Putative uncharacterized protein (Fragment)	NDE	Worker	Worker	NDE	Reproductive	Worker	Worker	Reproductive	19	8	7	0	812.667	2331.33	neut	0.641959	1.02998	NA	NA	NA	NA	cellular organisms	cellular	cellular
LOC105829020	Kinesin-like protein KIF16B	Kinesin-like protein (Fragment)	NDE	NDE	NDE	NDE	Worker	Worker	NDE	Worker	237	174	60	40	1702.67	4300.33	neut	0.115308	0.157731	neut	neut	0.755351	0.0964603	Eukaryota	eukaryote	eukaryote
LOC105829021	F-box only protein 11	F-box only protein	NDE	NDE	NDE	NDE	Reproductive	NDE	NDE	NDE	48	1	9	0	764.667	2052.33	neut	0.127376	0.17328	NA	NA	NA	NA	cellular organisms	cellular	cellular
LOC105829022	Kinesin-like protein KIF16B	Kinesin-like protein (Fragment)	NDE	NDE	NDE	NDE	Reproductive	NDE	NDE	Reproductive	263	28	110	20	618.333	1529.67	neut	-0.398774	-0.501896	neut	neut	0.120481	-0.535201	Eukaryota	eukaryote	eukaryote
LOC105829023	SH3KBP1-binding protein 1	Putative uncharacterized protein (Fragment)	NDE	Reproductive	NDE	NDE	Worker	Worker	Reproductive	NDE	14	15	4	3	302.333	858.667	neut	0.245057	0.347221	neut	neut	1	0.356675	Neoptera	ant	hymenopteran_ant
LOC105829025	CAAX prenyl protease 2	Putative uncharacterized protein (Fragment)	NDE	NDE	NDE	NDE	Reproductive	NDE	NDE	NDE	11	3	3	0	247.667	628.333	neut	0.301458	0.432194	NA	NA	NA	NA	Eukaryota	eukaryote	eukaryote
LOC105829026	Protein turtle homolog A	Protein turtle-like protein A	NDE	NDE	Worker	Worker	Worker	Worker	Worker	Worker	273	29	35	5	751.333	1945.67	neut	0.0276481	0.036366	neut	neut	0.768514	-0.296266	Eumetazoa	bilaterian	bilaterian
LOC105829027	Ankyrin repeat domain-containing protein 39	Putative uncharacterized protein (Fragment)	NDE	NDE	NDE	NDE	Reproductive	Reproductive	NDE	Reproductive	78	25	15	0	171	414	pos	1.38153	2.97782	NA	NA	NA	NA	cellular organisms	cellular	cellular
LOC105829028	Integral membrane protein 2C	Putative uncharacterized protein (Fragment)	NDE	NDE	NDE	NDE	Worker	NDE	NDE	NDE	14	3	4	2	245	691	neut	-0.232498	-0.296981	neut	neut	0.821789	-0.847298	Bilateria	bilaterian	bilaterian
LOC105829029	Contactin	Contactin	NDE	NDE	NDE	NDE	NDE	NDE	NDE	Worker	41	13	19	0	1013.33	2673.67	neut	0.979754	1.81165	NA	NA	NA	NA	cellular organisms	cellular	cellular
LOC105829030	Ras-related protein Rab-14	Ras-related protein Rab-14	NDE	NDE	NDE	NDE	NDE	NDE	NDE	NDE	4	0	3	0	172.333	484.667	neut	-0.023269	-0.0315533	NA	NA	NA	NA	cellular organisms	cellular	cellular
LOC105829031	Ubiquitin carboxyl-terminal hydrolase CYLD	Putative ubiquitin carboxyl-terminal hydrolase CYLD	NDE	NDE	NDE	NDE	NDE	NDE	NDE	NDE	115	20	22	0	620.667	1737.33	neut	1.07971	2.01887	NA	NA	NA	NA	Eukaryota	eukaryote	eukaryote
LOC105829032	Uncharacterized protein C05D11.1	Putative uncharacterized protein (Fragment)	NDE	NDE	NDE	NDE	NDE	Worker	NDE	NDE	54	31	14	3	785	2230	neut	0.67642	1.08952	neut	neut	0.222034	0.985448	cellular organisms	cellular	cellular
LOC105829033	-	Putative uncharacterized protein	NDE	NDE	NDE	NDE	Reproductive	NDE	NDE	Reproductive	20	3	4	3	224	481	neut	-0.486329	-0.588284	neut	neut	0.235196	-1.60944	Neoptera	ant	hymenopteran_ant
LOC105829034	ATP synthase subunit s-like protein	Putative uncharacterized protein (Fragment)	NDE	NDE	NDE	NDE	Reproductive	NDE	NDE	Reproductive	16	16	7	5	210.667	611.333	neut	0.149845	0.21008	neut	neut	0.877591	0.336472	cellular organisms	cellular	cellular
LOC105829035	U11/U12 small nuclear ribonucleoprotein 25 kDa protein	U11/U12 small nuclear ribonucleoprotein 25 kDa protein	NDE	NDE	NDE	NDE	Reproductive	NDE	NDE	Reproductive	52	10	17	0	141.667	413.333	neut	1.07679	2.0404	NA	NA	NA	NA	Eukaryota	eukaryote	eukaryote
LOC105829036	Uncharacterized protein C9E9.15	Uncharacterized protein	NDE	Reproductive	NDE	NDE	Worker	NDE	NDE	NDE	51	25	6	0	155.667	444.333	pos	1.22649	2.42737	NA	NA	NA	NA	cellular organisms	cellular	cellular
LOC105829037	-	Uncharacterized protein	NDE	NDE	Worker	NDE	NDE	NDE	Worker	NDE	10	15	3	5	165.333	482.667	neut	-0.0266237	-0.0354139	neut	neut	1	-0.105361	Aculeata	ant	hymenopteran_ant
LOC105829038	Beta-parvin	Beta-parvin	NDE	NDE	Reproductive	NDE	Worker	Worker	NDE	NDE	15	0	13	5	300	789	neut	-0.832179	-1.04626	NA	NA	NA	NA	Opisthokonta	bilaterian	bilaterian
LOC105829039	GTP-binding protein Rhes	Putative uncharacterized protein (Fragment)	NDE	NDE	NDE	NDE	Worker	Worker	NDE	Worker	22	3	10	0	383.667	870.333	neut	0.449027	0.683426	NA	NA	NA	NA	Eukaryota	eukaryote	eukaryote
LOC105829040	Peroxisomal membrane protein PMP34	Putative uncharacterized protein (Fragment)	NDE	NDE	NDE	NDE	Worker	NDE	NDE	Worker	31	6	6	3	268.333	655.667	neut	-0.238	-0.299638	neut	neut	0.48863	-0.949081	Eukaryota	eukaryote	eukaryote
LOC105829041	-	Putative uncharacterized protein (Fragment)	NDE	Worker	Worker	NDE	Worker	NDE	Worker	NDE	12	11	5	3	117.667	356.333	neut	0.201941	0.284987	neut	neut	0.925807	0.423814	Myrmicinae	ant	hymenopteran_ant
LOC105829042	Polyubiquitin	Uncharacterized protein	NDE	NDE	NDE	NDE	NDE	NDE	NDE	NDE	4	0	14	1	320	874	neut	-0.141416	-0.217314	NA	NA	NA	NA	cellular organisms	cellular	cellular
LOC105829043	Bifunctional trehalose-6-phosphate synthase/phosphatase	Alpha alpha-trehalose-phosphate synthase UDP-forming A	NDE	NDE	Reproductive	Reproductive	Worker	NDE	Reproductive	NDE	166	8	25	0	668.667	1764.33	neut	0.73375	1.18934	NA	NA	NA	NA	cellular organisms	cellular	cellular
LOC105829044	-	Uncharacterized protein	NDE	NDE	Reproductive	NDE	Worker	Worker	NDE	NDE	39	21	12	1	552.333	1337.67	neut	0.936209	1.66855	neut	neut	0.106964	1.86587	Endopterygota	ant	hymenopteran_ant
LOC105829045	Protein NipSnap	Uncharacterized protein	NDE	NDE	NDE	NDE	Worker	NDE	NDE	NDE	15	1	4	2	243.667	614.333	neut	-0.4125	-0.508683	neut	neut	0.34155	-2.0149	cellular organisms	cellular	cellular
LOC105829047	Zinc finger RNA-binding protein	Zinc finger RNA-binding protein	NDE	NDE	NDE	NDE	Reproductive	Reproductive	NDE	Reproductive	184	12	40	4	809.667	2157.33	neut	-0.0664607	-0.0866766	neut	neut	0.704709	-0.427444	Eukaryota	eukaryote	eukaryote
LOC105829048	N-acetylglucosamine-6-sulfatase	Putative uncharacterized protein (Fragment)	NDE	NDE	NDE	NDE	NDE	NDE	NDE	NDE	NA	NA	NA	NA	NA	NA	NA	NA	NA	NA	NA	NA	NA	NA	NA	NA
LOC105829049	Homeobox protein goosecoid	Uncharacterized protein	NDE	NDE	NDE	NDE	NDE	Worker	NDE	Worker	15	11	5	1	317	760	neut	0.533611	0.822398	neut	neut	0.4829	1.29928	Opisthokonta	bilaterian	bilaterian
LOC105829050	Serine/threonine-protein kinase TAO1	Uncharacterized protein	NDE	NDE	NDE	NDE	Reproductive	NDE	NDE	NDE	233	21	35	14	733	1958	neg	-1.04579	-1.14274	neg	neut	0.000129707	-1.49023	cellular organisms	cellular	cellular
LOC105829051	Odorant receptor 45b	Odorant receptor	NDE	NDE	NDE	NDE	NDE	NDE	NDE	NDE	2	0	1	0	88.6667	232.333	neut	-0.0323121	-0.0432246	NA	NA	NA	NA	Neoptera	ant	hymenopteran_ant
LOC105829052	-	Uncharacterized protein	NDE	NDE	NDE	NDE	NDE	NDE	NDE	NDE	9	5	1	1	99.3333	224.667	neut	0.257352	0.362052	neut	neut	1	-0.587787	Aculeata	ant	hymenopteran_ant
LOC105829053	-	Uncharacterized protein	NDE	NDE	NDE	NDE	Worker	NDE	NDE	NDE	60	38	22	10	1017	2532	neut	0.252853	0.363389	neut	neut	0.57893	0.331699	Neoptera	ant	hymenopteran_ant
LOC105829054	-	Syntaxin-1B	NDE	NDE	NDE	NDE	Worker	NDE	NDE	NDE	0	0	16	34	137	391	neg	-1.66483	-6.84142	NA	NA	NA	NA	Aculeata	ant	hymenopteran_ant
LOC105829055	Murein DD-endopeptidase MepH	Putative cell-wall hydrolase	NDE	NDE	NDE	NDE	NDE	NDE	NDE	NDE	NA	NA	NA	NA	NA	NA	NA	NA	NA	NA	NA	NA	NA	NA	NA	NA
LOC105829056	C4-dicarboxylate transport protein 2	Putative sodium dicarboxylate symport transport protein	NDE	NDE	NDE	NDE	NDE	NDE	NDE	NDE	NA	NA	NA	NA	NA	NA	NA	NA	NA	NA	NA	NA	NA	NA	NA	NA
LOC105829058	Spore coat polysaccharide biosynthesis protein SpsC	DegT/DnrJ/EryC1/StrS aminotransferase	NDE	NDE	NDE	NDE	NDE	NDE	NDE	NDE	NA	NA	NA	NA	NA	NA	NA	NA	NA	NA	NA	NA	NA	NA	NA	NA
LOC105829059	Odorant receptor 2a	Odorant receptor	NDE	NDE	NDE	NDE	NDE	NDE	NDE	NDE	NA	NA	NA	NA	NA	NA	NA	NA	NA	NA	NA	NA	NA	NA	NA	NA
LOC105829060	UDP-N-acetylglucosamine 4 6-dehydratase (inverting)	RkpL polysaccharide biosynthesis protein UDP-4-dehydro-6-deoxy-2-acetamido-D-glucose 4-reductase	NDE	NDE	NDE	NDE	NDE	NDE	NDE	NDE	NA	NA	NA	NA	NA	NA	NA	NA	NA	NA	NA	NA	NA	NA	NA	NA
LOC105829061	Glucose-1-phosphate thymidylyltransferase	Glucose-1-phosphate thymidylyltransferase	NDE	NDE	NDE	NDE	NDE	NDE	NDE	NDE	NA	NA	NA	NA	NA	NA	NA	NA	NA	NA	NA	NA	NA	NA	NA	NA
LOC105829062	dTDP-4-amino-4 6-dideoxygalactose transaminase	TDP-4-oxo-6-deoxy-D-glucose transaminase	NDE	NDE	NDE	NDE	NDE	NDE	NDE	NDE	NA	NA	NA	NA	NA	NA	NA	NA	NA	NA	NA	NA	NA	NA	NA	NA
LOC105829063	Putative glycosyltransferases	Glycosyl transferase family protein	NDE	NDE	NDE	NDE	NDE	NDE	NDE	NDE	NA	NA	NA	NA	NA	NA	NA	NA	NA	NA	NA	NA	NA	NA	NA	NA
LOC105829064	Uncharacterized protein Mb0930	Hydrolase	NDE	NDE	NDE	NDE	NDE	NDE	NDE	NDE	NA	NA	NA	NA	NA	NA	NA	NA	NA	NA	NA	NA	NA	NA	NA	NA
LOC105829065	Response regulator MprA	Putative two-component system response regulator transcriptional regulatory protein	NDE	NDE	NDE	NDE	NDE	NDE	NDE	NDE	NA	NA	NA	NA	NA	NA	NA	NA	NA	NA	NA	NA	NA	NA	NA	NA
LOC105829066	Cyclin-dependent kinase inhibitor 3	Uncharacterized protein	NDE	NDE	NDE	NDE	NDE	NDE	NDE	NDE	NA	NA	NA	NA	NA	NA	NA	NA	NA	NA	NA	NA	NA	NA	NA	NA
LOC105829067	UPF0053 protein sll0260	Putative transmembrane CorC/HlyC family transporter	NDE	NDE	NDE	NDE	NDE	NDE	NDE	NDE	NA	NA	NA	NA	NA	NA	NA	NA	NA	NA	NA	NA	NA	NA	NA	NA
LOC105829068	-	Pyridoxamine 5'-phosphate oxidase-related FMN-binding	NDE	NDE	NDE	NDE	NDE	NDE	NDE	NDE	NA	NA	NA	NA	NA	NA	NA	NA	NA	NA	NA	NA	NA	NA	NA	NA
LOC105829069	Alkaline phosphatase tissue-nonspecific isozyme	Alkaline phosphatase	NDE	NDE	Reproductive	Reproductive	Worker	NDE	NDE	NDE	31	13	8	5	425.333	1158.67	neut	-0.166412	-0.214082	neut	neut	0.788643	-0.399034	cellular organisms	cellular	cellular
LOC105829070	-	Putative uncharacterized protein (Fragment)	NDE	NDE	NDE	NDE	Worker	NDE	NDE	Worker	3	0	0	0	111.667	326.333	neut	-0.0899001	-0.117235	NA	NA	NA	NA	Opisthokonta	bilaterian	bilaterian
LOC105829071	-	Putative uncharacterized protein (Fragment)	NDE	NDE	NDE	Worker	NDE	Reproductive	NDE	Reproductive	23	12	8	6	185	460	neut	-0.204046	-0.262992	neut	neut	0.814774	-0.362905	Apocrita	ant	hymenopteran_ant
LOC105829072	Transcription factor castor	Uncharacterized protein	NDE	NDE	Worker	NDE	Worker	NDE	NDE	Worker	124	24	46	8	1003	2750	neut	0.123326	0.171795	neut	neut	0.981084	0.106972	Bilateria	bilaterian	bilaterian
LOC105829073	Pescadillo homolog	Pescadillo homolog	NDE	NDE	NDE	NDE	Reproductive	Reproductive	NDE	Reproductive	19	12	5	2	449	1360	neut	0.277245	0.395459	neut	neut	0.945397	0.456758	Eukaryota	eukaryote	eukaryote
LOC105829075	Cat eye syndrome critical region protein 5 homolog	Putative uncharacterized protein (Fragment)	NDE	NDE	NDE	NDE	Worker	NDE	NDE	NDE	19	5	2	2	322.667	862.333	neut	-0.211207	-0.266174	neut	neut	0.532884	-1.335	Eukaryota	eukaryote	eukaryote
LOC105829077	Protein prickle	Putative uncharacterized protein (Fragment)	NDE	NDE	NDE	NDE	NDE	NDE	NDE	NDE	NA	NA	NA	NA	NA	NA	NA	NA	NA	NA	NA	NA	NA	NA	NA	NA
LOC105829080	-	Uncharacterized protein	NDE	NDE	Worker	NDE	NDE	NDE	NDE	Worker	104	26	23	3	1525.33	3421.67	neut	0.452235	0.674933	neut	neut	0.461536	0.650588	Pancrustacea	insect	insect
LOC105829081	N-acetylneuraminate lyase	Putative uncharacterized protein (Fragment)	NDE	NDE	NDE	NDE	Worker	NDE	NDE	NDE	19	14	3	2	253	689	neut	0.278897	0.39433	neut	neut	1	0.100083	cellular organisms	cellular	cellular
LOC105829082	1-phosphatidylinositol 4 5-bisphosphate phosphodiesterase epsilon-1	Phosphoinositide phospholipase C (Fragment)	NDE	NDE	Worker	Worker	Worker	Worker	NDE	Worker	96	12	19	4	1493	3628	neut	-0.209262	-0.264432	neut	neut	0.628027	-0.521297	Eukaryota	eukaryote	eukaryote
LOC105829083	Low-density lipoprotein receptor class A domain-containing protein 4	Putative uncharacterized protein (Fragment)	NDE	NDE	Worker	Worker	NDE	Reproductive	Worker	NDE	14	1	4	0	271.333	592.667	neut	0.211653	0.297255	NA	NA	NA	NA	Bilateria	bilaterian	bilaterian
LOC105829084	Epsilon-sarcoglycan	Epsilon-sarcoglycan (Fragment)	NDE	NDE	NDE	NDE	NDE	NDE	Worker	Worker	51	6	9	3	138	393	neut	-0.158809	-0.202089	neut	neut	0.378007	-1.04145	Eumetazoa	bilaterian	bilaterian
LOC105829085	Tctex1 domain-containing protein 1	Tctex1 domain-containing protein 1	NDE	NDE	NDE	NDE	NDE	NDE	NDE	NDE	NA	NA	NA	NA	NA	NA	NA	NA	NA	NA	NA	NA	NA	NA	NA	NA
LOC105829086	E3 ubiquitin-protein ligase MYLIP	E3 ubiquitin-protein ligase MYLIP	NDE	NDE	NDE	NDE	NDE	NDE	NDE	NDE	22	6	5	0	312.667	839.333	neut	0.556062	0.856486	NA	NA	NA	NA	Eukaryota	eukaryote	eukaryote
LOC105829087	Sodium/potassium/calcium exchanger Nckx30C	Uncharacterized protein	NDE	NDE	NDE	NDE	NDE	NDE	NDE	NDE	NA	NA	NA	NA	NA	NA	NA	NA	NA	NA	NA	NA	NA	NA	NA	NA
LOC105829088	Neuronal PAS domain-containing protein 4	Neuronal PAS domain-containing protein 4	NDE	NDE	NDE	NDE	NDE	NDE	NDE	NDE	35	3	9	4	478	1175	neut	-0.638379	-0.75683	neut	neut	0.109162	-1.64581	Metazoa	bilaterian	bilaterian
LOC105829089	Ankyrin repeat and LEM domain-containing protein 1	Putative uncharacterized protein (Fragment)	NDE	NDE	Reproductive	NDE	NDE	Reproductive	Reproductive	Reproductive	101	109	15	7	900.333	2423.67	pos	0.813508	1.35888	neut	neut	0.116734	0.838367	cellular organisms	cellular	cellular
LOC105829090	Putative RNA-binding protein Luc7-like 2	Putative uncharacterized protein (Fragment)	NDE	NDE	NDE	NDE	NDE	NDE	NDE	NDE	12	3	6	2	360	849	neut	-0.191351	-0.250427	neut	neut	1	-0.287682	Eukaryota	eukaryote	eukaryote
LOC105829091	Probable glutamate--tRNA ligase mitochondrial	Putative glutamyl-tRNA synthetase mitochondrial	NDE	NDE	NDE	NDE	NDE	NDE	NDE	NDE	39	11	4	3	406.333	1126.67	neut	-0.0994994	-0.127682	neut	neut	0.464216	-0.977984	cellular organisms	cellular	cellular
LOC105829092	Mediator of RNA polymerase II transcription subunit 19	Putative uncharacterized protein (Fragment)	NDE	NDE	NDE	NDE	Reproductive	NDE	NDE	Reproductive	26	0	6	0	205.667	523.333	neut	0.250445	0.352914	NA	NA	NA	NA	Opisthokonta	bilaterian	bilaterian
LOC105829093	39S ribosomal protein L42 mitochondrial	Putative uncharacterized protein (Fragment)	NDE	NDE	NDE	NDE	NDE	NDE	NDE	NDE	2	0	1	0	94.6667	259.333	neut	-0.0955949	-0.125991	NA	NA	NA	NA	Bilateria	bilaterian	bilaterian
LOC105829094	PiggyBac transposable element-derived protein 4	Putative transposase (Fragment)	NDE	NDE	NDE	NDE	Worker	Reproductive	NDE	NDE	23	39	2	4	454	1289	neut	0.384868	0.55774	neut	neut	1	-0.16508	Eukaryota	eukaryote	eukaryote
LOC105829095	Dorsal-ventral patterning protein tolloid	Dorsal-ventral patterning tolloid-like protein 1	NDE	Worker	Worker	Worker	Worker	Worker	Worker	Worker	148	16	24	2	797.333	2025.67	neut	0.396383	0.577187	neut	neut	1	0.260283	Metazoa	bilaterian	bilaterian
LOC105829096	Innexin inx2	Innexin	NDE	NDE	NDE	NDE	NDE	NDE	NDE	NDE	NA	NA	NA	NA	NA	NA	NA	NA	NA	NA	NA	NA	NA	NA	NA	NA
LOC105829097	Tubulin beta-4B chain	Putative uncharacterized protein (Fragment)	NDE	NDE	NDE	NDE	NDE	NDE	NDE	NDE	NA	NA	NA	NA	NA	NA	NA	NA	NA	NA	NA	NA	NA	NA	NA	NA
LOC105829099	Venom acid phosphatase Acph-1	Lysosomal acid phosphatase	NDE	Reproductive	Reproductive	Reproductive	NDE	NDE	Reproductive	Reproductive	50	54	8	4	316.333	907.667	neut	0.726932	1.1775	neut	neut	0.360389	0.770108	Eukaryota	eukaryote	eukaryote
LOC105829100	Ran-binding protein 3	Uncharacterized protein	NDE	NDE	NDE	NDE	Reproductive	NDE	NDE	Reproductive	26	9	3	2	371.667	960.333	neut	0.0507815	0.0675948	neut	neut	0.893529	-0.655407	Eukaryota	eukaryote	eukaryote
LOC105829101	4-coumarate--CoA ligase-like 7	Putative uncharacterized protein (Fragment)	NDE	NDE	NDE	NDE	Worker	Reproductive	NDE	NDE	20	36	11	6	280	788	neut	0.680707	1.122	neut	neut	0.066064	1.19392	cellular organisms	cellular	cellular
LOC105829102	Lysozyme 1	Uncharacterized protein	NDE	NDE	NDE	NDE	Worker	NDE	NDE	NDE	5	7	2	0	105	354	neut	0.702631	1.14098	NA	NA	NA	NA	Bilateria	bilaterian	bilaterian
LOC105829103	Protein bric-a-brac 2	Protein bric-a-brac 2	NDE	NDE	NDE	NDE	NDE	NDE	NDE	NDE	56	4	10	2	511	1208	neut	-0.193771	-0.245158	neut	neut	0.567269	-1.02962	cellular organisms	cellular	cellular
LOC105829104	-	Uncharacterized protein	NDE	NDE	NDE	NDE	NDE	NDE	NDE	NDE	NA	NA	NA	NA	NA	NA	NA	NA	NA	NA	NA	NA	NA	NA	NA	NA
LOC105829106	-	Uncharacterized protein	NDE	NDE	NDE	NDE	Worker	NDE	NDE	NDE	9	25	10	15	414.333	1487.67	neut	0.0155854	0.022176	neut	neut	0.413871	0.616186	Eukaryota	eukaryote	eukaryote
LOC105829107	Protein Flattop	Putative uncharacterized protein (Fragment)	NDE	NDE	NDE	NDE	Reproductive	NDE	NDE	Reproductive	56	18	21	6	1013.67	2757.33	neut	0.0839554	0.115778	neut	neut	1	0.117783	Metazoa	bilaterian	bilaterian
LOC105829108	Phosphatidylinositol 3-kinase catalytic subunit type 3	Putative uncharacterized protein (Fragment)	NDE	NDE	NDE	NDE	Worker	NDE	NDE	NDE	47	0	10	1	762.667	1970.33	neut	-0.266968	-0.334558	NA	NA	NA	NA	Eukaryota	eukaryote	eukaryote
LOC105829109	Conserved oligomeric Golgi complex subunit 8	Conserved oligomeric Golgi complex subunit 8	NDE	NDE	NDE	NDE	Reproductive	NDE	NDE	Reproductive	30	5	6	1	484.667	1309.33	neut	0.158508	0.217983	neut	neut	1	0	Eukaryota	eukaryote	eukaryote
LOC105829110	T-complex protein 1 subunit gamma	T-complex protein 1 subunit gamma (Fragment)	NDE	NDE	NDE	NDE	Reproductive	NDE	NDE	NDE	57	3	8	0	433	1220	neut	0.402131	0.58561	NA	NA	NA	NA	cellular organisms	cellular	cellular
LOC105829111	Lysozyme	Uncharacterized protein	NDE	NDE	NDE	NDE	Worker	Reproductive	NDE	NDE	11	0	2	0	112.333	343.667	neut	0.185329	0.256357	NA	NA	NA	NA	Bilateria	bilaterian	bilaterian
LOC105829112	G patch domain and KOW motifs-containing protein	Uncharacterized protein	NDE	NDE	NDE	NDE	Reproductive	NDE	NDE	NDE	17	18	1	2	415.667	1174.33	neut	0.330813	0.472523	neut	neut	1	-0.635989	Eukaryota	eukaryote	eukaryote
LOC105829113	-	39S ribosomal protein L48 mitochondrial	NDE	NDE	NDE	NDE	NDE	NDE	NDE	NDE	38	22	4	2	140	391	neut	0.477376	0.708574	neut	neut	1	0.146603	Bilateria	bilaterian	bilaterian
LOC105829114	WD repeat-containing and planar cell polarity effector protein fritz	WD repeat-containing and planar cell polarity effector protein fritz	NDE	NDE	NDE	NDE	NDE	NDE	NDE	NDE	NA	NA	NA	NA	NA	NA	NA	NA	NA	NA	NA	NA	NA	NA	NA	NA
LOC105829115	-	Putative uncharacterized protein (Fragment)	NDE	NDE	NDE	NDE	Reproductive	NDE	NDE	NDE	297	130	46	19	2602.67	6973.33	neut	0.129858	0.175824	neut	neut	0.957259	0.0580047	Pancrustacea	insect	insect
LOC105829116	-	Putative uncharacterized protein	NDE	NDE	NDE	NDE	Worker	NDE	NDE	NDE	5	0	1	0	110.667	291.333	neut	0.0297687	0.0399394	NA	NA	NA	NA	Protostomia	bilaterian	bilaterian
LOC105829117	Omega-amidase NIT2	Omega-amidase NIT2	NDE	NDE	Reproductive	NDE	NDE	NDE	NDE	NDE	24	12	7	2	233	646	neut	0.370087	0.541807	neut	neut	0.809165	0.559616	cellular organisms	cellular	cellular
LOC105829119	G kinase-anchoring protein 1	Uncharacterized protein	NDE	Reproductive	NDE	NDE	Reproductive	Reproductive	Reproductive	Reproductive	35	6	8	1	222.667	701.333	neut	0.342269	0.494542	neut	neut	1	0.315853	Eumetazoa	bilaterian	bilaterian
LOC105829120	-	-	NDE	NDE	NDE	NDE	NDE	NDE	NDE	NDE	NA	NA	NA	NA	NA	NA	NA	NA	NA	NA	NA	NA	NA	NA	NA	NA
LOC105829121	Nucleolar MIF4G domain-containing protein 1	Nucleolar MIF4G domain-containing protein 1	NDE	NDE	Reproductive	NDE	Reproductive	Reproductive	NDE	Reproductive	40	39	7	9	640	1937	neut	-0.0416504	-0.0545134	neut	neut	0.819654	-0.276632	Eukaryota	eukaryote	eukaryote
LOC105829122	Putative inorganic phosphate cotransporter	Putative inorganic phosphate cotransporter	NDE	NDE	NDE	Reproductive	Reproductive	Reproductive	NDE	Reproductive	115	27	20	4	451.333	1117.67	neut	0.338037	0.484913	neut	neut	1	0.160343	cellular organisms	cellular	cellular
LOC105829123	-	Putative uncharacterized protein (Fragment)	NDE	NDE	NDE	NDE	Reproductive	Reproductive	NDE	Reproductive	30	12	1	2	215	511	neut	0.0938891	0.125177	neut	neut	0.464472	-1.60944	Bilateria	bilaterian	bilaterian
LOC105829124	Structural maintenance of chromosomes protein 4	Putative uncharacterized protein (Fragment)	NDE	NDE	NDE	NDE	Reproductive	Reproductive	NDE	Reproductive	152	59	17	6	1160	3130	neut	0.255676	0.355725	neut	neut	1	0.0951108	cellular organisms	cellular	cellular
LOC105829125	Putative inorganic phosphate cotransporter	Putative inorganic phosphate cotransporter	NDE	NDE	NDE	Reproductive	Worker	NDE	NDE	Worker	136	42	14	0	399.333	1067.67	pos	1.36426	2.88577	NA	NA	NA	NA	cellular organisms	cellular	cellular
LOC105829127	Clustered mitochondria protein homolog	Clustered mitochondria protein homolog	NDE	NDE	NDE	NDE	Worker	NDE	NDE	NDE	104	14	16	1	1127.67	3030.33	neut	0.516741	0.779879	neut	neut	0.7482	0.767255	cellular organisms	cellular	cellular
LOC105829128	Density-regulated protein homolog	Density-regulated protein (Fragment)	NDE	NDE	NDE	NDE	Reproductive	NDE	NDE	NDE	14	0	3	0	137	418	neut	0.201121	0.279411	NA	NA	NA	NA	Eukaryota	eukaryote	eukaryote
LOC105829129	DNA-directed RNA polymerase III subunit RPC9	Putative uncharacterized protein (Fragment)	NDE	NDE	NDE	NDE	NDE	NDE	NDE	NDE	8	3	4	0	93.6667	290.333	neut	0.504465	0.773679	NA	NA	NA	NA	Eukaryota	eukaryote	eukaryote
LOC105829130	Cell death-inducing p53-target protein 1	LITAF-like protein	NDE	NDE	NDE	NDE	Worker	NDE	NDE	NDE	3	0	0	0	95	283	neut	0.0216361	0.0289332	NA	NA	NA	NA	Eukaryota	eukaryote	eukaryote
LOC105829131	Cysteine and glycine-rich protein 2	Putative uncharacterized protein (Fragment)	NDE	NDE	NDE	NDE	NDE	NDE	NDE	NDE	NA	NA	NA	NA	NA	NA	NA	NA	NA	NA	NA	NA	NA	NA	NA	NA
LOC105829134	Thioredoxin-related transmembrane protein 1	Thioredoxin domain-containing protein 1	NDE	NDE	NDE	NDE	Reproductive	Reproductive	NDE	Reproductive	14	3	2	1	192.667	560.333	neut	0.0515232	0.0689487	neut	neut	1	-0.847298	cellular organisms	cellular	cellular
LOC105829135	3-ketodihydrosphingosine reductase	Putative uncharacterized protein (Fragment)	NDE	NDE	NDE	NDE	NDE	NDE	NDE	NDE	15	7	3	1	291	756	neut	0.278422	0.395443	neut	neut	1	0.336472	cellular organisms	cellular	cellular
LOC105829136	Putative nuclease HARBI1	Uncharacterized protein	NDE	NDE	NDE	NDE	NDE	NDE	NDE	NDE	NA	NA	NA	NA	NA	NA	NA	NA	NA	NA	NA	NA	NA	NA	NA	NA
LOC105829137	Diacylglycerol kinase eta	Diacylglycerol kinase	NDE	NDE	Worker	Worker	NDE	Worker	Worker	Worker	229	101	76	24	1340	3352	neut	0.319306	0.465933	neut	neut	0.250649	0.334078	Eukaryota	eukaryote	eukaryote
LOC105829138	Interferon-related developmental regulator 1	Uncharacterized protein	NDE	NDE	NDE	NDE	NDE	NDE	NDE	NDE	43	5	3	2	368.333	939.667	neut	-0.248121	-0.307402	neut	neut	0.243869	-1.7463	Eukaryota	eukaryote	eukaryote
LOC105829139	27 kDa hemolymph protein	Putative uncharacterized protein (Fragment)	NDE	NDE	Reproductive	NDE	Worker	Reproductive	NDE	NDE	29	4	7	0	256.333	700.667	neut	0.541638	0.830899	NA	NA	NA	NA	Pancrustacea	insect	insect
LOC105829141	-	Alpha-N-acetylgalactosaminidase	NDE	NDE	NDE	NDE	NDE	NDE	NDE	NDE	NA	NA	NA	NA	NA	NA	NA	NA	NA	NA	NA	NA	NA	NA	NA	NA
LOC105829142	-	-	NDE	NDE	NDE	NDE	NDE	NDE	NDE	NDE	NA	NA	NA	NA	NA	NA	NA	NA	NA	NA	NA	NA	NA	NA	NA	NA
LOC105829143	Anaphase-promoting complex subunit 7	Putative uncharacterized protein (Fragment)	NDE	NDE	NDE	NDE	Reproductive	NDE	NDE	Reproductive	15	1	5	0	228.667	581.333	neut	0.231609	0.327759	NA	NA	NA	NA	Eukaryota	eukaryote	eukaryote
LOC105829144	Muscle-specific protein 20	Transgelin	NDE	NDE	NDE	NDE	Worker	Worker	NDE	Worker	13	5	2	0	140	415	neut	0.555476	0.85071	NA	NA	NA	NA	Eukaryota	eukaryote	eukaryote
LOC105829145	Hsc70-interacting protein	Putative uncharacterized protein (Fragment)	NDE	NDE	NDE	NDE	NDE	Reproductive	NDE	NDE	19	4	2	0	186.333	533.667	neut	0.499118	0.747666	NA	NA	NA	NA	cellular organisms	cellular	cellular
LOC105829146	Histone H2A	Histone H2A	NDE	NDE	NDE	NDE	Reproductive	NDE	NDE	Reproductive	11	1	2	0	111.667	263.333	neut	0.324259	0.465467	NA	NA	NA	NA	Eukaryota	eukaryote	eukaryote
LOC105829147	Dynein heavy chain 2 axonemal	Dynein heavy chain 2 axonemal	NDE	NDE	NDE	NDE	NDE	NDE	NDE	NDE	NA	NA	NA	NA	NA	NA	NA	NA	NA	NA	NA	NA	NA	NA	NA	NA
LOC105829148	Dynein heavy chain 2 axonemal	Dynein heavy chain 2 axonemal	NDE	NDE	NDE	NDE	NDE	NDE	NDE	NDE	NA	NA	NA	NA	NA	NA	NA	NA	NA	NA	NA	NA	NA	NA	NA	NA
LOC105829149	Homeobox protein DBX1-B	Homeobox protein DBX1-B	NDE	NDE	NDE	NDE	Reproductive	NDE	NDE	Reproductive	7	0	5	0	66	180	neut	0.247701	0.35751	NA	NA	NA	NA	Metazoa	bilaterian	bilaterian
LOC105829150	Calcium homeostasis endoplasmic reticulum protein	Putative uncharacterized protein (Fragment)	NDE	NDE	NDE	NDE	Reproductive	NDE	NDE	NDE	47	5	12	2	666.333	1721.67	neut	-0.0781255	-0.102314	neut	neut	0.988179	-0.44895	Eukaryota	eukaryote	eukaryote
LOC105829151	Eukaryotic translation initiation factor 3 subunit G	Putative uncharacterized protein (Fragment)	NDE	NDE	NDE	NDE	NDE	NDE	NDE	NDE	58	1	18	0	226.667	661.333	neut	0.472639	0.716657	NA	NA	NA	NA	cellular organisms	cellular	cellular
LOC105829152	-	Putative uncharacterized protein	NDE	NDE	NDE	NDE	Worker	NDE	NDE	NDE	22	13	8	3	196	464	neut	0.311433	0.45168	neut	neut	0.812923	0.454736	Apocrita	ant	hymenopteran_ant
LOC105829154	U3 small nucleolar RNA-associated protein 6 homolog	U3 small nucleolar RNA-associated protein 6-like protein	NDE	NDE	NDE	NDE	Reproductive	NDE	NDE	Reproductive	48	9	6	0	445.333	1363.67	neut	0.695722	1.11065	NA	NA	NA	NA	Eukaryota	eukaryote	eukaryote
LOC105829155	Zinc finger CCHC domain-containing protein 9	Uncharacterized protein	NDE	NDE	NDE	NDE	Reproductive	Reproductive	NDE	Reproductive	72	84	24	21	352	1127	neut	0.245541	0.35041	neut	neut	0.496471	0.287682	Eukaryota	eukaryote	eukaryote
LOC105829156	MAGUK p55 subfamily member 7	MAGUK p55 subfamily member 7	NDE	NDE	NDE	Worker	NDE	Worker	NDE	NDE	200	35	35	0	504.667	1340.33	pos	1.42133	3.13121	NA	NA	NA	NA	cellular organisms	cellular	cellular
LOC105829158	Odorant receptor 67a	Uncharacterized protein (Fragment)	NDE	NDE	Worker	NDE	Worker	Worker	NDE	Worker	3	8	13	5	313	893	neut	0.284053	0.466703	pos	neut	0.0480497	1.93634	Neoptera	ant	hymenopteran_ant
LOC105829159	-	Uncharacterized protein (Fragment)	NDE	NDE	NDE	NDE	NDE	NDE	NDE	NDE	NA	NA	NA	NA	NA	NA	NA	NA	NA	NA	NA	NA	NA	NA	NA	NA
LOC105829160	Nucleoside diphosphate kinase 7	Putative uncharacterized protein (Fragment)	NDE	NDE	NDE	NDE	Reproductive	NDE	NDE	Reproductive	23	13	3	3	282.333	872.667	neut	0.050373	0.0671696	neut	neut	0.845723	-0.570545	cellular organisms	cellular	cellular
LOC105829161	-	Uncharacterized protein (Fragment)	NDE	Worker	NDE	NDE	Worker	NDE	NDE	Worker	4	4	0	3	109.667	271.333	neut	-0.52582	-0.635657	NA	NA	NA	NA	Aculeata	ant	hymenopteran_ant
LOC105829163	Caprin homolog	Caprin-like protein	NDE	NDE	NDE	NDE	Reproductive	Reproductive	NDE	Reproductive	61	13	3	1	487	1484	neut	0.354726	0.504801	neut	neut	1	-0.447312	Metazoa	bilaterian	bilaterian
LOC105829165	Probable dimethyladenosine transferase	Probable dimethyladenosine transferase	NDE	NDE	NDE	NDE	NDE	NDE	NDE	Reproductive	30	12	4	0	243.333	677.667	neut	0.843137	1.42142	NA	NA	NA	NA	cellular organisms	cellular	cellular
LOC105829166	-	-	NDE	NDE	NDE	NDE	NDE	NDE	NDE	NDE	NA	NA	NA	NA	NA	NA	NA	NA	NA	NA	NA	NA	NA	NA	NA	NA
LOC105829167	Elongator complex protein 3	Elongator complex protein 3	NDE	NDE	NDE	NDE	Reproductive	Reproductive	NDE	Reproductive	48	6	2	0	452.333	1191.67	neut	0.43163	0.6282	NA	NA	NA	NA	cellular organisms	cellular	cellular
LOC105829168	Protein lifeguard 4	Uncharacterized protein	NDE	NDE	NDE	NDE	NDE	NDE	NDE	NDE	36	4	4	6	213.333	536.667	neut	-1.02674	-1.13142	neg	neut	0.00197749	-2.60269	cellular organisms	cellular	cellular
LOC105829169	60S ribosomal protein L26	60S ribosomal protein L26	NDE	NDE	NDE	NDE	Worker	NDE	NDE	NDE	23	0	4	0	124.333	322.667	neut	0.318649	0.455059	NA	NA	NA	NA	cellular organisms	cellular	cellular
LOC105829170	-	Putative uncharacterized protein (Fragment)	NDE	NDE	NDE	NDE	Worker	NDE	NDE	NDE	19	16	0	1	205.333	661.667	neut	0.482646	0.71559	NA	NA	NA	NA	Protostomia	bilaterian	bilaterian
LOC105829171	Partner of Y14 and mago	Partner of Y14 and mago	NDE	NDE	NDE	NDE	Reproductive	Reproductive	NDE	Reproductive	13	3	2	2	157	479	neut	-0.240339	-0.302908	neut	neut	0.518605	-1.46634	Eukaryota	eukaryote	eukaryote
LOC105829172	E3 ubiquitin-protein ligase MARCH8	Putative uncharacterized protein (Fragment)	NDE	NDE	NDE	NDE	NDE	NDE	NDE	NDE	30	2	11	0	255.667	662.333	neut	0.475324	0.724128	NA	NA	NA	NA	Eukaryota	eukaryote	eukaryote
LOC105829173	-	Uncharacterized protein	NDE	NDE	NDE	NDE	NDE	NDE	NDE	NDE	NA	NA	NA	NA	NA	NA	NA	NA	NA	NA	NA	NA	NA	NA	NA	NA
LOC105829174	-	Uncharacterized protein (Fragment)	NDE	NDE	NDE	NDE	NDE	NDE	NDE	NDE	NA	NA	NA	NA	NA	NA	NA	NA	NA	NA	NA	NA	NA	NA	NA	NA
LOC105829175	-	Putative uncharacterized protein	NDE	NDE	NDE	NDE	NDE	NDE	NDE	NDE	NA	NA	NA	NA	NA	NA	NA	NA	NA	NA	NA	NA	NA	NA	NA	NA
LOC105829176	EF-hand calcium-binding domain-containing protein 1	Putative uncharacterized protein (Fragment)	NDE	NDE	NDE	NDE	NDE	NDE	NDE	NDE	NA	NA	NA	NA	NA	NA	NA	NA	NA	NA	NA	NA	NA	NA	NA	NA
LOC105829177	Protein lev-9	Uncharacterized protein	NDE	Worker	Worker	Worker	Worker	Worker	Worker	Worker	64	13	20	2	831.667	2402.33	neut	0.425652	0.637098	neut	neut	0.57421	0.708651	Eukaryota	eukaryote	eukaryote
LOC105829178	Prohormone-4	Prohormone-4	NDE	NDE	NDE	Worker	NDE	Worker	NDE	Worker	9	3	3	1	168.333	434.667	neut	0.0585349	0.0794587	neut	neut	1	0	Bilateria	bilaterian	bilaterian
LOC105829179	Endoplasmic reticulum resident protein 44	Putative uncharacterized protein (Fragment)	NDE	NDE	NDE	NDE	NDE	NDE	NDE	NDE	34	2	14	2	328.333	958.667	neut	-0.124977	-0.165094	neut	neut	0.761451	-0.887303	cellular organisms	cellular	cellular
LOC105829180	-	Uncharacterized protein	NDE	NDE	NDE	NDE	NDE	NDE	NDE	NDE	NA	NA	NA	NA	NA	NA	NA	NA	NA	NA	NA	NA	NA	NA	NA	NA
LOC105829181	-	-	NDE	NDE	NDE	NDE	NDE	NDE	NDE	NDE	NA	NA	NA	NA	NA	NA	NA	NA	NA	NA	NA	NA	NA	NA	NA	NA
LOC105829182	Zinc finger protein 345	Zinc finger protein 91	NDE	NDE	NDE	NDE	NDE	Worker	NDE	NDE	25	11	7	4	337	962	neut	-0.0479407	-0.0633806	neut	neut	1	-0.261365	cellular organisms	cellular	cellular
LOC105829183	Zinc finger protein 26	Uncharacterized protein	NDE	NDE	NDE	NDE	Reproductive	Reproductive	NDE	Reproductive	25	3	3	0	346	980	neut	0.33057	0.472025	NA	NA	NA	NA	cellular organisms	cellular	cellular
LOC105829184	Zinc finger protein 300	Uncharacterized protein	NDE	NDE	NDE	NDE	Reproductive	Reproductive	NDE	Reproductive	26	9	3	1	265.333	808.667	neut	0.352323	0.50605	neut	neut	1	0.0377403	cellular organisms	cellular	cellular
LOC105829185	Zinc finger protein 345	Putative uncharacterized protein (Fragment)	NDE	NDE	NDE	NDE	Reproductive	NDE	NDE	Reproductive	17	17	3	1	243.667	752.333	neut	0.624179	0.978636	neut	neut	0.676027	1.09861	cellular organisms	cellular	cellular
LOC105829186	-	-	NDE	NDE	NDE	NDE	NDE	NDE	NDE	NDE	NA	NA	NA	NA	NA	NA	NA	NA	NA	NA	NA	NA	NA	NA	NA	NA
LOC105829187	RNA-binding protein MEX3A	Uncharacterized protein	NDE	NDE	Worker	Worker	Reproductive	NDE	NDE	Reproductive	17	2	5	0	312.667	677.333	neut	0.354837	0.517697	NA	NA	NA	NA	Eukaryota	eukaryote	eukaryote
LOC105829189	Tyrosine kinase receptor Cad96Ca	Tyrosine kinase receptor Cad96Ca	NDE	NDE	NDE	NDE	NDE	NDE	NDE	NDE	97	90	16	18	1539	3567	neut	-0.0680189	-0.0881956	neut	neut	0.741447	-0.192684	cellular organisms	cellular	cellular
LOC105829190	Putative nuclease HARBI1	Putative nuclease HARBI1 (Fragment)	NDE	NDE	NDE	NDE	NDE	NDE	NDE	NDE	NA	NA	NA	NA	NA	NA	NA	NA	NA	NA	NA	NA	NA	NA	NA	NA
LOC105829191	NECAP-like protein CG9132	NECAP-like protein	NDE	NDE	NDE	NDE	NDE	NDE	NDE	NDE	13	2	2	0	211.333	547.667	neut	0.315581	0.450623	NA	NA	NA	NA	Eukaryota	eukaryote	eukaryote
LOC105829192	-	Chromodomain Y-like protein 2	NDE	NDE	NDE	NDE	NDE	NDE	NDE	NDE	569	259	51	42	1037	2665	neg	-0.463835	-0.54801	neg	neut	0.00961319	-0.592896	Ecdysozoa	insect	insect
LOC105829193	-	Putative uncharacterized protein (Fragment)	NDE	NDE	NDE	Worker	Worker	NDE	NDE	Worker	4	2	2	3	294	747	neut	-0.644996	-0.785342	neut	neut	0.782252	-1.09861	Endopterygota	ant	hymenopteran_ant
LOC105829194	-	Putative uncharacterized protein (Fragment)	NDE	NDE	NDE	NDE	Reproductive	NDE	NDE	Reproductive	82	53	35	12	1141	2663	neut	0.496059	0.770803	neut	neut	0.129815	0.634014	Pancrustacea	insect	insect
LOC105829195	Mediator of RNA polymerase II transcription subunit 22	Mediator of RNA polymerase II transcription subunit 22	NDE	NDE	NDE	NDE	Reproductive	NDE	NDE	NDE	2	0	0	0	139	374	neut	-0.0981464	-0.128762	NA	NA	NA	NA	Eukaryota	eukaryote	eukaryote
LOC105829196	Serine/threonine-protein kinase OSR1	Serine/threonine-protein kinase OSR1	NDE	NDE	NDE	NDE	NDE	Reproductive	NDE	Reproductive	56	3	10	0	394.333	1096.67	neut	0.451198	0.669205	NA	NA	NA	NA	cellular organisms	cellular	cellular
LOC105829197	Beta-1 3-galactosyltransferase 6	Putative uncharacterized protein (Fragment)	NDE	NDE	NDE	NDE	Reproductive	NDE	NDE	Reproductive	38	10	1	1	280.667	718.333	neut	0.286843	0.400857	neut	neut	0.916749	-1.335	cellular organisms	cellular	cellular
LOC105829198	Inhibitor of growth protein 5	Inhibitor of growth protein	NDE	NDE	NDE	NDE	Reproductive	NDE	NDE	Reproductive	19	2	3	0	199	566	neut	0.367504	0.531722	NA	NA	NA	NA	Eukaryota	eukaryote	eukaryote
LOC105829199	Meiosis arrest female protein 1	Uncharacterized protein	NDE	NDE	NDE	Reproductive	Reproductive	Reproductive	NDE	Reproductive	369	132	70	15	1357	3590	neut	0.518151	0.785883	neut	neut	0.115124	0.51245	Eukaryota	eukaryote	eukaryote
LOC105829200	Apoptosis 2 inhibitor	Uncharacterized protein	NDE	NDE	NDE	NDE	Reproductive	NDE	NDE	Reproductive	30	14	6	1	477.667	1289.33	neut	0.549283	0.842253	neut	neut	0.617733	1.02962	Eukaryota	eukaryote	eukaryote
LOC105829201	NADH dehydrogenase ubiquinone 1 beta subcomplex subunit 10	NADH dehydrogenase ubiquinone 1 beta subcomplex subunit 10	NDE	NDE	NDE	NDE	Worker	Worker	NDE	NDE	14	6	3	0	113.333	381.667	neut	0.663582	1.05507	NA	NA	NA	NA	Bilateria	bilaterian	bilaterian
LOC105829202	60S ribosomal protein L3	60S ribosomal protein L3	NDE	NDE	NDE	NDE	Worker	Reproductive	NDE	NDE	42	2	5	0	325	920	neut	0.375315	0.541366	NA	NA	NA	NA	cellular organisms	cellular	cellular
LOC105829203	Protein enabled	Protein enabled	NDE	NDE	NDE	NDE	Reproductive	NDE	NDE	NDE	50	20	8	4	608.667	1542.33	neut	0.077227	0.103573	neut	neut	1	-0.223144	Eukaryota	eukaryote	eukaryote
LOC105829204	Protein dachsous	Putative uncharacterized protein (Fragment)	NDE	NDE	NDE	NDE	NDE	NDE	NDE	NDE	NA	NA	NA	NA	NA	NA	NA	NA	NA	NA	NA	NA	NA	NA	NA	NA
LOC105829205	Kynurenine 3-monooxygenase	Kynurenine 3-monooxygenase	NDE	NDE	NDE	NDE	NDE	Reproductive	NDE	Reproductive	32	14	6	1	354	993	neut	0.593758	0.922294	neut	neut	0.664779	0.965081	cellular organisms	cellular	cellular
LOC105829206	2-acylglycerol O-acyltransferase 1	Putative uncharacterized protein (Fragment)	NDE	NDE	NDE	NDE	NDE	Reproductive	NDE	Reproductive	39	14	5	6	295.667	748.333	neut	-0.475102	-0.568128	neut	neut	0.140399	-1.20683	Eukaryota	eukaryote	eukaryote
LOC105829207	-	SCO-spondin	NDE	NDE	Reproductive	Reproductive	NDE	NDE	NDE	NDE	74	8	20	0	390	1218	neut	0.8776	1.52387	NA	NA	NA	NA	Eukaryota	eukaryote	eukaryote
LOC105829208	Histone-lysine N-methyltransferase SMYD3	Uncharacterized protein	NDE	Reproductive	NDE	NDE	Worker	NDE	NDE	NDE	16	29	4	8	331.333	994.667	neut	0.0121105	0.0162011	neut	neut	1	-0.0984401	Eukaryota	eukaryote	eukaryote
LOC105829209	-	Uncharacterized protein	NDE	NDE	NDE	NDE	NDE	NDE	NDE	NDE	NA	NA	NA	NA	NA	NA	NA	NA	NA	NA	NA	NA	NA	NA	NA	NA
LOC105829210	Lysosomal thioesterase PPT2 homolog	Putative uncharacterized protein (Fragment)	NDE	NDE	NDE	NDE	Reproductive	NDE	NDE	Reproductive	11	3	4	0	227.667	648.333	neut	0.371271	0.54579	NA	NA	NA	NA	Eukaryota	eukaryote	eukaryote
LOC105829211	Zinc finger protein Gfi-1b	Uncharacterized protein	NDE	NDE	Worker	Worker	Worker	NDE	NDE	Worker	72	2	6	0	375.333	863.667	neut	0.430777	0.627789	NA	NA	NA	NA	cellular organisms	cellular	cellular
LOC105829212	Mothers against decapentaplegic homolog 3	Mothers against decapentaplegic homolog	NDE	NDE	NDE	NDE	Worker	NDE	NDE	NDE	25	3	3	3	415	1043	neut	-0.630641	-0.738004	neut	neut	0.0890004	-2.12026	Metazoa	bilaterian	bilaterian
LOC105829213	Serendipity locus protein alpha	Putative uncharacterized protein (Fragment)	NDE	NDE	NDE	Reproductive	Reproductive	Reproductive	NDE	Reproductive	51	25	12	4	698	1870	neut	0.315166	0.452938	neut	neut	0.747637	0.385662	Bilateria	bilaterian	bilaterian
LOC105829214	Protein hairless	Protein hairless	NDE	NDE	NDE	NDE	NDE	NDE	NDE	NDE	30	4	7	2	387.667	836.333	neut	-0.160771	-0.206697	neut	neut	0.791648	-0.76214	Neoptera	ant	hymenopteran_ant
LOC105829215	Probable alpha-ketoglutarate-dependent hypophosphite dioxygenase	Putative uncharacterized protein (Fragment)	Worker	NDE	NDE	Worker	Worker	NDE	NDE	Worker	12	13	4	0	214.667	622.333	neut	0.95576	1.70812	NA	NA	NA	NA	cellular organisms	cellular	cellular
LOC105829216	MAD2L1-binding protein	MAD2L1-binding protein	NDE	NDE	NDE	NDE	Reproductive	NDE	NDE	Reproductive	17	6	3	0	206	577	neut	0.606766	0.946176	NA	NA	NA	NA	Bilateria	bilaterian	bilaterian
LOC105829217	Rhombotin-1	Rhombotin-1	NDE	NDE	NDE	NDE	NDE	NDE	Worker	NDE	1	0	1	0	107.667	285.333	neut	-0.0943909	-0.125356	NA	NA	NA	NA	Eukaryota	eukaryote	eukaryote
LOC105829218	DNA topoisomerase 3-alpha	DNA topoisomerase (Fragment)	NDE	NDE	NDE	NDE	Reproductive	NDE	NDE	Reproductive	312	174	36	6	881.333	2472.67	pos	1.1194	2.10866	pos	neut	0.0079851	1.20781	cellular organisms	cellular	cellular
LOC105829219	-	-	NDE	NDE	NDE	NDE	NDE	NDE	NDE	NDE	NA	NA	NA	NA	NA	NA	NA	NA	NA	NA	NA	NA	NA	NA	NA	NA
LOC105829220	85/88 kDa calcium-independent phospholipase A2	Putative uncharacterized protein (Fragment)	NDE	NDE	NDE	NDE	NDE	NDE	Reproductive	NDE	83	16	18	1	680.333	1719.67	neut	0.685896	1.10231	neut	neut	0.377507	1.24412	cellular organisms	cellular	cellular
LOC105829221	Transcription factor Sox-9-B	Putative uncharacterized protein (Fragment)	NDE	NDE	NDE	NDE	Worker	NDE	NDE	NDE	32	7	9	4	304.333	802.667	neut	-0.252133	-0.320016	neut	neut	0.556444	-0.708896	Eukaryota	eukaryote	eukaryote
LOC105829222	Protein chibby homolog 1	Putative uncharacterized protein (Fragment)	NDE	NDE	NDE	NDE	Reproductive	NDE	NDE	Reproductive	25	4	2	0	104	289	neut	0.631302	0.982984	NA	NA	NA	NA	Bilateria	bilaterian	bilaterian
LOC105829223	-	Uncharacterized protein	NDE	NDE	NDE	NDE	NDE	NDE	NDE	NDE	19	2	7	0	264	537	neut	0.410401	0.6126	NA	NA	NA	NA	Metazoa	bilaterian	bilaterian
LOC105829224	Breast carcinoma-amplified sequence 3 homolog	Breast carcinoma-amplified sequence 3-like protein	NDE	NDE	NDE	NDE	NDE	NDE	NDE	Worker	115	70	11	5	872	2221	neut	0.482628	0.71569	neut	neut	0.800022	0.29202	Eukaryota	eukaryote	eukaryote
LOC105829225	Uncharacterized protein C4orf29 homolog	Uncharacterized protein	NDE	NDE	NDE	NDE	Reproductive	NDE	NDE	NDE	97	22	21	4	373	1070	neut	0.333024	0.479675	neut	neut	0.993662	0.17456	cellular organisms	cellular	cellular
LOC105829226	-	-	NDE	NDE	NDE	NDE	NDE	NDE	NDE	NDE	NA	NA	NA	NA	NA	NA	NA	NA	NA	NA	NA	NA	NA	NA	NA	NA
LOC105829227	DDB1- and CUL4-associated factor 5	Uncharacterized protein	NDE	NDE	NDE	NDE	Reproductive	NDE	NDE	Reproductive	61	4	12	4	738	1728	neut	-0.610878	-0.719723	neut	neut	0.0725317	-1.62597	cellular organisms	cellular	cellular
LOC105829228	Integrin alpha-PS4	Integrin alpha-PS4	NDE	NDE	NDE	NDE	NDE	Reproductive	NDE	Reproductive	41	28	8	2	851.333	2349.67	neut	0.642285	1.01471	neut	neut	0.36568	1.00493	cellular organisms	cellular	cellular
LOC105829229	Probable palmitoyltransferase ZDHHC14	Palmitoyltransferase	NDE	NDE	NDE	NDE	NDE	NDE	NDE	NDE	37	2	5	0	483.667	1322.33	neut	0.319712	0.455136	NA	NA	NA	NA	Eukaryota	eukaryote	eukaryote
LOC105829230	-	Putative uncharacterized protein (Fragment)	NDE	NDE	Reproductive	NDE	NDE	Reproductive	NDE	Reproductive	117	84	20	27	462.667	1376.33	neut	-0.442392	-0.532602	neut	neut	0.0750247	-0.631462	Apocrita	ant	hymenopteran_ant
LOC105829231	-	Uncharacterized protein	NDE	NDE	NDE	NDE	Reproductive	NDE	NDE	Reproductive	8	14	1	0	148.667	445.333	neut	0.85618	1.45544	NA	NA	NA	NA	Apocrita	ant	hymenopteran_ant
LOC105829232	Protein odr-4 homolog	Putative uncharacterized protein (Fragment)	NDE	NDE	NDE	NDE	Reproductive	Reproductive	NDE	Reproductive	30	6	4	2	377.333	1026.67	neut	-0.0929098	-0.119834	neut	neut	0.688379	-0.916291	Eukaryota	eukaryote	eukaryote
LOC105829233	Protein bric-a-brac 2	Uncharacterized protein	NDE	NDE	NDE	Worker	Reproductive	NDE	NDE	NDE	29	5	2	1	389	1090	neut	0.0737274	0.098108	neut	neut	0.982384	-1.06471	Eukaryota	eukaryote	eukaryote
LOC105829234	-	Uncharacterized protein	NDE	NDE	NDE	NDE	NDE	NDE	NDE	NDE	NA	NA	NA	NA	NA	NA	NA	NA	NA	NA	NA	NA	NA	NA	NA	NA
LOC105829235	Integrator complex subunit 12	Putative uncharacterized protein (Fragment)	NDE	NDE	NDE	NDE	Reproductive	NDE	NDE	Reproductive	86	9	18	0	282.667	698.333	neut	0.901985	1.56739	NA	NA	NA	NA	Metazoa	bilaterian	bilaterian
LOC105829236	Plexin-B	Plexin-B	NDE	NDE	Worker	Worker	NDE	NDE	NDE	NDE	241	12	46	0	1689.33	4424.67	neut	0.820832	1.38185	NA	NA	NA	NA	cellular organisms	cellular	cellular
LOC105829237	-	Putative uncharacterized protein (Fragment)	NDE	NDE	NDE	NDE	Worker	Worker	NDE	Worker	2	7	1	1	90	216	neut	0.330081	0.478599	neut	neut	1	1.25276	Solenopsidini	ant	hymenopteran_ant
LOC105829238	-	Putative uncharacterized protein	NDE	NDE	NDE	NDE	Worker	Reproductive	NDE	Reproductive	87	81	17	18	325.333	811.667	neut	-0.011857	-0.0156274	neut	neut	0.872703	-0.128617	Bilateria	bilaterian	bilaterian
LOC105829239	-	Uncharacterized protein	NDE	NDE	NDE	NDE	NDE	NDE	NDE	NDE	NA	NA	NA	NA	NA	NA	NA	NA	NA	NA	NA	NA	NA	NA	NA	NA
LOC105829241	-	Uncharacterized protein	NDE	NDE	NDE	NDE	NDE	NDE	NDE	NDE	NA	NA	NA	NA	NA	NA	NA	NA	NA	NA	NA	NA	NA	NA	NA	NA
LOC105829242	Probable maleylacetoacetate isomerase 2	Probable maleylacetoacetate isomerase 2	NDE	NDE	Reproductive	Worker	NDE	NDE	NDE	NDE	11	8	7	0	97.3333	250.667	neut	0.865374	1.51675	NA	NA	NA	NA	cellular organisms	cellular	cellular
LOC105829243	Brain-specific angiogenesis inhibitor 1-associated protein 2	Brain-specific angiogenesis inhibitor 1-associated protein	NDE	NDE	NDE	NDE	NDE	NDE	NDE	NDE	NA	NA	NA	NA	NA	NA	NA	NA	NA	NA	NA	NA	NA	NA	NA	NA
LOC105829244	-	Putative uncharacterized protein (Fragment)	NDE	NDE	NDE	NDE	Worker	NDE	NDE	Worker	9	1	3	1	427	1064	neut	-0.284924	-0.362323	neut	neut	1	-1.09861	Pancrustacea	insect	insect
LOC105829245	Discoidin domain-containing receptor 2	Putative uncharacterized protein (Fragment)	NDE	NDE	NDE	Worker	NDE	Worker	Worker	Worker	136	44	36	2	786	2172	pos	1.2117	2.43445	pos	neut	0.0157579	1.76191	cellular organisms	cellular	cellular
LOC105829246	Probable ATP-dependent RNA helicase DDX5	Probable ATP-dependent RNA helicase DDX5	NDE	Reproductive	Reproductive	NDE	Reproductive	Worker	Reproductive	Reproductive	29	23	5	4	523.333	1396.67	neut	0.168106	0.231299	neut	neut	1	-0.00865806	cellular organisms	cellular	cellular
LOC105829247	Protein prune homolog	Putative uncharacterized protein (Fragment)	NDE	NDE	NDE	NDE	NDE	NDE	NDE	NDE	67	35	4	5	324.333	824.667	neut	0.00252957	0.00328905	neut	neut	0.362697	-0.872488	cellular organisms	cellular	cellular
LOC105829248	Methionine aminopeptidase 1D mitochondrial	Methionine aminopeptidase (Fragment)	NDE	NDE	NDE	NDE	NDE	NDE	NDE	NDE	9	5	5	2	246.333	740.667	neut	0.0230065	0.0314963	neut	neut	1	0.328504	cellular organisms	cellular	cellular
LOC105829249	-	Uncharacterized protein	NDE	NDE	NDE	NDE	NDE	NDE	NDE	NDE	NA	NA	NA	NA	NA	NA	NA	NA	NA	NA	NA	NA	NA	NA	NA	NA
LOC105829250	UDP-sugar transporter UST74c	Uncharacterized protein	NDE	NDE	NDE	NDE	Reproductive	NDE	NDE	Reproductive	14	4	5	0	286.333	700.667	neut	0.469615	0.711069	NA	NA	NA	NA	Eukaryota	eukaryote	eukaryote
LOC105829251	Proteasome subunit beta type-4 (Fragment)	Proteasome subunit beta type	NDE	NDE	NDE	NDE	Worker	NDE	NDE	NDE	7	2	7	1	199.333	562.667	neut	0.0687598	0.0971725	neut	neut	1	0.693147	cellular organisms	cellular	cellular
LOC105829252	Ubiquinone biosynthesis protein COQ4 homolog mitochondrial	Ubiquinone biosynthesis protein COQ4 homolog mitochondrial	NDE	NDE	NDE	NDE	NDE	NDE	NDE	NDE	7	11	5	3	219.333	521.667	neut	0.251514	0.364505	neut	neut	0.491172	0.962811	cellular organisms	cellular	cellular
LOC105829253	Ethanolamine-phosphate cytidylyltransferase	Putative uncharacterized protein (Fragment)	NDE	NDE	NDE	NDE	Worker	NDE	NDE	Worker	99	10	13	0	288.667	824.333	neut	0.825126	1.37915	NA	NA	NA	NA	cellular organisms	cellular	cellular
LOC105829254	Maternal protein exuperantia	Putative uncharacterized protein (Fragment)	NDE	NDE	Reproductive	NDE	Reproductive	Reproductive	Reproductive	Reproductive	99	48	13	6	337	929	neut	0.284456	0.399947	neut	neut	1	0.049271	Pancrustacea	insect	insect
LOC105829255	Probable ATP-dependent RNA helicase DDX5	Putative uncharacterized protein (Fragment)	NDE	NDE	NDE	NDE	NDE	NDE	NDE	NDE	63	2	9	0	533	1318	neut	0.326292	0.465273	NA	NA	NA	NA	cellular organisms	cellular	cellular
LOC105829256	-	Putative uncharacterized protein (Fragment)	NDE	NDE	Worker	NDE	Worker	Worker	Worker	Worker	12	9	0	2	209	583	neut	-0.0152246	-0.0199235	NA	NA	NA	NA	Arthropoda	insect	insect
LOC105829257	-	Uncharacterized protein	NDE	NDE	NDE	NDE	Worker	NDE	NDE	NDE	6	13	15	16	323.333	1002.67	neut	-0.124517	-0.18781	neut	neut	0.382295	0.708651	Aculeata	ant	hymenopteran_ant
LOC105829258	Probable chitinase 2	Uncharacterized protein	NDE	NDE	NDE	NDE	NDE	NDE	Worker	NDE	84	56	24	20	358	971	neut	-0.16531	-0.213193	neut	neut	0.641596	-0.223144	cellular organisms	cellular	cellular
LOC105829260	LIM/homeobox protein Lhx3	Putative uncharacterized protein (Fragment)	NDE	NDE	NDE	NDE	NDE	NDE	NDE	NDE	NA	NA	NA	NA	NA	NA	NA	NA	NA	NA	NA	NA	NA	NA	NA	NA
LOC105829261	Histone-lysine N-methyltransferase SETMAR	Transposase	NDE	NDE	NDE	NDE	NDE	NDE	NDE	NDE	10	1	4	5	159	420	neut	-0.952968	-1.1147	neut	neut	0.0774849	-2.52573	Eukaryota	eukaryote	eukaryote
LOC105829262	Elongator complex protein 4	Uncharacterized protein	NDE	NDE	NDE	Reproductive	Reproductive	Reproductive	NDE	Reproductive	17	11	2	7	311	817	neut	-0.634387	-0.746688	neut	neut	0.103841	-1.68808	Eukaryota	eukaryote	eukaryote
LOC105829263	CD151 antigen	Tetraspanin	NDE	NDE	NDE	NDE	NDE	NDE	NDE	NDE	18	3	5	3	288.667	659.333	neut	-0.448715	-0.550741	neut	neut	0.386213	-1.28093	Metazoa	bilaterian	bilaterian
LOC105829264	-	Uncharacterized protein	NDE	Reproductive	Reproductive	NDE	NDE	NDE	Reproductive	Reproductive	47	22	14	8	437.667	1182.33	neut	-0.0809939	-0.106489	neut	neut	0.897533	-0.199489	Apocrita	ant	hymenopteran_ant
LOC105829265	-	Uncharacterized protein	NDE	Worker	NDE	NDE	Worker	NDE	NDE	Worker	5	3	1	3	318	912	neut	-0.56309	-0.683488	neut	neut	0.540291	-1.60944	Endopterygota	ant	hymenopteran_ant
LOC105829266	Allergen Cr-PI	Putative uncharacterized protein (Fragment)	NDE	NDE	NDE	NDE	NDE	NDE	NDE	NDE	40	7	4	3	703	2159	neut	-0.384491	-0.466285	neut	neut	0.20933	-1.45529	Arthropoda	insect	insect
LOC105829267	Troponin C	Troponin C	NDE	NDE	NDE	NDE	Worker	Worker	NDE	Worker	12	1	1	0	106.333	346.667	neut	0.259702	0.363602	NA	NA	NA	NA	cellular organisms	cellular	cellular
LOC105829268	Transcription factor SOX-2	Putative uncharacterized protein (Fragment)	NDE	NDE	NDE	NDE	NDE	NDE	NDE	NDE	NA	NA	NA	NA	NA	NA	NA	NA	NA	NA	NA	NA	NA	NA	NA	NA
LOC105829269	CD109 antigen	Putative uncharacterized protein (Fragment)	NDE	NDE	NDE	NDE	NDE	NDE	NDE	NDE	NA	NA	NA	NA	NA	NA	NA	NA	NA	NA	NA	NA	NA	NA	NA	NA
LOC105829270	tRNA-splicing endonuclease subunit Sen54	Putative uncharacterized protein (Fragment)	NDE	NDE	NDE	NDE	Reproductive	Reproductive	NDE	Reproductive	100	48	9	3	640	1721	neut	0.55803	0.846589	neut	neut	0.834186	0.364643	Eukaryota	eukaryote	eukaryote
LOC105829271	F-box only protein 22	Uncharacterized protein	NDE	NDE	NDE	NDE	Reproductive	NDE	NDE	Reproductive	28	32	3	1	302.667	876.333	neut	0.924677	1.6072	neut	neut	0.561085	1.23214	Eukaryota	eukaryote	eukaryote
LOC105829272	Pancreatic triacylglycerol lipase (Fragment)	Putative uncharacterized protein (Fragment)	NDE	NDE	NDE	NDE	Worker	NDE	NDE	Worker	63	22	10	2	315.333	827.667	neut	0.583948	0.900624	neut	neut	0.737459	0.557346	cellular organisms	cellular	cellular
LOC105829273	5'-AMP-activated protein kinase subunit beta-2	5'-AMP-activated protein kinase subunit beta-2	NDE	NDE	NDE	NDE	NDE	NDE	NDE	NDE	55	0	3	0	226.667	625.333	neut	0.388926	0.558896	NA	NA	NA	NA	cellular organisms	cellular	cellular
LOC105829274	Insulin-like growth factor 2 mRNA-binding protein 2	Uncharacterized protein	NDE	NDE	NDE	NDE	NDE	NDE	NDE	NDE	6	5	1	2	94.3333	268.667	neut	-0.0728572	-0.0953964	neut	neut	1	-0.875469	Bilateria	bilaterian	bilaterian
LOC105829275	-	Putative uncharacterized protein (Fragment)	NDE	NDE	NDE	NDE	NDE	NDE	NDE	NDE	NA	NA	NA	NA	NA	NA	NA	NA	NA	NA	NA	NA	NA	NA	NA	NA
LOC105829276	-	Putative uncharacterized protein (Fragment)	NDE	NDE	Worker	Worker	NDE	Worker	NDE	Worker	158	58	43	21	1805.67	4932.33	neut	-0.197766	-0.253171	neut	neut	0.43981	-0.285474	Neoptera	ant	hymenopteran_ant
LOC105829277	Probable RNA-directed DNA polymerase from transposon BS	Putative rna-directed dna polymerase from transposon x-element (Fragment)	NDE	NDE	Worker	NDE	Worker	NDE	NDE	NDE	13	13	64	35	844	2588	neut	0.0288379	0.0660464	neut	neut	0.254286	0.603535	cellular organisms	cellular	cellular
LOC105829278	-	Uncharacterized protein	NDE	NDE	NDE	NDE	NDE	NDE	NDE	NDE	NA	NA	NA	NA	NA	NA	NA	NA	NA	NA	NA	NA	NA	NA	NA	NA
LOC105829279	-	Putative uncharacterized protein (Fragment)	NDE	NDE	NDE	NDE	NDE	NDE	NDE	NDE	NA	NA	NA	NA	NA	NA	NA	NA	NA	NA	NA	NA	NA	NA	NA	NA
LOC105829280	-	Putative uncharacterized protein (Fragment)	NDE	NDE	NDE	NDE	Reproductive	NDE	NDE	NDE	24	23	7	3	440	1180	neut	0.512704	0.784481	neut	neut	0.458012	0.804738	Bilateria	bilaterian	bilaterian
LOC105829281	NADH dehydrogenase (ubiquinone) complex I assembly factor 6	Putative uncharacterized protein (Fragment)	NDE	NDE	NDE	NDE	Reproductive	Reproductive	NDE	Reproductive	21	5	5	1	267	645	neut	0.247808	0.349661	neut	neut	1	0.174353	cellular organisms	cellular	cellular
LOC105829282	Probable NADH dehydrogenase ubiquinone 1 alpha subcomplex subunit 12	Putative uncharacterized protein (Fragment)	NDE	NDE	NDE	NDE	Worker	NDE	NDE	NDE	8	5	1	0	106	317	neut	0.537161	0.817678	NA	NA	NA	NA	cellular organisms	cellular	cellular
LOC105829283	Barrier-to-autointegration factor	Barrier-to-autointegration factor	NDE	NDE	NDE	NDE	NDE	NDE	NDE	NDE	8	1	2	0	69	204	neut	0.325355	0.46856	NA	NA	NA	NA	Opisthokonta	bilaterian	bilaterian
LOC105829284	PHD finger protein 20-like protein 1	PHD finger protein 20-like protein 1	NDE	NDE	NDE	NDE	Reproductive	NDE	NDE	Reproductive	255	128	52	4	1001	2881	pos	1.51584	3.53372	pos	neut	0.000118371	1.87572	Eukaryota	eukaryote	eukaryote
LOC105829285	DNA-directed RNA polymerase III subunit RPC2	DNA-directed RNA polymerase (Fragment)	NDE	NDE	NDE	Reproductive	Reproductive	Reproductive	NDE	Reproductive	44	17	13	1	875.333	2508.67	neut	0.756252	1.25695	neut	neut	0.196832	1.61397	cellular organisms	cellular	cellular
LOC105829286	Pyridoxal kinase	Putative uncharacterized protein (Fragment)	NDE	NDE	Reproductive	NDE	Worker	NDE	NDE	NDE	10	5	3	1	247	662	neut	0.19267	0.269583	neut	neut	1	0.405465	cellular organisms	cellular	cellular
LOC105829287	Facilitated trehalose transporter Tret1	Putative uncharacterized protein (Fragment)	NDE	Worker	Reproductive	NDE	Worker	NDE	NDE	NDE	83	57	20	6	422.667	1089.33	neut	0.699608	1.1333	neut	neut	0.13836	0.828183	cellular organisms	cellular	cellular
LOC105829288	Gem-associated protein 5	Gem-associated protein 5	NDE	NDE	NDE	NDE	Reproductive	Reproductive	NDE	Reproductive	55	42	16	7	755.333	2262.67	neut	0.454251	0.683811	neut	neut	0.372091	0.557015	cellular organisms	cellular	cellular
LOC105829289	Exportin-5	Putative uncharacterized protein (Fragment)	NDE	NDE	NDE	Reproductive	Reproductive	NDE	NDE	Reproductive	113	0	24	0	1057.33	2590.67	neut	0.14547	0.199247	NA	NA	NA	NA	Eukaryota	eukaryote	eukaryote
LOC105829290	Nucleoporin Nup37	Putative uncharacterized protein (Fragment)	NDE	NDE	NDE	NDE	Reproductive	Reproductive	NDE	Reproductive	8	4	1	0	264	705	neut	0.292727	0.416327	NA	NA	NA	NA	cellular organisms	cellular	cellular
LOC105829291	Synaptic vesicle glycoprotein 2B	Synaptic vesicle glycoprotein 2B	NDE	NDE	NDE	NDE	NDE	Worker	NDE	NDE	124	20	29	3	615	1413	neut	0.42988	0.638205	neut	neut	0.692591	0.444134	cellular organisms	cellular	cellular
LOC105829292	-	-	NDE	NDE	NDE	NDE	NDE	Reproductive	NDE	Reproductive	24	43	2	6	148.333	373.667	neut	0.188638	0.258697	neut	neut	0.829891	-0.515466	Monomorium pharaonis	ant	hymenopteran_ant
LOC105829293	Putative ammonium transporter 3	Ammonium transporter	NDE	NDE	NDE	NDE	NDE	NDE	NDE	NDE	24	10	2	1	433.667	1135.33	neut	0.271844	0.381427	neut	neut	1	-0.182322	cellular organisms	cellular	cellular
LOC105829294	Origin recognition complex subunit 4	Putative uncharacterized protein (Fragment)	NDE	NDE	NDE	NDE	Reproductive	NDE	NDE	Reproductive	33	3	7	1	363.333	992.667	neut	0.0920614	0.124662	neut	neut	1	-0.451985	Eukaryota	eukaryote	eukaryote
LOC105829295	RING finger protein 113A	Uncharacterized protein	NDE	NDE	NDE	NDE	Reproductive	NDE	NDE	Reproductive	38	11	4	2	234.667	737.333	neut	0.155405	0.211181	neut	neut	0.933616	-0.546544	Eukaryota	eukaryote	eukaryote
LOC105829296	Gamma-aminobutyric acid receptor-associated protein	Gamma-aminobutyric acid receptor-associated protein	NDE	NDE	NDE	NDE	NDE	NDE	NDE	NDE	12	0	3	0	85	272	neut	0.248954	0.35091	NA	NA	NA	NA	Eukaryota	eukaryote	eukaryote
LOC105829297	Rab3 GTPase-activating protein non-catalytic subunit	Putative uncharacterized protein (Fragment)	NDE	NDE	NDE	NDE	NDE	NDE	NDE	NDE	143	128	14	18	1170.67	3137.33	neut	-0.0952869	-0.121628	neut	neut	0.436315	-0.362129	Eukaryota	eukaryote	eukaryote
LOC105829298	-	Putative uncharacterized protein	NDE	NDE	Reproductive	Reproductive	Worker	Worker	Reproductive	NDE	54	34	8	0	377	916	pos	1.23066	2.45063	NA	NA	NA	NA	Bilateria	bilaterian	bilaterian
LOC105829299	-	Putative uncharacterized protein	NDE	Reproductive	NDE	NDE	NDE	NDE	Reproductive	Reproductive	14	33	2	0	235.333	667.667	pos	1.25227	2.52063	NA	NA	NA	NA	Bilateria	bilaterian	bilaterian
LOC105829300	Acylphosphatase-2	Putative uncharacterized protein (Fragment)	NDE	NDE	NDE	NDE	Worker	NDE	NDE	NDE	6	1	2	0	79.6667	238.333	neut	0.305712	0.439687	NA	NA	NA	NA	cellular organisms	cellular	cellular
LOC105829301	-	Chloride channel protein 2	NDE	NDE	NDE	NDE	Worker	NDE	NDE	Worker	13	3	1	0	61	200	neut	0.571659	0.874635	NA	NA	NA	NA	Apocrita	ant	hymenopteran_ant
LOC105829302	-	Putative uncharacterized protein	NDE	NDE	NDE	NDE	Reproductive	NDE	NDE	NDE	9	2	5	0	191.667	546.333	neut	0.35447	0.524679	NA	NA	NA	NA	Bilateria	bilaterian	bilaterian
LOC105829303	tRNA 2-thiocytidine biosynthesis protein TtcA	tRNA 2-thiocytidine biosynthesis protein TtcA	NDE	NDE	NDE	Worker	NDE	NDE	NDE	NDE	102	35	33	4	1436.67	3378.33	neut	0.748555	1.24928	neut	neut	0.0919449	1.04059	cellular organisms	cellular	cellular
LOC105829304	RIB43A-like with coiled-coils protein 2	RIB43A-like with coiled-coils protein 1	NDE	NDE	NDE	NDE	NDE	NDE	NDE	NDE	NA	NA	NA	NA	NA	NA	NA	NA	NA	NA	NA	NA	NA	NA	NA	NA
LOC105829305	Calmodulin	Uncharacterized protein	NDE	NDE	NDE	NDE	NDE	Worker	NDE	NDE	43	18	6	0	260.333	642.667	neut	1.00772	1.81354	NA	NA	NA	NA	cellular organisms	cellular	cellular
LOC105829306	DNA polymerase delta subunit 3	Putative uncharacterized protein (Fragment)	NDE	NDE	NDE	Reproductive	Reproductive	NDE	NDE	Reproductive	44	34	8	1	340.667	1072.33	neut	1.00464	1.81368	neut	neut	0.127889	1.82161	Eukaryota	eukaryote	eukaryote
LOC105829307	Malignant fibrous histiocytoma-amplified sequence 1	Malignant fibrous histiocytoma-amplified sequence	NDE	NDE	NDE	NDE	NDE	Reproductive	NDE	NDE	29	35	7	7	448	1196	neut	0.243902	0.344374	neut	neut	0.981839	0.188052	Eukaryota	eukaryote	eukaryote
LOC105829308	Alpha/beta hydrolase domain-containing protein 13	Abhydrolase domain-containing protein 13	NDE	NDE	NDE	NDE	Reproductive	Reproductive	NDE	Reproductive	19	3	2	1	289	737	neut	0.0164456	0.021741	neut	neut	0.973215	-1.15268	cellular organisms	cellular	cellular
LOC105829309	Glutamine--fructose-6-phosphate aminotransferase isomerizing 2	Glucosamine--fructose-6-phosphate aminotransferase isomerizing 2	NDE	NDE	Reproductive	Reproductive	Worker	NDE	Reproductive	Reproductive	141	6	30	0	556.667	1501.33	neut	0.708139	1.14708	NA	NA	NA	NA	cellular organisms	cellular	cellular
LOC105829310	Protein cortex	Protein cortex	NDE	NDE	Worker	NDE	Reproductive	NDE	NDE	NDE	33	59	12	6	427.333	1180.67	pos	0.912583	1.61962	pos	neut	0.0301377	1.27418	cellular organisms	cellular	cellular
LOC105829311	Probable ATP-dependent RNA helicase spindle-E	Putative ATP-dependent RNA helicase TDRD9	NDE	NDE	Reproductive	Reproductive	Reproductive	Reproductive	Reproductive	Reproductive	163	145	42	3	997.667	2785.33	pos	1.88604	5.52689	pos	pos	6.69e-07	2.52204	cellular organisms	cellular	cellular
LOC105829312	CTP synthase	CTP synthase (Fragment)	NDE	NDE	NDE	NDE	Reproductive	NDE	NDE	Reproductive	60	10	6	1	484.333	1330.67	neut	0.367393	0.527466	neut	neut	1	0	cellular organisms	cellular	cellular
LOC105829313	Cytoglobin	Putative uncharacterized protein (Fragment)	NDE	Worker	Reproductive	NDE	Worker	Reproductive	NDE	NDE	12	9	2	2	123	390	neut	0.143496	0.196463	neut	neut	1	-0.287682	Eukaryota	eukaryote	eukaryote
LOC105829314	-	Putative uncharacterized protein (Fragment)	NDE	Worker	NDE	Worker	Worker	NDE	NDE	NDE	14	6	2	1	131.667	324.333	neut	0.269658	0.380395	neut	neut	1	-0.154151	Protostomia	bilaterian	bilaterian
LOC105829315	Protein dimmed	Class A basic helix-loop-helix protein 15	NDE	NDE	NDE	NDE	Worker	NDE	Worker	Worker	21	0	0	0	185.667	423.333	neut	0.221953	0.305317	NA	NA	NA	NA	Metazoa	bilaterian	bilaterian
LOC105829316	Ubiquitin carboxyl-terminal hydrolase 31	Ubiquitin carboxyl-terminal hydrolase	NDE	NDE	NDE	NDE	NDE	NDE	NDE	NDE	47	3	17	0	628.667	1738.33	neut	0.480636	0.735114	NA	NA	NA	NA	Eukaryota	eukaryote	eukaryote
LOC105829317	-	Putative uncharacterized protein (Fragment)	NDE	NDE	NDE	NDE	Worker	Reproductive	NDE	NDE	13	6	9	0	280.333	661.667	neut	0.70813	1.18584	NA	NA	NA	NA	Endopterygota	ant	hymenopteran_ant
LOC105829318	Tetratricopeptide repeat protein 27	Uncharacterized protein (Fragment)	NDE	NDE	NDE	Reproductive	NDE	NDE	NDE	NDE	14	18	4	2	613.667	1756.33	neut	0.46426	0.698862	neut	neut	0.557756	0.944462	cellular organisms	cellular	cellular
LOC105829320	Uncharacterized protein C15orf61 homolog	Uncharacterized protein C15orf61	NDE	NDE	NDE	NDE	Worker	Worker	NDE	Worker	48	15	4	0	140.333	351.667	neut	1.00231	1.7886	NA	NA	NA	NA	Metazoa	bilaterian	bilaterian
LOC105829321	Protein held out wings	Protein held out wings	NDE	NDE	NDE	NDE	NDE	NDE	NDE	NDE	72	3	30	0	297	714	neut	0.691787	1.14265	NA	NA	NA	NA	Eukaryota	eukaryote	eukaryote
LOC105829322	-	Uncharacterized protein	NDE	NDE	NDE	NDE	NDE	NDE	NDE	NDE	NA	NA	NA	NA	NA	NA	NA	NA	NA	NA	NA	NA	NA	NA	NA	NA
LOC105829323	4-coumarate--CoA ligase-like 9	Uncharacterized protein	NDE	NDE	NDE	NDE	NDE	NDE	NDE	NDE	NA	NA	NA	NA	NA	NA	NA	NA	NA	NA	NA	NA	NA	NA	NA	NA
LOC105829324	Carbonic anhydrase 2	Putative uncharacterized protein (Fragment)	NDE	Reproductive	NDE	NDE	Worker	NDE	NDE	NDE	20	14	6	2	253.667	718.333	neut	0.446241	0.668244	neut	neut	0.657679	0.741937	cellular organisms	cellular	cellular
LOC105829325	Puromycin-sensitive aminopeptidase	Puromycin-sensitive aminopeptidase	NDE	NDE	NDE	NDE	Worker	NDE	NDE	NDE	210	17	33	2	798	2019	neut	0.437415	0.644172	neut	neut	0.978679	0.289466	cellular organisms	cellular	cellular
LOC105829326	Cyclin-dependent kinase 14	Serine/threonine-protein kinase PFTAIRE-1	NDE	NDE	NDE	NDE	NDE	NDE	NDE	NDE	44	6	25	0	446	1063	neut	0.823344	1.45115	NA	NA	NA	NA	cellular organisms	cellular	cellular
LOC105829327	Protein extra-macrochaetae	Putative uncharacterized protein (Fragment)	NDE	NDE	NDE	NDE	Worker	NDE	NDE	NDE	8	0	2	0	140.667	315.333	neut	0.0672282	0.0909588	NA	NA	NA	NA	Arthropoda	insect	insect
LOC105829328	Zinc transporter 1	Putative uncharacterized protein (Fragment)	NDE	NDE	NDE	NDE	NDE	NDE	NDE	NDE	35	0	8	0	374	943	neut	0.225147	0.315492	NA	NA	NA	NA	cellular organisms	cellular	cellular
LOC105829329	Trypsin-3 (Fragment)	Serine proteinase stubble	NDE	Worker	Worker	NDE	NDE	NDE	NDE	Worker	26	20	3	1	275.667	729.333	neut	0.688972	1.09895	neut	neut	0.849221	0.836248	cellular organisms	cellular	cellular
LOC105829330	Peroxisomal membrane protein PEX16	Putative uncharacterized protein (Fragment)	NDE	NDE	NDE	NDE	Worker	Reproductive	NDE	NDE	46	14	10	4	298.333	712.667	neut	-0.008864	-0.0117031	neut	neut	0.947824	-0.273293	Eukaryota	eukaryote	eukaryote
LOC105829331	3-oxoacyl- acyl-carrier-protein reductase FabG	3-oxoacyl- acyl-carrier-protein reductase	NDE	NDE	NDE	NDE	Reproductive	Reproductive	NDE	Reproductive	73	30	6	0	216.667	545.333	neut	1.24804	2.48492	NA	NA	NA	NA	cellular organisms	cellular	cellular
LOC105829332	Lysoplasmalogenase-like protein TMEM86A	Transmembrane protein 86A	NDE	NDE	Worker	NDE	Reproductive	NDE	Worker	NDE	7	8	2	0	199	509	neut	0.657696	1.05028	NA	NA	NA	NA	cellular organisms	cellular	cellular
LOC105829333	Syntaxin-12	Syntaxin-12	NDE	NDE	NDE	NDE	Reproductive	NDE	NDE	Reproductive	12	5	3	0	209	601	neut	0.533126	0.816342	NA	NA	NA	NA	Eukaryota	eukaryote	eukaryote
LOC105829334	Ankyrin repeat and BTB/POZ domain-containing protein 2	Uncharacterized protein	NDE	NDE	NDE	NDE	Reproductive	NDE	NDE	Reproductive	151	41	42	8	1276.33	2998.67	neut	0.326131	0.472945	neut	neut	0.52111	0.35452	Eukaryota	eukaryote	eukaryote
LOC105829335	Golgin subfamily A member 4	Golgin subfamily A member 4	NDE	NDE	NDE	NDE	Reproductive	Worker	NDE	NDE	400	191	36	13	1353.67	3713.33	neut	0.416966	0.604707	neut	neut	0.499087	0.279378	Eukaryota	eukaryote	eukaryote
LOC105829336	-	Putative uncharacterized protein	NDE	NDE	Reproductive	NDE	Worker	NDE	NDE	NDE	10	10	3	4	113.667	318.333	neut	-0.116586	-0.152101	neut	neut	1	-0.287682	Aculeata	ant	hymenopteran_ant
LOC105829337	TNF receptor-associated factor 6	Putative uncharacterized protein (Fragment)	NDE	NDE	NDE	NDE	Worker	NDE	NDE	NDE	27	26	9	8	262.667	673.333	neut	0.0551727	0.0750537	neut	neut	1	0.0800427	Bilateria	bilaterian	bilaterian
LOC105829338	Pre-mRNA-splicing factor ATP-dependent RNA helicase DHX15	Putative pre-mRNA-splicing factor ATP-dependent RNA helicase DHX15	NDE	NDE	NDE	NDE	Reproductive	NDE	NDE	Reproductive	56	0	9	0	582	1578	neut	0.173664	0.238301	NA	NA	NA	NA	cellular organisms	cellular	cellular
LOC105829339	Nucleoporin Nup43	Nucleoporin Nup43	NDE	NDE	NDE	NDE	Reproductive	NDE	NDE	Reproductive	92	16	27	6	289	797	neut	-0.0167878	-0.0223701	neut	neut	0.847409	-0.245122	Eukaryota	eukaryote	eukaryote
LOC105829340	Protein Smaug homolog 1	Putative uncharacterized protein (Fragment)	NDE	NDE	Worker	Worker	Reproductive	NDE	Worker	Reproductive	64	10	16	4	531	1326	neut	-0.147668	-0.190329	neut	neut	0.712132	-0.470004	Opisthokonta	bilaterian	bilaterian
LOC105829341	HMG box transcription factor BBX	Putative uncharacterized protein (Fragment)	NDE	NDE	NDE	NDE	Reproductive	NDE	NDE	NDE	30	7	8	1	399.333	1109.67	neut	0.332589	0.481301	neut	neut	0.94901	0.624154	Eukaryota	eukaryote	eukaryote
LOC105829342	Protein yippee-like 5	Protein yippee-like (Fragment)	NDE	NDE	NDE	NDE	Reproductive	NDE	NDE	NDE	14	0	1	0	101.667	258.333	neut	0.270711	0.379592	NA	NA	NA	NA	Eukaryota	eukaryote	eukaryote
LOC105829344	Rap guanine nucleotide exchange factor 6	Uncharacterized protein	NDE	NDE	NDE	NDE	NDE	NDE	NDE	NDE	5	0	3	0	88.6667	196.333	neut	0.104401	0.144763	NA	NA	NA	NA	Bilateria	bilaterian	bilaterian
LOC105829345	Beta-lactamase-like protein 2	Beta-lactamase-like protein 2	NDE	Reproductive	Reproductive	Reproductive	Worker	Worker	Reproductive	Reproductive	22	13	3	10	229.333	673.667	neut	-0.844974	-0.963016	neg	neut	0.0334554	-1.73007	cellular organisms	cellular	cellular
LOC105829346	Innexin inx3	Innexin	NDE	NDE	NDE	NDE	NDE	Reproductive	NDE	NDE	18	3	6	0	302.667	876.333	neut	0.421403	0.628806	NA	NA	NA	NA	Bilateria	bilaterian	bilaterian
LOC105829347	Anaphase-promoting complex subunit 2	Putative uncharacterized protein (Fragment)	NDE	NDE	NDE	NDE	Reproductive	NDE	NDE	NDE	132	20	20	10	633.667	1742.33	neut	-0.711898	-0.817114	neg	neut	0.0141831	-1.19392	Eukaryota	eukaryote	eukaryote
LOC105829348	-	Putative uncharacterized protein (Fragment)	NDE	NDE	NDE	NDE	NDE	NDE	NDE	NDE	NA	NA	NA	NA	NA	NA	NA	NA	NA	NA	NA	NA	NA	NA	NA	NA
LOC105829349	-	Putative uncharacterized protein (Fragment)	NDE	NDE	Reproductive	NDE	NDE	NDE	NDE	NDE	18	18	2	4	81.6667	260.333	neut	0.0528932	0.0704269	neut	neut	0.752513	-0.693147	Formicidae	ant	hymenopteran_ant
LOC105829350	Ribosomal protein S6 kinase alpha-5	Putative uncharacterized protein (Fragment)	NDE	Reproductive	NDE	Worker	Reproductive	NDE	NDE	Reproductive	81	9	8	5	775.667	1879.33	neut	-0.698311	-0.798994	neg	neut	0.0179734	-1.72722	cellular organisms	cellular	cellular
LOC105829351	Histone acetyltransferase Tip60	Histone acetyltransferase	NDE	NDE	NDE	NDE	Reproductive	Reproductive	NDE	Reproductive	16	2	3	0	362.667	1002.33	neut	0.228365	0.31985	NA	NA	NA	NA	Eukaryota	eukaryote	eukaryote
LOC105829352	cAMP-dependent protein kinase type II regulatory subunit	cAMP-dependent protein kinase type II regulatory subunit	NDE	NDE	NDE	NDE	NDE	Worker	NDE	NDE	33	4	7	0	308.667	846.333	neut	0.519877	0.790384	NA	NA	NA	NA	cellular organisms	cellular	cellular
LOC105829353	Anamorsin	Putative uncharacterized protein (Fragment)	NDE	NDE	NDE	NDE	Worker	NDE	NDE	NDE	22	13	4	3	234.333	596.667	neut	0.0835772	0.112742	neut	neut	1	-0.238411	Eukaryota	eukaryote	eukaryote
LOC105829354	-	Putative uncharacterized protein (Fragment)	NDE	Worker	NDE	NDE	Worker	NDE	Worker	Worker	3	0	2	0	99.3333	260.667	neut	0.0436734	0.0596456	NA	NA	NA	NA	Opisthokonta	bilaterian	bilaterian
LOC105829355	Integrator complex subunit 12	Integrator complex subunit 12	NDE	NDE	NDE	NDE	NDE	NDE	NDE	NDE	NA	NA	NA	NA	NA	NA	NA	NA	NA	NA	NA	NA	NA	NA	NA	NA
LOC105829356	Post-GPI attachment to proteins factor 2-like	Post-GPI attachment to proteins factor 2-like	NDE	NDE	NDE	NDE	NDE	Worker	NDE	NDE	16	3	5	0	223	563	neut	0.425753	0.63364	NA	NA	NA	NA	Eukaryota	eukaryote	eukaryote
LOC105829357	Sugar phosphate exchanger 2	Sugar phosphate exchanger 2	NDE	NDE	NDE	Reproductive	NDE	NDE	NDE	NDE	98	20	6	4	486.667	1130.33	neut	-0.250961	-0.308865	neut	neut	0.170308	-1.18377	cellular organisms	cellular	cellular
LOC105829358	Phosphatidylinositol N-acetylglucosaminyltransferase subunit P	Phosphatidylinositol N-acetylglucosaminyltransferase subunit P	NDE	NDE	NDE	NDE	NDE	NDE	NDE	NDE	1	0	0	0	102	288	neut	-0.131902	-0.171713	NA	NA	NA	NA	Eukaryota	eukaryote	eukaryote
LOC105829359	-	L antigen family member	NDE	NDE	NDE	NDE	NDE	NDE	NDE	NDE	65	24	18	0	81	192	pos	1.51985	3.56749	NA	NA	NA	NA	Eukaryota	eukaryote	eukaryote
LOC105829360	Transmembrane protein 177	Putative uncharacterized protein (Fragment)	NDE	NDE	NDE	NDE	Reproductive	NDE	NDE	Reproductive	76	12	16	4	250	656	neut	-0.0595391	-0.0776927	neut	neut	0.708047	-0.459532	Bilateria	bilaterian	bilaterian
LOC105829361	Methylenetetrahydrofolate reductase	Methylenetetrahydrofolate reductase	NDE	NDE	Reproductive	Reproductive	NDE	Reproductive	Reproductive	Reproductive	152	61	42	32	235	641	neg	-0.539399	-0.648088	neg	neut	0.0301261	-0.641073	cellular organisms	cellular	cellular
LOC105829362	-	-	NDE	NDE	NDE	Reproductive	Reproductive	NDE	NDE	Reproductive	6	19	1	4	135.667	287.333	neut	0.150795	0.207612	neut	neut	1	-0.233615	Monomorium pharaonis	ant	hymenopteran_ant
LOC105829365	Cytochrome P450 9e2	Cytochrome P450 9e2	NDE	NDE	NDE	NDE	Worker	NDE	NDE	NDE	4	3	2	1	406.333	1144.67	neut	-0.113983	-0.150494	neut	neut	1	0.405465	cellular organisms	cellular	cellular
LOC105829367	Protocadherin-like wing polarity protein stan	Protocadherin-like wing polarity protein stan	NDE	NDE	Worker	NDE	NDE	NDE	NDE	Worker	868	127	171	30	2792.33	6729.67	neut	-0.135606	-0.173701	neut	neut	0.475708	-0.181538	cellular organisms	cellular	cellular
LOC105829368	Apolipophorins	Uncharacterized protein	NDE	NDE	Reproductive	Reproductive	Worker	Reproductive	Reproductive	Reproductive	222	126	41	17	2634.33	7535.67	neut	0.343666	0.494728	neut	neut	0.384545	0.313963	Metazoa	bilaterian	bilaterian
LOC105829369	-	Uncharacterized protein	NDE	NDE	Worker	NDE	Reproductive	Reproductive	NDE	Reproductive	81	145	6	16	729	2193	neut	0.0722853	0.0958104	neut	neut	0.568749	-0.398545	Aculeata	ant	hymenopteran_ant
LOC105829370	-	Putative uncharacterized protein (Fragment)	NDE	NDE	Reproductive	Reproductive	Worker	Worker	Reproductive	NDE	12	5	7	1	339	834	neut	0.262995	0.381663	neut	neut	0.673291	1.07044	Protostomia	bilaterian	bilaterian
LOC105829372	40S ribosomal protein S2	40S ribosomal protein S2	NDE	NDE	NDE	NDE	NDE	NDE	NDE	NDE	47	0	2	0	242.333	591.667	neut	0.36489	0.520846	NA	NA	NA	NA	cellular organisms	cellular	cellular
LOC105829373	XK-related protein 6	XK-related protein	NDE	NDE	NDE	Worker	Worker	NDE	NDE	NDE	52	9	23	4	739.333	1807.67	neut	0.010723	0.0146581	neut	neut	1	-0.00481929	Eumetazoa	bilaterian	bilaterian
LOC105829374	Mannose-1-phosphate guanyltransferase alpha	Mannose-1-phosphate guanyltransferase alpha	NDE	NDE	NDE	NDE	Worker	Reproductive	NDE	NDE	61	5	17	1	347.667	912.333	neut	0.327993	0.474664	neut	neut	1	0.331777	cellular organisms	cellular	cellular
LOC105829376	Cytochrome P450 9e2	Cytochrome P450 9e2	NDE	NDE	Reproductive	NDE	Worker	Reproductive	NDE	NDE	6	5	7	4	288	840	neut	-0.219278	-0.296034	neut	neut	1	0.377294	cellular organisms	cellular	cellular
LOC105829378	-	Putative uncharacterized protein	NDE	NDE	NDE	NDE	NDE	NDE	NDE	NDE	46	19	10	6	511.333	1342.67	neut	-0.118163	-0.1528	neut	neut	0.734331	-0.373377	Eukaryota	eukaryote	eukaryote
LOC105829379	RNA-binding protein squid	Putative uncharacterized protein (Fragment)	NDE	NDE	NDE	NDE	NDE	NDE	NDE	NDE	126	25	56	10	287	751	neut	0.164337	0.23376	neut	neut	0.953559	0.105361	cellular organisms	cellular	cellular
LOC105829381	High-affinity choline transporter 1	Uncharacterized protein	NDE	NDE	NDE	NDE	Worker	Worker	NDE	NDE	24	21	1	0	513.667	1298.33	neut	0.830013	1.38724	NA	NA	NA	NA	cellular organisms	cellular	cellular
LOC105829382	Pyroglutamylated RFamide peptide receptor	Uncharacterized protein	NDE	NDE	NDE	NDE	Worker	Worker	NDE	Worker	22	5	6	0	335	880	neut	0.505111	0.768487	NA	NA	NA	NA	Metazoa	bilaterian	bilaterian
LOC105829383	Elongation of very long chain fatty acids protein AAEL008004	Elongation of very long chain fatty acids protein	NDE	NDE	Reproductive	NDE	Worker	Reproductive	Reproductive	Reproductive	12	21	1	4	195	615	neut	0.139825	0.190777	neut	neut	0.831358	-0.826679	Eukaryota	eukaryote	eukaryote
LOC105829385	-	Putative uncharacterized protein	NDE	NDE	Reproductive	Reproductive	NDE	Worker	Reproductive	NDE	9	11	5	2	199.333	460.667	neut	0.414908	0.624311	neut	neut	0.444284	1.11696	Endopterygota	ant	hymenopteran_ant
LOC105829386	Transcription factor SUM-1	Putative uncharacterized protein (Fragment)	NDE	NDE	NDE	NDE	NDE	NDE	NDE	NDE	19	5	8	1	267.333	644.667	neut	0.287463	0.416596	neut	neut	0.890088	0.74444	Bilateria	bilaterian	bilaterian
LOC105829387	Glucose dehydrogenase FAD quinone	Putative uncharacterized protein (Fragment)	NDE	Worker	Reproductive	Reproductive	Worker	NDE	Reproductive	Reproductive	19	11	6	5	304	857	neut	-0.171836	-0.222585	neut	neut	0.880919	-0.364222	cellular organisms	cellular	cellular
LOC105829388	Heat shock 70 kDa protein cognate 4	Heat shock 70 kDa protein cognate 4	NDE	NDE	NDE	NDE	NDE	NDE	NDE	NDE	4	15	4	3	184	425	neut	0.460256	0.707445	neut	neut	0.197197	1.60944	Eukaryota	eukaryote	eukaryote
LOC105829389	Protein Shroom	Putative uncharacterized protein (Fragment)	NDE	NDE	NDE	Reproductive	Worker	NDE	NDE	NDE	43	19	15	1	766.333	1693.67	neut	0.860405	1.49609	neut	neut	0.0946593	1.89129	Eumetazoa	bilaterian	bilaterian
LOC105829390	WASH complex subunit CCDC53	Coiled-coil domain-containing protein 53	NDE	NDE	NDE	NDE	NDE	NDE	NDE	NDE	9	5	2	0	127.333	424.667	neut	0.543576	0.832816	NA	NA	NA	NA	Eukaryota	eukaryote	eukaryote
LOC105829391	60S ribosomal protein L44	Uncharacterized protein	NDE	NDE	NDE	NDE	Worker	NDE	NDE	NDE	6	0	2	0	72.3333	242.667	neut	0.113084	0.155148	NA	NA	NA	NA	cellular organisms	cellular	cellular
LOC105829392	-	Uncharacterized protein	NDE	NDE	NDE	NDE	Worker	Worker	NDE	NDE	3	23	3	4	188.667	405.333	neut	0.52743	0.822662	neut	neut	0.175438	1.7492	Monomorium pharaonis	ant	hymenopteran_ant
LOC105829393	Transportin-3	Transportin-3	NDE	NDE	NDE	NDE	Reproductive	NDE	NDE	Reproductive	49	6	2	1	802.667	2056.33	neut	0.00103757	0.00135076	neut	neut	0.80179	-1.40691	Eukaryota	eukaryote	eukaryote
LOC105829394	-	-	NDE	NDE	NDE	NDE	NDE	NDE	NDE	NDE	NA	NA	NA	NA	NA	NA	NA	NA	NA	NA	NA	NA	NA	NA	NA	NA
LOC105829395	WW domain-containing adapter protein with coiled-coil	WW domain-containing adapter protein with coiled-coil	NDE	NDE	NDE	NDE	Reproductive	Reproductive	NDE	Reproductive	127	5	8	0	617	1306	neut	0.510545	0.76004	NA	NA	NA	NA	Metazoa	bilaterian	bilaterian
LOC105829396	-	Putative uncharacterized protein	NDE	NDE	NDE	NDE	NDE	Reproductive	NDE	NDE	57	53	24	4	638.667	1968.33	pos	1.18562	2.39471	pos	neut	0.00238701	1.719	Apocrita	ant	hymenopteran_ant
LOC105829397	-	Putative uncharacterized protein (Fragment)	NDE	Worker	NDE	Worker	NDE	NDE	Worker	NDE	37	26	9	5	1265.33	3660.67	neut	0.19727	0.275241	neut	neut	0.934522	0.234965	Neoptera	ant	hymenopteran_ant
LOC105829398	Nuclear pore complex protein Nup153	Nuclear pore complex protein Nup153	NDE	NDE	NDE	NDE	Reproductive	NDE	NDE	NDE	77	68	10	6	1340.33	3294.67	neut	0.48619	0.725575	neut	neut	0.651675	0.386528	Eukaryota	eukaryote	eukaryote
LOC105829399	Negative elongation factor D	Negative elongation factor D	NDE	NDE	NDE	NDE	Reproductive	Reproductive	NDE	Reproductive	36	5	6	0	460	1289	neut	0.481718	0.721155	NA	NA	NA	NA	Eukaryota	eukaryote	eukaryote
LOC105829400	ATP synthase subunit epsilon mitochondrial	ATP synthase subunit epsilon mitochondrial	NDE	NDE	NDE	NDE	Worker	Worker	NDE	Worker	15	2	0	1	43.3333	130.667	neut	0.171299	0.232983	NA	NA	NA	NA	Eukaryota	eukaryote	eukaryote
LOC105829401	Alkylated DNA repair protein alkB homolog 1	Alkylated DNA repair protein alkB-like protein 1	NDE	NDE	NDE	NDE	NDE	NDE	NDE	NDE	30	9	3	4	239.667	675.333	neut	-0.394472	-0.478029	neut	neut	0.165354	-1.49165	cellular organisms	cellular	cellular
LOC105829402	-	-	NDE	NDE	NDE	NDE	NDE	NDE	NDE	NDE	NA	NA	NA	NA	NA	NA	NA	NA	NA	NA	NA	NA	NA	NA	NA	NA
LOC105829403	Glutamyl-tRNA(Gln) amidotransferase subunit A mitochondrial	Glutamyl-tRNA(Gln) amidotransferase subunit A mitochondrial	NDE	NDE	NDE	NDE	Reproductive	NDE	NDE	Reproductive	22	7	8	5	466	1163	neut	-0.381244	-0.477555	neut	neut	0.561564	-0.675129	cellular organisms	cellular	cellular
LOC105829404	Ubiquitin carboxyl-terminal hydrolase 7	Ubiquitin carboxyl-terminal hydrolase	NDE	NDE	NDE	NDE	Reproductive	NDE	NDE	NDE	120	14	16	0	968.667	2832.33	neut	0.776481	1.27549	NA	NA	NA	NA	Eukaryota	eukaryote	eukaryote
LOC105829405	-	Uncharacterized protein	NDE	NDE	NDE	NDE	Worker	NDE	NDE	Worker	23	16	6	3	353.667	948.333	neut	0.309368	0.444839	neut	neut	0.962304	0.330242	Neoptera	ant	hymenopteran_ant
LOC105829406	Transcription factor AP-4	Uncharacterized protein	NDE	NDE	NDE	NDE	Reproductive	NDE	Reproductive	Reproductive	19	6	1	1	420.667	992.333	neut	0.0669411	0.0891916	neut	neut	1	-1.15268	Metazoa	bilaterian	bilaterian
LOC105829407	-	Uncharacterized protein	NDE	NDE	NDE	NDE	NDE	NDE	NDE	NDE	43	6	12	1	583	1187	neut	0.314003	0.45312	neut	neut	1	0.515466	Bilateria	bilaterian	bilaterian
LOC105829408	Tropomodulin	Tropomodulin	NDE	NDE	NDE	NDE	Worker	Worker	NDE	Worker	192	34	94	0	370	1013	pos	1.91171	5.95631	NA	NA	NA	NA	Opisthokonta	bilaterian	bilaterian
LOC105829409	-	Putative uncharacterized protein (Fragment)	NDE	Worker	Worker	NDE	Worker	Worker	Worker	Worker	29	8	8	2	168.333	485.667	neut	0.23253	0.327877	neut	neut	1	0.0984401	Pancrustacea	insect	insect
LOC105829410	Methylthioribose-1-phosphate isomerase	Putative uncharacterized protein (Fragment)	NDE	NDE	Reproductive	NDE	Worker	Reproductive	NDE	NDE	18	8	6	0	282	813	neut	0.734895	1.20991	NA	NA	NA	NA	cellular organisms	cellular	cellular
LOC105829411	Cilia- and flagella-associated protein 69	Uncharacterized protein C7orf63	NDE	NDE	NDE	NDE	NDE	NDE	NDE	NDE	NA	NA	NA	NA	NA	NA	NA	NA	NA	NA	NA	NA	NA	NA	NA	NA
LOC105829412	Plexin domain-containing protein 2	Plexin domain-containing protein 2	NDE	Worker	NDE	NDE	Worker	Reproductive	NDE	NDE	47	26	9	0	514	1451	pos	1.13014	2.15842	NA	NA	NA	NA	cellular organisms	cellular	cellular
LOC105829413	Tyrosine-protein kinase Src64B	Non-specific protein-tyrosine kinase	NDE	NDE	Worker	Worker	Reproductive	Worker	NDE	Reproductive	44	2	6	0	433	1193	neut	0.331455	0.47324	NA	NA	NA	NA	cellular organisms	cellular	cellular
LOC105829414	Oxidative stress-responsive serine-rich protein 1	Putative uncharacterized protein (Fragment)	NDE	NDE	NDE	NDE	NDE	NDE	NDE	NDE	9	4	0	0	230.333	582.667	neut	0.346323	0.496754	NA	NA	NA	NA	Bilateria	bilaterian	bilaterian
LOC105829415	Insulin-like growth factor 2 mRNA-binding protein 1	Uncharacterized protein	NDE	NDE	NDE	NDE	Reproductive	NDE	NDE	NDE	37	1	8	1	524	1285	neut	-0.175685	-0.224197	neut	neut	0.82983	-1.53148	Eukaryota	eukaryote	eukaryote
LOC105829416	Dystonin	Bullous pemphigoid antigen 1 isoforms 6/9/10	NDE	NDE	NDE	Worker	Worker	NDE	NDE	Worker	14474	3846	3875	914	7260.67	18377.3	pos	0.121909	0.167456	pos	neut	0.00388934	0.11915	Eukaryota	eukaryote	eukaryote
LOC105829417	Zinc finger protein 622	Putative uncharacterized protein (Fragment)	NDE	NDE	NDE	NDE	Reproductive	Reproductive	NDE	Reproductive	23	17	5	4	272.333	876.667	neut	0.113706	0.154984	neut	neut	1	-0.0791373	Eukaryota	eukaryote	eukaryote
LOC105829418	Flagellin	Stenotrophomonas maltophilia strain ZBG7B contig_123 whole genome shotgun sequence	NDE	NDE	NDE	NDE	NDE	NDE	NDE	NDE	NA	NA	NA	NA	NA	NA	NA	NA	NA	NA	NA	NA	NA	NA	NA	NA
LOC105829419	-	Putative uncharacterized protein (Fragment)	NDE	NDE	NDE	NDE	Worker	NDE	NDE	NDE	0	0	3	5	93	270	neut	-1.09765	-1.4157	NA	NA	NA	NA	Bilateria	bilaterian	bilaterian
LOC105829420	Venom serine protease 34	Putative uncharacterized protein (Fragment)	NDE	NDE	NDE	NDE	Reproductive	NDE	NDE	Reproductive	93	38	33	14	522	1479	neut	0.0107092	0.0144939	neut	neut	1	-0.0375631	Eumetazoa	bilaterian	bilaterian
LOC105829421	V-type proton ATPase subunit D 1	Uncharacterized protein	NDE	NDE	NDE	NDE	Worker	Worker	NDE	NDE	20	3	5	0	198.667	539.333	neut	0.458919	0.686783	NA	NA	NA	NA	cellular organisms	cellular	cellular
LOC105829422	Venom serine protease 34	Putative uncharacterized protein (Fragment)	NDE	NDE	NDE	NDE	NDE	NDE	NDE	NDE	127	108	13	11	315.667	914.333	neut	0.250415	0.34757	neut	neut	1	0.00499823	cellular organisms	cellular	cellular
LOC105829423	Sodium-dependent neutral amino acid transporter SLC6A17	Transporter	NDE	Worker	NDE	Worker	NDE	Worker	Worker	Worker	35	10	6	3	548	1552	neut	-0.0832204	-0.107933	neut	neut	0.775879	-0.559616	cellular organisms	cellular	cellular
LOC105829424	Fatty acid 2-hydroxylase	Putative uncharacterized protein (Fragment)	NDE	NDE	NDE	NDE	Worker	Worker	NDE	Worker	21	15	2	1	286.333	805.667	neut	0.536634	0.813526	neut	neut	1	0.356675	cellular organisms	cellular	cellular
LOC105829425	NF-kappa-B inhibitor-interacting Ras-like protein	NF-kappa-B inhibitor-interacting Ras-like protein	NDE	NDE	NDE	Reproductive	Reproductive	NDE	NDE	Reproductive	9	3	3	0	162	447	neut	0.421309	0.62597	NA	NA	NA	NA	Eukaryota	eukaryote	eukaryote
LOC105829426	Larval cuticle protein A2B	Uncharacterized protein	NDE	NDE	NDE	NDE	NDE	NDE	NDE	NDE	NA	NA	NA	NA	NA	NA	NA	NA	NA	NA	NA	NA	NA	NA	NA	NA
LOC105829427	-	Putative uncharacterized protein (Fragment)	NDE	NDE	NDE	NDE	NDE	NDE	NDE	NDE	NA	NA	NA	NA	NA	NA	NA	NA	NA	NA	NA	NA	NA	NA	NA	NA
LOC105829428	Small glutamine-rich tetratricopeptide repeat-containing protein alpha	Putative uncharacterized protein (Fragment)	NDE	NDE	NDE	NDE	NDE	NDE	NDE	NDE	54	12	14	0	246.333	644.667	neut	0.992867	1.79921	NA	NA	NA	NA	cellular organisms	cellular	cellular
LOC105829429	-	Uncharacterized protein	NDE	Worker	NDE	NDE	Worker	NDE	Worker	Worker	92	16	20	12	365.333	771.667	neg	-0.813749	-0.930826	neg	neut	0.0102825	-1.23837	Arthropoda	insect	insect
LOC105829430	Aromatic-L-amino-acid decarboxylase	Aromatic-L-amino-acid decarboxylase	NDE	NDE	NDE	NDE	NDE	NDE	NDE	NDE	NA	NA	NA	NA	NA	NA	NA	NA	NA	NA	NA	NA	NA	NA	NA	NA
LOC105829431	-	Putative uncharacterized protein (Fragment)	NDE	NDE	NDE	NDE	NDE	NDE	NDE	NDE	NA	NA	NA	NA	NA	NA	NA	NA	NA	NA	NA	NA	NA	NA	NA	NA
LOC105829432	Longitudinals lacking protein isoforms H/M/V	Longitudinals lacking protein isoforms F/I/K/T	NDE	NDE	NDE	NDE	NDE	NDE	NDE	NDE	33	0	8	0	448.667	1081.33	neut	0.18	0.249577	NA	NA	NA	NA	Eukaryota	eukaryote	eukaryote
LOC105829433	Protein FAM193A	Putative uncharacterized protein (Fragment)	NDE	NDE	NDE	NDE	Reproductive	NDE	NDE	Reproductive	494	194	119	60	1524.67	4127.33	neut	-0.21578	-0.273618	neut	neut	0.193103	-0.249898	Eukaryota	eukaryote	eukaryote
LOC105829434	-	-	NDE	NDE	NDE	NDE	NDE	NDE	NDE	NDE	NA	NA	NA	NA	NA	NA	NA	NA	NA	NA	NA	NA	NA	NA	NA	NA
LOC105829435	-	-	NDE	NDE	Worker	NDE	Worker	Worker	NDE	NDE	2	6	3	0	93.6667	242.333	neut	0.628535	1.01102	NA	NA	NA	NA	Monomorium pharaonis	ant	hymenopteran_ant
LOC105829436	-	-	NDE	NDE	NDE	NDE	Worker	NDE	NDE	NDE	6	7	2	1	99	210	neut	0.379367	0.557024	neut	neut	1	0.847298	Monomorium pharaonis	ant	hymenopteran_ant
LOC105829437	Protein toll	Protein toll	NDE	Worker	Worker	NDE	NDE	Worker	Worker	Worker	65	3	14	0	1126.33	2554.67	neut	0.344382	0.497707	NA	NA	NA	NA	cellular organisms	cellular	cellular
LOC105829438	Nuclear receptor subfamily 2 group E member 1	Nuclear receptor subfamily 2 group E member 1 (Fragment)	NDE	NDE	NDE	NDE	NDE	NDE	NDE	NDE	NA	NA	NA	NA	NA	NA	NA	NA	NA	NA	NA	NA	NA	NA	NA	NA
LOC105829439	GATA-binding factor A	Putative uncharacterized protein (Fragment)	NDE	NDE	NDE	NDE	Worker	Worker	NDE	NDE	30	2	22	0	237.333	611.667	neut	0.572046	0.935538	NA	NA	NA	NA	Eukaryota	eukaryote	eukaryote
LOC105829440	PHD finger protein rhinoceros	Uncharacterized protein	NDE	NDE	NDE	NDE	NDE	Worker	NDE	NDE	187	63	42	14	2516.67	6369.33	neut	0.0564234	0.0758134	neut	neut	1	0.0106384	Eukaryota	eukaryote	eukaryote
LOC105829441	Aryl hydrocarbon receptor nuclear translocator-like protein 1	Uncharacterized protein	NDE	NDE	NDE	Reproductive	Worker	Reproductive	NDE	Reproductive	17	6	10	3	314.667	798.333	neut	0.045219	0.0627986	neut	neut	1	0.162519	cellular organisms	cellular	cellular
LOC105829442	-	Putative uncharacterized protein	NDE	Worker	Worker	Worker	Worker	NDE	Worker	Worker	3	3	1	0	84.3333	218.667	neut	0.345805	0.502419	NA	NA	NA	NA	Aculeata	ant	hymenopteran_ant
LOC105829443	Gastrulation defective protein 1 homolog	Gastrulation defective protein 1-like protein	NDE	NDE	NDE	Reproductive	Reproductive	NDE	NDE	Reproductive	23	3	5	0	510.667	1466.33	neut	0.339739	0.491021	NA	NA	NA	NA	cellular organisms	cellular	cellular
LOC105829444	DNA-directed RNA polymerase I subunit RPA43	Putative uncharacterized protein (Fragment)	NDE	NDE	NDE	NDE	Reproductive	Reproductive	NDE	Reproductive	22	32	5	3	448.333	1357.67	neut	0.642069	1.01809	neut	neut	0.43752	0.885519	Eukaryota	eukaryote	eukaryote
LOC105829445	-	Putative uncharacterized protein (Fragment)	NDE	NDE	NDE	NDE	Reproductive	Reproductive	NDE	Reproductive	66	93	13	11	917.667	2310.33	neut	0.499416	0.753881	neut	neut	0.344224	0.509999	Neoptera	ant	hymenopteran_ant
LOC105829446	Guanylate cyclase 32E	Guanylate cyclase	NDE	NDE	NDE	NDE	Worker	NDE	NDE	NDE	194	32	44	16	1069.33	2812.67	neut	-0.584858	-0.692549	neg	neut	0.0348445	-0.790521	cellular organisms	cellular	cellular
LOC105829447	Protein sister of odd and bowel	Protein sister of odd and bowel	NDE	NDE	NDE	NDE	NDE	NDE	NDE	NDE	25	3	7	4	424	926	neut	-0.628308	-0.749377	neut	neut	0.15717	-1.56065	cellular organisms	cellular	cellular
LOC105829448	-	Putative uncharacterized protein	NDE	Worker	NDE	NDE	Worker	NDE	NDE	Worker	11	8	2	3	344.333	744.667	neut	-0.173378	-0.22254	neut	neut	0.833544	-0.723919	Vespoidea	ant	hymenopteran_ant
LOC105829449	Ankyrin repeat and sterile alpha motif domain-containing protein 1B	Uncharacterized protein	NDE	NDE	NDE	NDE	Worker	Worker	NDE	Worker	133	27	32	6	1372.67	3070.33	neut	0.122084	0.166944	neut	neut	1	0.0794642	cellular organisms	cellular	cellular
LOC105829450	Transmembrane 7 superfamily member 3	Transmembrane 7 superfamily member 3	NDE	NDE	NDE	Reproductive	Reproductive	NDE	NDE	Reproductive	14	25	3	2	442.333	1183.67	neut	0.632061	0.998342	neut	neut	0.579375	0.985284	Metazoa	bilaterian	bilaterian
LOC105829451	Paired box protein Pax-6	Paired box protein Pax-6	NDE	NDE	NDE	NDE	NDE	NDE	NDE	NDE	NA	NA	NA	NA	NA	NA	NA	NA	NA	NA	NA	NA	NA	NA	NA	NA
LOC105829452	-	Putative uncharacterized protein (Fragment)	NDE	NDE	NDE	NDE	NDE	NDE	NDE	NDE	NA	NA	NA	NA	NA	NA	NA	NA	NA	NA	NA	NA	NA	NA	NA	NA
LOC105829453	Tetratricopeptide repeat protein 12 (Fragment)	Uncharacterized protein	NDE	NDE	NDE	NDE	Reproductive	Reproductive	NDE	Reproductive	45	27	17	2	510.667	1493.33	pos	0.989186	1.81556	pos	neut	0.0491035	1.62924	Eukaryota	eukaryote	eukaryote
LOC105829454	Zinc finger protein 346	Putative uncharacterized protein (Fragment)	NDE	NDE	NDE	NDE	NDE	NDE	NDE	NDE	66	45	15	3	376	995	pos	0.941692	1.66763	neut	neut	0.0927703	1.22645	Bilateria	bilaterian	bilaterian
LOC105829455	UPF0415 protein C7orf25 homolog	Putative uncharacterized protein (Fragment)	NDE	NDE	NDE	NDE	NDE	Reproductive	NDE	NDE	32	14	5	3	336	873	neut	0.0464194	0.0618318	neut	neut	1	-0.315853	cellular organisms	cellular	cellular
LOC105829456	Splicing factor 3A subunit 3	Putative uncharacterized protein (Fragment)	NDE	NDE	NDE	NDE	Reproductive	NDE	NDE	Reproductive	30	0	8	0	393.667	1109.33	neut	0.155732	0.215057	NA	NA	NA	NA	Eukaryota	eukaryote	eukaryote
LOC105829457	-	Uncharacterized protein	NDE	NDE	NDE	NDE	NDE	NDE	NDE	NDE	NA	NA	NA	NA	NA	NA	NA	NA	NA	NA	NA	NA	NA	NA	NA	NA
LOC105829458	Centrosomal protein of 97 kDa	Uncharacterized protein	NDE	NDE	NDE	NDE	Reproductive	NDE	NDE	Reproductive	93	37	26	5	834.333	2084.67	neut	0.607226	0.959054	neut	neut	0.238978	0.726977	cellular organisms	cellular	cellular
LOC105829459	Neuropeptides capa receptor	Neuropeptide capa receptor	NDE	Reproductive	NDE	NDE	NDE	NDE	NDE	NDE	33	11	8	3	391.667	1006.33	neut	0.0954522	0.129824	neut	neut	1	-0.117783	Metazoa	bilaterian	bilaterian
LOC105829460	DNA polymerase subunit gamma-1 mitochondrial	Putative uncharacterized protein (Fragment)	NDE	NDE	NDE	NDE	Reproductive	Reproductive	NDE	Reproductive	110	50	12	7	1013	2809	neut	0.045235	0.0597184	neut	neut	0.814796	-0.249461	Opisthokonta	bilaterian	bilaterian
LOC105829461	Probable RNA-binding protein EIF1AD	Putative RNA-binding protein EIF1AD	NDE	NDE	NDE	NDE	Reproductive	NDE	NDE	Reproductive	21	11	8	4	138.667	434.333	neut	0.0853582	0.117352	neut	neut	1	0.04652	Eukaryota	eukaryote	eukaryote
LOC105829462	Putative oxidoreductase GLYR1 homolog	Nuclear protein NP60-like protein	NDE	NDE	NDE	NDE	NDE	NDE	NDE	NDE	20	11	2	0	306.333	767.667	neut	0.703282	1.12653	NA	NA	NA	NA	Eukaryota	eukaryote	eukaryote
LOC105829463	NEDD4 family-interacting protein 1-like	NEDD4 family-interacting protein 1	NDE	NDE	NDE	NDE	Worker	Reproductive	NDE	NDE	18	2	6	0	208.667	541.333	neut	0.417667	0.621684	NA	NA	NA	NA	Opisthokonta	bilaterian	bilaterian
LOC105829464	Peptidyl-prolyl cis-trans isomerase D	40 kDa peptidyl-prolyl cis-trans isomerase	NDE	NDE	NDE	NDE	Reproductive	NDE	NDE	Reproductive	23	15	4	1	295	878	neut	0.59454	0.922778	neut	neut	0.722762	0.95885	cellular organisms	cellular	cellular
LOC105829465	TBC1 domain family member 15	Uncharacterized protein	NDE	NDE	NDE	NDE	NDE	Reproductive	NDE	NDE	48	8	8	2	642.333	1580.67	neut	-0.0167397	-0.0219779	neut	neut	1	-0.405465	cellular organisms	cellular	cellular
LOC105829466	Basic helix-loop-helix neural transcription factor TAP	Basic helix-loop-helix neural transcription factor TAP	NDE	Worker	Worker	Worker	NDE	Worker	Worker	Worker	11	0	2	0	196.333	526.667	neut	0.104362	0.14195	NA	NA	NA	NA	Metazoa	bilaterian	bilaterian
LOC105829467	Cadherin-23	Putative uncharacterized protein (Fragment)	NDE	NDE	Reproductive	Reproductive	NDE	NDE	NDE	NDE	160	29	50	10	1557.67	3971.33	neut	-0.0218375	-0.0291639	neut	neut	0.966695	-0.0984401	cellular organisms	cellular	cellular
LOC105829468	DENN domain-containing protein 5B	RAB6IP1-like protein	NDE	NDE	NDE	NDE	Reproductive	NDE	NDE	Reproductive	397	44	94	18	1136.33	2871.67	neut	-0.408794	-0.499326	neut	neut	0.0973697	-0.546824	Eukaryota	eukaryote	eukaryote
LOC105829469	Coiled-coil domain-containing protein 22 homolog	Coiled-coil domain-containing protein 22-like protein	NDE	NDE	NDE	NDE	Reproductive	Reproductive	NDE	Reproductive	32	7	5	0	467	1279	neut	0.568587	0.873123	NA	NA	NA	NA	Eukaryota	eukaryote	eukaryote
LOC105829470	28S ribosomal protein S27 mitochondrial	Putative uncharacterized protein (Fragment)	NDE	NDE	NDE	Reproductive	NDE	NDE	NDE	Reproductive	15	9	6	0	346.333	1018.67	neut	0.732503	1.2112	NA	NA	NA	NA	Bilateria	bilaterian	bilaterian
LOC105829471	Sister chromatid cohesion protein PDS5 homolog B-A	Sister chromatid cohesion protein PDS5-like protein B-A	NDE	NDE	NDE	NDE	Reproductive	Reproductive	NDE	Reproductive	165	12	16	0	949.333	2680.67	neut	0.736489	1.18695	NA	NA	NA	NA	Eukaryota	eukaryote	eukaryote
LOC105829472	Probable ATP-dependent RNA helicase DDX27	Putative uncharacterized protein (Fragment)	NDE	NDE	NDE	NDE	Reproductive	Reproductive	NDE	Reproductive	52	15	8	2	571.333	1648.67	neut	0.235318	0.327834	neut	neut	1	0.143101	cellular organisms	cellular	cellular
LOC105829473	Flap endonuclease 1	Flap endonuclease 1	NDE	NDE	NDE	NDE	Reproductive	Reproductive	NDE	Reproductive	26	8	7	1	305.333	840.667	neut	0.422952	0.627695	neut	neut	0.837406	0.767255	cellular organisms	cellular	cellular
LOC105829474	Defensin	Putative uncharacterized protein (Fragment)	NDE	NDE	NDE	NDE	NDE	NDE	NDE	NDE	NA	NA	NA	NA	NA	NA	NA	NA	NA	NA	NA	NA	NA	NA	NA	NA
LOC105829475	Bleomycin hydrolase	Putative uncharacterized protein (Fragment)	NDE	NDE	Worker	Worker	NDE	NDE	Worker	Worker	28	0	5	0	340.333	1024.67	neut	0.14237	0.194467	NA	NA	NA	NA	cellular organisms	cellular	cellular
LOC105829476	Uncharacterized protein F58A4.6	Uncharacterized protein F58A4.6	NDE	NDE	NDE	NDE	Reproductive	NDE	NDE	NDE	NA	NA	NA	NA	NA	NA	NA	NA	NA	NA	NA	NA	NA	NA	NA	NA
LOC105829477	Polymerase delta-interacting protein 2	Putative uncharacterized protein (Fragment)	NDE	NDE	NDE	NDE	NDE	NDE	NDE	NDE	13	7	2	0	278.667	726.333	neut	0.585734	0.907156	NA	NA	NA	NA	cellular organisms	cellular	cellular
LOC105829478	-	Putative uncharacterized protein (Fragment)	NDE	NDE	NDE	NDE	Reproductive	NDE	Reproductive	Reproductive	70	122	4	4	313	896	pos	0.911408	1.56433	neut	neut	0.686513	0.555526	Metazoa	bilaterian	bilaterian
LOC105829479	ATP-binding cassette sub-family G member 4	ATP-binding cassette sub-family G member 1	NDE	NDE	NDE	NDE	Reproductive	Reproductive	NDE	Reproductive	18	8	6	0	528.333	1472.67	neut	0.619895	0.983215	NA	NA	NA	NA	Eukaryota	eukaryote	eukaryote
LOC105829480	Proteasome subunit alpha type-4	Proteasome subunit alpha type (Fragment)	NDE	NDE	NDE	NDE	NDE	NDE	NDE	NDE	19	2	2	0	205.667	568.333	neut	0.345497	0.495415	NA	NA	NA	NA	cellular organisms	cellular	cellular
LOC105829481	Exocyst complex component 8	Putative uncharacterized protein (Fragment)	NDE	NDE	NDE	NDE	Reproductive	NDE	NDE	NDE	157	12	18	2	619	1514	neut	0.122073	0.164051	neut	neut	0.986659	-0.374115	Eukaryota	eukaryote	eukaryote
LOC105829482	Sperm-associated antigen 7	Putative uncharacterized protein (Fragment)	NDE	NDE	NDE	NDE	Reproductive	NDE	NDE	NDE	25	2	8	0	171	531	neut	0.456409	0.686057	NA	NA	NA	NA	Eukaryota	eukaryote	eukaryote
LOC105829483	RIMS-binding protein 2	RIMS-binding protein 2	NDE	NDE	Worker	Worker	NDE	NDE	NDE	NDE	2180	292	468	38	1450.67	3715.33	pos	0.535447	0.819763	pos	neut	0.0063081	0.500556	Eukaryota	eukaryote	eukaryote
LOC105829484	-	Dolichol-phosphate mannosyltransferase subunit 3	NDE	NDE	NDE	NDE	NDE	NDE	NDE	NDE	29	6	10	5	84.3333	239.667	neut	-0.351443	-0.440658	neut	neut	0.371332	-0.882389	Bilateria	bilaterian	bilaterian
LOC105829485	Gem-associated protein 8	Putative uncharacterized protein	NDE	NDE	NDE	NDE	Reproductive	NDE	Reproductive	Reproductive	16	16	11	0	192.333	509.667	pos	1.26404	2.6703	NA	NA	NA	NA	Bilateria	bilaterian	bilaterian
LOC105829486	Alpha-tocopherol transfer protein-like	Putative uncharacterized protein (Fragment)	NDE	Reproductive	Reproductive	Reproductive	Worker	NDE	Reproductive	Reproductive	89	130	29	21	267	759	pos	0.626291	1.00035	pos	neut	0.0380596	0.701671	Eukaryota	eukaryote	eukaryote
LOC105829488	Seipin	Putative uncharacterized protein (Fragment)	NDE	NDE	NDE	NDE	NDE	NDE	NDE	NDE	37	6	1	0	275.333	738.667	neut	0.578462	0.881379	NA	NA	NA	NA	Eukaryota	eukaryote	eukaryote
LOC105829489	Segmentation protein paired	Putative uncharacterized protein (Fragment)	NDE	NDE	Worker	Worker	Reproductive	NDE	Worker	Reproductive	46	2	16	0	455.333	1020.67	neut	0.416645	0.623558	NA	NA	NA	NA	Eukaryota	eukaryote	eukaryote
LOC105829490	Teneurin-m	Teneurin-3	NDE	NDE	Worker	Worker	NDE	NDE	NDE	Worker	1374	264	336	56	2645.33	6948.67	neut	0.174285	0.241683	neut	neut	0.41408	0.142227	cellular organisms	cellular	cellular
LOC105829491	RING finger protein 121	RING finger protein 121	NDE	NDE	NDE	NDE	NDE	NDE	NDE	Reproductive	40	18	6	0	249.667	758.333	neut	1.00729	1.81511	NA	NA	NA	NA	Eukaryota	eukaryote	eukaryote
LOC105829492	Tyrosine aminotransferase	Tyrosine aminotransferase	NDE	Worker	Worker	Worker	NDE	Reproductive	NDE	NDE	29	11	3	3	370.333	1024.67	neut	-0.0977256	-0.125662	neut	neut	0.52139	-0.969401	cellular organisms	cellular	cellular
LOC105829493	Collagen alpha-1(IV) chain	Collagen alpha-1(IV) chain	NDE	NDE	NDE	NDE	Worker	Worker	NDE	Worker	112	98	31	11	1723.33	4132.67	pos	0.779465	1.30765	pos	neut	0.0229334	0.902561	cellular organisms	cellular	cellular
LOC105829494	40S ribosomal protein S28	40S ribosomal protein S28 (Fragment)	NDE	NDE	NDE	NDE	Worker	Worker	NDE	Worker	3	0	0	0	60	138	neut	0.0579811	0.0779208	NA	NA	NA	NA	Eukaryota	eukaryote	eukaryote
LOC105829495	Collagen-like protein 7	Putative uncharacterized protein (Fragment)	NDE	NDE	NDE	NDE	Worker	NDE	NDE	NDE	4	4	2	0	104.667	276.333	neut	0.486632	0.739494	NA	NA	NA	NA	Aculeata	ant	hymenopteran_ant
LOC105829497	Coiled-coil domain-containing protein 130 homolog	Coiled-coil domain-containing protein 130-like protein	NDE	NDE	NDE	NDE	Reproductive	NDE	NDE	Reproductive	21	10	0	0	245	679	neut	0.705774	1.12403	NA	NA	NA	NA	Eukaryota	eukaryote	eukaryote
LOC105829498	Ragulator complex protein LAMTOR4 homolog	UPF0539 protein	NDE	NDE	NDE	NDE	NDE	NDE	NDE	NDE	9	2	2	0	99	258	neut	0.385132	0.563278	NA	NA	NA	NA	Metazoa	bilaterian	bilaterian
LOC105829499	Serine/arginine repetitive matrix protein 1	SRRM1_4 protein (Fragment)	NDE	NDE	NDE	NDE	Reproductive	NDE	NDE	NDE	243	74	47	8	1128.33	2504.67	neut	0.557036	0.855566	neut	neut	0.20165	0.58171	Eukaryota	eukaryote	eukaryote
LOC105829500	Pyroglutamylated RFamide peptide receptor	Uncharacterized protein	NDE	NDE	NDE	NDE	Worker	NDE	NDE	Worker	37	28	10	1	375.667	1040.33	pos	1.0494	1.94978	neut	neut	0.0702434	2.02387	Metazoa	bilaterian	bilaterian
LOC105829501	DNA-directed RNA polymerase III subunit RPC4	Putative uncharacterized protein (Fragment)	NDE	NDE	NDE	NDE	Reproductive	NDE	NDE	Reproductive	52	46	17	2	333	831	pos	1.30862	2.76699	pos	neut	0.00696829	2.01746	Eumetazoa	bilaterian	bilaterian
LOC105829502	Protein FAM195A	Uncharacterized protein	NDE	NDE	NDE	NDE	NDE	NDE	NDE	NDE	4	0	1	0	86.6667	234.333	neut	0.0594592	0.0803639	NA	NA	NA	NA	Bilateria	bilaterian	bilaterian
LOC105829503	-	Uncharacterized protein	NDE	NDE	NDE	NDE	NDE	NDE	NDE	NDE	NA	NA	NA	NA	NA	NA	NA	NA	NA	NA	NA	NA	NA	NA	NA	NA
LOC105829504	Copper transport protein ATOX1	Putative uncharacterized protein (Fragment)	NDE	NDE	NDE	Worker	NDE	NDE	NDE	NDE	5	1	0	0	52	164	neut	0.287067	0.405989	NA	NA	NA	NA	Eukaryota	eukaryote	eukaryote
LOC105829505	Transketolase-like protein 2	Transketolase-like protein 2	NDE	NDE	Reproductive	Reproductive	NDE	NDE	NDE	NDE	91	10	29	8	517	1367	neut	-0.519193	-0.630314	neut	neut	0.127077	-0.92042	cellular organisms	cellular	cellular
LOC105829506	POC1 centriolar protein homolog A	Putative uncharacterized protein (Fragment)	NDE	NDE	NDE	NDE	Reproductive	Reproductive	NDE	Reproductive	112	50	8	10	400	1094	neut	-0.42125	-0.502058	neut	neut	0.0650867	-1.02962	cellular organisms	cellular	cellular
LOC105829507	SH2B adapter protein 2	Uncharacterized protein	NDE	NDE	NDE	NDE	Reproductive	NDE	NDE	Reproductive	96	16	20	2	523	1244	neut	0.49724	0.750681	neut	neut	0.755563	0.510826	Opisthokonta	bilaterian	bilaterian
LOC105829509	-	Uncharacterized protein	NDE	NDE	Worker	Worker	Worker	Worker	NDE	Worker	29	6	4	0	95	229	neut	0.799488	1.32457	NA	NA	NA	NA	Endopterygota	ant	hymenopteran_ant
LOC105829510	Cell cycle checkpoint protein RAD17	Uncharacterized protein	NDE	NDE	NDE	NDE	Reproductive	Reproductive	NDE	Reproductive	30	26	9	4	385	1004	neut	0.463874	0.69976	neut	neut	0.474276	0.667829	cellular organisms	cellular	cellular
LOC105829511	La-related protein 1	Uncharacterized protein	NDE	NDE	NDE	NDE	Reproductive	NDE	NDE	NDE	68	34	14	3	1073.33	2814.67	neut	0.608957	0.953121	neut	neut	0.312185	0.847298	Eukaryota	eukaryote	eukaryote
LOC105829512	-	Putative uncharacterized protein (Fragment)	NDE	NDE	NDE	NDE	NDE	NDE	NDE	NDE	NA	NA	NA	NA	NA	NA	NA	NA	NA	NA	NA	NA	NA	NA	NA	NA
LOC105829513	PIH1 domain-containing protein 2	Uncharacterized protein	NDE	NDE	NDE	NDE	Reproductive	Reproductive	NDE	Reproductive	62	44	20	8	497	1492	neut	0.485896	0.741243	neut	neut	0.302304	0.573346	Bilateria	bilaterian	bilaterian
LOC105829514	Succinyl-CoA ligase ADP-forming subunit beta mitochondrial (Fragment)	Succinyl-CoA ligase subunit beta (Fragment)	NDE	NDE	NDE	Reproductive	Worker	Reproductive	NDE	NDE	26	19	4	1	359.667	1014.33	neut	0.713894	1.1524	neut	neut	0.630428	1.07264	cellular organisms	cellular	cellular
LOC105829515	Arylsulfatase B	Uncharacterized protein	NDE	Worker	NDE	NDE	Worker	NDE	Worker	Worker	37	25	8	0	467.333	1338.67	neut	1.15619	2.24044	NA	NA	NA	NA	cellular organisms	cellular	cellular
LOC105829516	Arylsulfatase B	Arylsulfatase B	NDE	NDE	Reproductive	Reproductive	Worker	NDE	Reproductive	NDE	143	135	41	45	468.667	1241.33	neut	-0.113398	-0.14789	neut	neut	0.626394	-0.15066	cellular organisms	cellular	cellular
LOC105829517	Dual specificity protein phosphatase 10	Dual specificity protein phosphatase 10 (Fragment)	NDE	NDE	NDE	NDE	NDE	NDE	NDE	NDE	5	5	3	0	224.333	507.667	neut	0.464301	0.705157	NA	NA	NA	NA	cellular organisms	cellular	cellular
LOC105829518	-	Putative uncharacterized protein (Fragment)	NDE	NDE	NDE	Reproductive	Reproductive	Reproductive	Reproductive	Reproductive	14	17	1	1	233.333	741.667	neut	0.597941	0.925087	neut	neut	1	0.194156	Bilateria	bilaterian	bilaterian
LOC105829519	PRKC apoptosis WT1 regulator protein	Putative uncharacterized protein (Fragment)	NDE	NDE	NDE	NDE	Reproductive	Reproductive	NDE	Reproductive	125	12	12	0	270.667	647.333	neut	0.931396	1.61559	NA	NA	NA	NA	Arthropoda	insect	insect
LOC105829520	-	Putative uncharacterized protein (Fragment)	NDE	NDE	NDE	NDE	Reproductive	NDE	Reproductive	Reproductive	42	14	9	2	386	811	neut	0.374348	0.54528	neut	neut	0.921826	0.405465	Apocrita	ant	hymenopteran_ant
LOC105829521	Muscle-specific protein 20	Uncharacterized protein	NDE	NDE	NDE	NDE	Worker	Worker	NDE	Worker	3	1	1	0	28.3333	76.6667	neut	0.333448	0.481658	NA	NA	NA	NA	Eukaryota	eukaryote	eukaryote
LOC105829522	Muscle-specific protein 20	Calponin	NDE	Worker	NDE	NDE	Worker	Worker	Worker	Worker	19	5	2	0	127.667	379.333	neut	0.61994	0.964139	NA	NA	NA	NA	Eukaryota	eukaryote	eukaryote
LOC105829523	-	Putative uncharacterized protein	NDE	NDE	Worker	NDE	NDE	NDE	NDE	NDE	441	343	105	53	4606.67	12118.3	pos	0.42196	0.625968	pos	neut	0.0224566	0.432354	Neoptera	ant	hymenopteran_ant
LOC105829524	Dynamin-like 120 kDa protein mitochondrial	Putative uncharacterized protein (Fragment)	NDE	NDE	NDE	NDE	Reproductive	NDE	NDE	Reproductive	655	102	127	9	790.667	2155.33	pos	0.778643	1.2913	pos	neut	0.0365906	0.7873	Eukaryota	eukaryote	eukaryote
LOC105829526	Serine/threonine-protein phosphatase 6 regulatory ankyrin repeat subunit C	B-cell lymphoma 3-encoded protein-like protein	NDE	NDE	NDE	NDE	Reproductive	NDE	NDE	Reproductive	50	26	7	2	732	1827	neut	0.57103	0.876426	neut	neut	0.727429	0.598837	cellular organisms	cellular	cellular
LOC105829527	cGMP-specific 3' 5'-cyclic phosphodiesterase	cGMP-specific 3' 5'-cyclic phosphodiesterase	NDE	NDE	NDE	NDE	NDE	NDE	NDE	NDE	320	54	108	12	876.667	2363.33	neut	0.433843	0.655132	neut	neut	0.276031	0.417888	cellular organisms	cellular	cellular
LOC105829528	Myosin heavy chain 95F	Myosin heavy chain 95F	NDE	NDE	NDE	NDE	NDE	NDE	NDE	NDE	359	15	66	9	986.667	2751.33	neut	-0.727572	-0.835612	neg	neut	0.0115328	-1.18284	Eukaryota	eukaryote	eukaryote
LOC105829529	Lysyl oxidase homolog 2	Lysyl oxidase-like protein 3	NDE	NDE	NDE	NDE	NDE	Reproductive	NDE	Reproductive	43	38	12	16	716.667	1899.33	neut	-0.294454	-0.370537	neut	neut	0.475213	-0.411296	Protostomia	bilaterian	bilaterian
LOC105829530	cGMP-specific 3' 5'-cyclic phosphodiesterase	cGMP-specific 3' 5'-cyclic phosphodiesterase	NDE	NDE	NDE	NDE	NDE	NDE	NDE	NDE	126	8	27	0	523.667	1444.33	neut	0.77555	1.28681	NA	NA	NA	NA	cellular organisms	cellular	cellular
LOC105829531	G protein-coupled receptor kinase 5	Uncharacterized protein	NDE	NDE	Worker	NDE	Worker	NDE	NDE	NDE	24	11	9	6	399.333	1118.67	neut	-0.22494	-0.289931	neut	neut	0.79441	-0.374693	cellular organisms	cellular	cellular
LOC105829532	Synaptic vesicular amine transporter	Putative uncharacterized protein (Fragment)	NDE	NDE	NDE	Worker	Worker	NDE	NDE	Worker	44	4	16	0	393.333	905.667	neut	0.639486	1.02866	NA	NA	NA	NA	cellular organisms	cellular	cellular
LOC105829534	Nuclear hormone receptor HR96	Nuclear hormone receptor HR96	NDE	NDE	Worker	NDE	NDE	Reproductive	NDE	NDE	50	17	16	1	605.333	1674.67	neut	0.807692	1.37411	neut	neut	0.156128	1.69378	Eukaryota	eukaryote	eukaryote
LOC105829535	Lymphocyte cytosolic protein 2	Lymphocyte cytosolic protein 2	NDE	NDE	NDE	NDE	Reproductive	Reproductive	NDE	Reproductive	68	48	14	10	503	1282	neut	0.10197	0.138141	neut	neut	1	-0.0118345	Bilateria	bilaterian	bilaterian
LOC105829536	Y L amino acid transporter 2	Putative uncharacterized protein (Fragment)	NDE	Worker	Worker	Worker	NDE	Worker	Worker	Worker	83	13	24	0	408.333	1076.67	neut	1.00694	1.84666	NA	NA	NA	NA	cellular organisms	cellular	cellular
LOC105829537	Glutaredoxin 3	Uncharacterized protein	NDE	NDE	NDE	NDE	Reproductive	Reproductive	NDE	Reproductive	25	11	4	1	184.667	505.333	neut	0.489757	0.734223	neut	neut	1	0.565314	cellular organisms	cellular	cellular
LOC105829538	Golgin subfamily A member 7B	Golgin subfamily A member 7B	NDE	NDE	NDE	NDE	NDE	NDE	NDE	NDE	1	2	2	0	149.667	375.333	neut	0.175501	0.249397	NA	NA	NA	NA	Eukaryota	eukaryote	eukaryote
LOC105829539	-	Putative uncharacterized protein (Fragment)	NDE	NDE	NDE	NDE	NDE	NDE	NDE	NDE	NA	NA	NA	NA	NA	NA	NA	NA	NA	NA	NA	NA	NA	NA	NA	NA
LOC105829540	Solute carrier organic anion transporter family member 1A5	Putative uncharacterized protein (Fragment)	NDE	NDE	NDE	NDE	Worker	NDE	NDE	Worker	306	290	65	25	834.333	2144.67	pos	0.882768	1.52765	pos	neut	0.000328682	0.901807	Metazoa	bilaterian	bilaterian
LOC105829541	Solute carrier organic anion transporter family member 5A1	Solute carrier organic anion transporter family member 5A1	NDE	Reproductive	NDE	NDE	Worker	NDE	Reproductive	NDE	364	50	68	10	606.667	1568.33	neut	0.0851405	0.114466	neut	neut	1	-0.0682082	Opisthokonta	bilaterian	bilaterian
LOC105829542	Fatty-acid amide hydrolase 2	Fatty-acid amide hydrolase 2	NDE	NDE	Reproductive	Reproductive	Worker	Worker	Reproductive	NDE	72	110	34	26	437.667	1134.33	pos	0.568648	0.908119	pos	neut	0.030308	0.692078	cellular organisms	cellular	cellular
LOC105829543	Solute carrier organic anion transporter family member 4C1	Uncharacterized protein	NDE	NDE	NDE	NDE	Worker	Worker	NDE	Worker	39	7	5	3	606	1530	neut	-0.371566	-0.452881	neut	neut	0.315183	-1.20683	Opisthokonta	bilaterian	bilaterian
LOC105829544	Phosphatidylinositol 4-phosphate 3-kinase C2 domain-containing subunit beta	Phosphatidylinositol-4-phosphate 3-kinase C2 domain-containing beta polypeptide	NDE	NDE	NDE	NDE	Worker	NDE	NDE	NDE	875	84	130	21	1471.33	3865.67	neut	-0.370545	-0.449409	neut	neut	0.0629327	-0.520395	Eukaryota	eukaryote	eukaryote
LOC105829545	Cytochrome P450 6k1	Cytochrome P450 6k1	NDE	NDE	NDE	NDE	Worker	Reproductive	NDE	Reproductive	284	98	70	6	460.333	1177.67	pos	1.19723	2.3855	pos	neut	0.00125879	1.39273	cellular organisms	cellular	cellular
LOC105829546	-	-	NDE	NDE	NDE	Worker	Worker	NDE	NDE	Worker	19	14	5	4	110.333	327.667	neut	0.0846005	0.114893	neut	neut	1	-0.0822381	Myrmicinae	ant	hymenopteran_ant
LOC105829547	Nose resistant to fluoxetine protein 6	Putative uncharacterized protein (Fragment)	NDE	NDE	NDE	NDE	Worker	Worker	NDE	Worker	76	68	29	13	1428.33	3788.67	neut	0.551125	0.865635	neut	neut	0.0902077	0.691121	cellular organisms	cellular	cellular
LOC105829548	Serine protease gd	Serine protease gd	NDE	Worker	NDE	NDE	Reproductive	Reproductive	Worker	NDE	36	27	7	7	461.667	1197.33	neut	-0.0262058	-0.0344945	neut	neut	0.84984	-0.287682	cellular organisms	cellular	cellular
LOC105829549	Clusterin-associated protein 1	Putative uncharacterized protein (Fragment)	NDE	NDE	NDE	NDE	NDE	Worker	NDE	NDE	59	18	16	3	360	987	neut	0.430325	0.641392	neut	neut	0.68427	0.486811	Eukaryota	eukaryote	eukaryote
LOC105829550	Homeobox protein CDX-4	Putative uncharacterized protein (Fragment)	NDE	NDE	NDE	NDE	Worker	NDE	NDE	NDE	58	16	14	6	561.667	1430.33	neut	-0.213552	-0.271358	neut	neut	0.625847	-0.440556	Eumetazoa	bilaterian	bilaterian
LOC105829551	-	Uncharacterized protein	NDE	Reproductive	Worker	Worker	NDE	NDE	NDE	NDE	55	67	22	13	346.667	823.333	neut	0.592329	0.94325	neut	neut	0.0964034	0.723453	Neoptera	ant	hymenopteran_ant
LOC105829552	Protein yellow	Protein yellow	NDE	NDE	Worker	Worker	Worker	Worker	NDE	Worker	34	13	21	1	367.333	970.667	neut	0.955377	1.7752	neut	neut	0.0569414	2.08311	cellular organisms	cellular	cellular
LOC105829553	Protein yellow	Protein yellow	NDE	NDE	Worker	NDE	Worker	Worker	NDE	Worker	32	16	8	5	353	877	neut	-0.0183609	-0.0243448	neut	neut	0.987089	-0.223144	cellular organisms	cellular	cellular
LOC105829554	Major royal jelly protein 1	Putative uncharacterized protein (Fragment)	NDE	NDE	NDE	NDE	NDE	NDE	NDE	NDE	NA	NA	NA	NA	NA	NA	NA	NA	NA	NA	NA	NA	NA	NA	NA	NA
LOC105829555	Major royal jelly protein 1	Putative uncharacterized protein (Fragment)	NDE	NDE	NDE	NDE	NDE	NDE	NDE	NDE	NA	NA	NA	NA	NA	NA	NA	NA	NA	NA	NA	NA	NA	NA	NA	NA
LOC105829556	Farnesyl pyrophosphate synthase	Farnesyl pyrophosphate synthetase	NDE	Reproductive	NDE	Worker	Reproductive	NDE	NDE	Reproductive	30	69	3	2	245	793	pos	1.09496	2.04212	neut	neut	0.368331	1.23837	cellular organisms	cellular	cellular
LOC105829557	Farnesyl pyrophosphate synthase	Putative uncharacterized protein (Fragment)	NDE	Reproductive	NDE	Worker	Worker	NDE	NDE	NDE	13	24	5	3	263	820	neut	0.617944	0.981953	neut	neut	0.300827	1.12393	cellular organisms	cellular	cellular
LOC105829558	63 kDa sperm flagellar membrane protein	Uncharacterized protein	NDE	NDE	NDE	Reproductive	NDE	NDE	NDE	NDE	74	27	19	2	1057	2552	neut	0.776597	1.29693	neut	neut	0.160342	1.24306	Bilateria	bilaterian	bilaterian
LOC105829559	Protein Shroom	Protein Shroom	NDE	NDE	NDE	NDE	NDE	NDE	NDE	NDE	57	21	20	7	1084.33	2557.67	neut	0.0367572	0.0499629	neut	neut	1	0.0512933	Arthropoda	insect	insect
LOC105829561	-	Putative uncharacterized protein (Fragment)	NDE	NDE	NDE	NDE	NDE	NDE	NDE	NDE	NA	NA	NA	NA	NA	NA	NA	NA	NA	NA	NA	NA	NA	NA	NA	NA
LOC105829562	Regulator of G-protein signaling loco	Regulator of G-protein signaling 12	NDE	NDE	NDE	NDE	NDE	NDE	NDE	NDE	71	16	10	2	737.667	1842.33	neut	0.312994	0.444623	neut	neut	1	0.119347	Eukaryota	eukaryote	eukaryote
LOC105829563	Peptidyl-tRNA hydrolase ICT1 mitochondrial	Uncharacterized protein	NDE	NDE	NDE	NDE	NDE	NDE	NDE	NDE	18	7	3	2	179	427	neut	0.0936354	0.126699	neut	neut	1	-0.538997	cellular organisms	cellular	cellular
LOC105829564	Protein RMD5 homolog A	Putative uncharacterized protein (Fragment)	NDE	NDE	NDE	NDE	NDE	NDE	NDE	NDE	26	0	24	0	324	873	neut	0.27011	0.413146	NA	NA	NA	NA	Eukaryota	eukaryote	eukaryote
LOC105829565	M-phase inducer phosphatase 3	Putative uncharacterized protein (Fragment)	NDE	NDE	NDE	NDE	Reproductive	NDE	NDE	Reproductive	221	84	48	0	553	1361	pos	2.017	6.38009	NA	NA	NA	NA	Eukaryota	eukaryote	eukaryote
LOC105829566	-	Putative uncharacterized protein	NDE	NDE	NDE	NDE	NDE	NDE	NDE	NDE	NA	NA	NA	NA	NA	NA	NA	NA	NA	NA	NA	NA	NA	NA	NA	NA
LOC105829567	Sterile alpha motif domain-containing protein 5	Sterile alpha motif domain-containing protein	NDE	NDE	NDE	NDE	Reproductive	NDE	NDE	NDE	17	1	4	0	155.667	372.333	neut	0.319113	0.458778	NA	NA	NA	NA	Eumetazoa	bilaterian	bilaterian
LOC105829568	Prosaposin	Putative uncharacterized protein (Fragment)	NDE	NDE	NDE	NDE	NDE	Reproductive	NDE	Reproductive	41	23	12	3	608.667	1908.33	neut	0.553629	0.858816	neut	neut	0.380432	0.808217	Eukaryota	eukaryote	eukaryote
LOC105829569	Putative serine/threonine-protein kinase C05D10.2	Mitogen-activated protein kinase	NDE	NDE	NDE	NDE	Reproductive	NDE	NDE	NDE	110	50	17	7	648.333	1610.67	neut	0.219204	0.303874	neut	neut	1	0.0988458	cellular organisms	cellular	cellular
LOC105829571	E3 ubiquitin-protein ligase MIB1	Uncharacterized protein	NDE	NDE	NDE	NDE	Reproductive	NDE	NDE	Reproductive	16	0	3	0	173.667	501.333	neut	0.171896	0.236863	NA	NA	NA	NA	cellular organisms	cellular	cellular
LOC105829572	Rab3 GTPase-activating protein catalytic subunit	Uncharacterized protein	NDE	NDE	NDE	NDE	NDE	NDE	NDE	NDE	146	28	44	14	740.333	2037.67	neut	-0.357214	-0.445	neut	neut	0.23748	-0.50627	Eukaryota	eukaryote	eukaryote
LOC105829573	Transport and Golgi organization protein 6 homolog	Putative uncharacterized protein (Fragment)	NDE	NDE	NDE	NDE	Reproductive	NDE	NDE	Reproductive	70	49	8	7	763	2006	neut	0.105923	0.142232	neut	neut	0.897741	-0.223144	Eukaryota	eukaryote	eukaryote
LOC105829574	Leucine-rich repeats and immunoglobulin-like domains protein 3	Putative uncharacterized protein (Fragment)	NDE	NDE	Reproductive	NDE	NDE	Worker	NDE	NDE	87	12	22	1	810.333	1850.67	neut	0.577105	0.899013	neut	neut	0.475661	1.11004	cellular organisms	cellular	cellular
LOC105829575	Large neutral amino acids transporter small subunit 2	Large neutral amino acids transporter small subunit 2	NDE	NDE	Worker	Worker	NDE	Worker	Worker	Worker	207	35	40	10	404.333	1077.67	neut	-0.181522	-0.230165	neut	neut	0.440053	-0.391076	cellular organisms	cellular	cellular
LOC105829576	26S proteasome non-ATPase regulatory subunit 2	26S proteasome non-ATPase regulatory subunit 2 (Fragment)	NDE	NDE	NDE	NDE	NDE	NDE	NDE	NDE	75	18	13	2	765	1854	neut	0.390093	0.568184	neut	neut	0.842285	0.444686	Eukaryota	eukaryote	eukaryote
LOC105829577	Cytoplasmic dynein 1 light intermediate chain 2	Putative uncharacterized protein (Fragment)	NDE	NDE	NDE	NDE	Reproductive	NDE	NDE	Reproductive	22	0	4	2	407.667	1065.33	neut	-0.604666	-0.71658	NA	NA	NA	NA	Eukaryota	eukaryote	eukaryote
LOC105829578	WW domain-containing oxidoreductase	WW domain-containing oxidoreductase	NDE	NDE	NDE	NDE	Worker	NDE	NDE	NDE	30	7	7	1	351	888	neut	0.337848	0.488118	neut	neut	1	0.490623	cellular organisms	cellular	cellular
LOC105829579	39S ribosomal protein L15 mitochondrial	Putative uncharacterized protein (Fragment)	NDE	NDE	NDE	NDE	NDE	NDE	NDE	NDE	13	6	4	0	236.667	648.333	neut	0.571758	0.889535	NA	NA	NA	NA	cellular organisms	cellular	cellular
LOC105829580	-	-	NDE	NDE	NDE	NDE	NDE	NDE	NDE	NDE	NA	NA	NA	NA	NA	NA	NA	NA	NA	NA	NA	NA	NA	NA	NA	NA
LOC105829581	Ecotropic viral integration site 5 ortholog	EVI5-like protein	NDE	Worker	Worker	Worker	Reproductive	NDE	Worker	NDE	276	11	20	4	745.333	1882.67	neut	-0.566064	-0.655851	neg	neut	0.0201727	-1.61307	Eukaryota	eukaryote	eukaryote
LOC105829582	Facilitated trehalose transporter Tret1-2 homolog	Putative uncharacterized protein (Fragment)	NDE	NDE	NDE	NDE	Worker	NDE	NDE	NDE	28	28	7	6	388.333	1030.67	neut	0.170995	0.237042	neut	neut	1	0.154151	cellular organisms	cellular	cellular
LOC105829583	Protein Dok-7	Protein Dok-7	NDE	Worker	NDE	Worker	Reproductive	NDE	Worker	NDE	103	17	19	0	1008.33	2405.67	neut	0.916449	1.59972	NA	NA	NA	NA	Eumetazoa	bilaterian	bilaterian
LOC105829584	Pituitary homeobox homolog Ptx1	Pituitary homeobox-like protein Ptx1	NDE	NDE	Worker	Worker	Worker	NDE	NDE	Worker	25	1	5	0	421	983	neut	0.2157	0.301061	NA	NA	NA	NA	Metazoa	bilaterian	bilaterian
LOC105829585	Aminopeptidase N	Uncharacterized protein	NDE	NDE	Reproductive	NDE	Worker	NDE	NDE	NDE	94	66	39	14	1526	4447	neut	0.549607	0.867805	neut	neut	0.076855	0.670864	cellular organisms	cellular	cellular
LOC105829586	Membrane alanyl aminopeptidase (Fragment)	Aminopeptidase N	NDE	NDE	NDE	NDE	Worker	NDE	NDE	NDE	148	202	44	53	2164.67	6394.33	neut	0.118439	0.163202	neut	neut	0.670478	0.124953	cellular organisms	cellular	cellular
LOC105829587	Aminopeptidase N	Aminopeptidase N	NDE	NDE	NDE	Worker	Worker	Worker	NDE	NDE	60	61	14	8	606.667	1856.33	neut	0.514284	0.78351	neut	neut	0.326504	0.576145	cellular organisms	cellular	cellular
LOC105829588	Organic cation transporter protein	Putative uncharacterized protein (Fragment)	NDE	NDE	Reproductive	NDE	Worker	Worker	NDE	Worker	264	147	85	14	477.333	1223.67	pos	1.12766	2.20287	pos	neut	5.45e-05	1.21808	cellular organisms	cellular	cellular
LOC105829589	Actin-binding LIM protein 1	Actin-binding LIM protein 1	NDE	NDE	NDE	NDE	Worker	NDE	NDE	NDE	389	11	107	10	699.667	1712.33	neut	-0.691535	-0.810543	neg	neut	0.0114795	-1.19544	Eukaryota	eukaryote	eukaryote
LOC105829590	-	-	NDE	NDE	NDE	NDE	NDE	NDE	NDE	NDE	NA	NA	NA	NA	NA	NA	NA	NA	NA	NA	NA	NA	NA	NA	NA	NA
LOC105829591	V-type proton ATPase 116 kDa subunit a isoform 1	V-type proton ATPase subunit a (Fragment)	NDE	NDE	NDE	NDE	Worker	NDE	NDE	NDE	104	30	38	6	689	1891	neut	0.52044	0.808522	neut	neut	0.299419	0.602633	cellular organisms	cellular	cellular
LOC105829592	Multidrug resistance-associated protein 7	Multidrug resistance-associated protein 7	NDE	NDE	NDE	NDE	NDE	Reproductive	NDE	NDE	280	113	60	0	1386.33	3548.67	pos	2.12613	7.23432	NA	NA	NA	NA	cellular organisms	cellular	cellular
LOC105829593	Coiled-coil domain-containing protein 97	Putative uncharacterized protein (Fragment)	NDE	NDE	NDE	Reproductive	Reproductive	Reproductive	Reproductive	Reproductive	9	6	2	3	279	879	neut	-0.244658	-0.311617	neut	neut	0.79525	-0.81093	Eukaryota	eukaryote	eukaryote
LOC105829594	Vacuolar protein sorting-associated protein 35	Vacuolar protein sorting-associated protein 35	NDE	NDE	Reproductive	Reproductive	Reproductive	Reproductive	Reproductive	Reproductive	46	4	12	0	654.667	1784.33	neut	0.470911	0.708994	NA	NA	NA	NA	Eukaryota	eukaryote	eukaryote
LOC105829595	CDK5RAP1-like protein	Uncharacterized protein	NDE	NDE	Reproductive	NDE	Reproductive	NDE	NDE	Reproductive	58	42	12	6	487	1274	neut	0.395191	0.578951	neut	neut	0.668319	0.370374	cellular organisms	cellular	cellular
LOC105829597	-	Putative uncharacterized protein	NDE	NDE	NDE	NDE	NDE	NDE	NDE	NDE	NA	NA	NA	NA	NA	NA	NA	NA	NA	NA	NA	NA	NA	NA	NA	NA
LOC105829598	Protein atonal homolog 8	Uncharacterized protein	NDE	NDE	NDE	Worker	Reproductive	Reproductive	NDE	Reproductive	31	13	6	3	390.667	890.333	neut	0.0852219	0.114993	neut	neut	1	-0.175891	Eumetazoa	bilaterian	bilaterian
LOC105829599	Hydroxylysine kinase	Uncharacterized protein	NDE	NDE	NDE	Worker	Worker	NDE	NDE	Worker	16	9	3	1	284.333	798.667	neut	0.400411	0.587301	neut	neut	1	0.523248	cellular organisms	cellular	cellular
LOC105829600	Neuroblastoma-amplified sequence	Putative uncharacterized protein (Fragment)	NDE	NDE	Worker	NDE	Reproductive	Reproductive	Worker	NDE	276	126	60	33	1529.33	4245.67	neut	-0.137433	-0.176544	neut	neut	0.517356	-0.186282	Eukaryota	eukaryote	eukaryote
LOC105829601	COP9 signalosome complex subunit 2	Putative uncharacterized protein (Fragment)	NDE	NDE	NDE	NDE	Reproductive	Reproductive	Reproductive	Reproductive	24	0	8	0	332.667	1002.33	neut	0.204318	0.287884	NA	NA	NA	NA	Eukaryota	eukaryote	eukaryote
LOC105829602	-	Putative uncharacterized protein (Fragment)	NDE	NDE	Reproductive	Reproductive	Worker	NDE	Reproductive	NDE	85	28	5	5	213	489	neut	-0.212282	-0.263241	neut	neut	0.176041	-1.11045	Neoptera	ant	hymenopteran_ant
LOC105829603	DNA polymerase III subunit tau	DNA polymerase III subunits gamma and tau	NDE	NDE	NDE	NDE	NDE	NDE	NDE	NDE	NA	NA	NA	NA	NA	NA	NA	NA	NA	NA	NA	NA	NA	NA	NA	NA
LOC105829605	Importin subunit alpha-3	Putative uncharacterized protein (Fragment)	NDE	NDE	NDE	NDE	Reproductive	Reproductive	NDE	Reproductive	20	1	3	0	377	988	neut	0.123506	0.167831	NA	NA	NA	NA	Eukaryota	eukaryote	eukaryote
LOC105829606	-	Putative uncharacterized protein (Fragment)	NDE	NDE	Worker	Worker	Worker	Worker	NDE	Worker	28	70	7	7	436.333	1357.67	neut	0.733626	1.20357	neut	neut	0.190238	0.916291	Myrmicinae	ant	hymenopteran_ant
LOC105829607	Dynamin	Dynamin-1	NDE	NDE	NDE	NDE	Worker	NDE	NDE	NDE	NA	NA	NA	NA	NA	NA	NA	NA	NA	NA	NA	NA	NA	NA	NA	NA
LOC105829608	1-acyl-sn-glycerol-3-phosphate acyltransferase alpha	1-acyl-sn-glycerol-3-phosphate acyltransferase (Fragment)	NDE	NDE	NDE	NDE	NDE	Reproductive	NDE	Reproductive	20	3	2	1	215.333	561.667	neut	-0.00468398	-0.00613076	neut	neut	0.947826	-1.20397	cellular organisms	cellular	cellular
LOC105829609	Deoxynucleotidyltransferase terminal-interacting protein 2	Uncharacterized protein	NDE	NDE	NDE	NDE	NDE	NDE	NDE	NDE	16	9	1	0	169.333	538.667	neut	0.682013	1.0818	NA	NA	NA	NA	Eukaryota	eukaryote	eukaryote
LOC105829610	-	-	NDE	NDE	NDE	NDE	NDE	NDE	NDE	NDE	NA	NA	NA	NA	NA	NA	NA	NA	NA	NA	NA	NA	NA	NA	NA	NA
LOC105829611	-	Uncharacterized protein	NDE	NDE	NDE	NDE	NDE	NDE	NDE	NDE	NA	NA	NA	NA	NA	NA	NA	NA	NA	NA	NA	NA	NA	NA	NA	NA
LOC105829612	Coiled-coil domain-containing protein 149	Putative uncharacterized protein (Fragment)	NDE	NDE	NDE	NDE	NDE	NDE	NDE	NDE	21	2	1	1	343.667	919.333	neut	-0.144103	-0.183253	neut	neut	0.5553	-2.35138	Metazoa	bilaterian	bilaterian
LOC105829613	-	Uncharacterized protein	NDE	NDE	Worker	Worker	Worker	Worker	NDE	Worker	0	0	1	1	103.333	298.667	neut	-0.505197	-0.63724	NA	NA	NA	NA	Eumetazoa	bilaterian	bilaterian
LOC105829614	MICOS complex subunit MIC25	Uncharacterized protein	NDE	NDE	NDE	NDE	NDE	NDE	NDE	NDE	15	6	2	1	166	440	neut	0.238422	0.33324	neut	neut	1	-0.223144	Bilateria	bilaterian	bilaterian
LOC105829615	Zinc finger BED domain-containing protein 1	Zinc finger BED domain-containing protein 1 (Fragment)	NDE	NDE	NDE	NDE	NDE	NDE	NDE	NDE	NA	NA	NA	NA	NA	NA	NA	NA	NA	NA	NA	NA	NA	NA	NA	NA
LOC105829616	Glutamate receptor ionotropic NMDA 1	Uncharacterized protein	NDE	NDE	NDE	NDE	NDE	NDE	NDE	NDE	NA	NA	NA	NA	NA	NA	NA	NA	NA	NA	NA	NA	NA	NA	NA	NA
LOC105829617	Unconventional myosin-XV	Myosin-XV	NDE	Worker	NDE	NDE	Worker	NDE	NDE	NDE	21	3	10	0	331.667	853.333	neut	0.418296	0.631744	NA	NA	NA	NA	Eukaryota	eukaryote	eukaryote
LOC105829618	-	Uncharacterized protein	NDE	NDE	Worker	Worker	Worker	Worker	Worker	Worker	8	6	1	2	93.6667	272.333	neut	-0.00946661	-0.0125437	neut	neut	0.910453	-0.980829	Bilateria	bilaterian	bilaterian
LOC105829619	LIM and SH3 domain protein F42H10.3	F42H10.3 protein	NDE	NDE	NDE	NDE	Worker	NDE	NDE	NDE	28	2	13	0	240.333	734.667	neut	0.509119	0.790641	NA	NA	NA	NA	Eukaryota	eukaryote	eukaryote
LOC105829620	Homeobox protein unc-4	Putative uncharacterized protein (Fragment)	NDE	NDE	NDE	NDE	Worker	Worker	NDE	Worker	31	6	14	0	436	968	neut	0.705775	1.16985	NA	NA	NA	NA	Metazoa	bilaterian	bilaterian
LOC105829621	3-hydroxyisobutyrate dehydrogenase mitochondrial	3-hydroxyisobutyrate dehydrogenase (Fragment)	NDE	NDE	NDE	NDE	Worker	NDE	NDE	NDE	14	2	3	2	278	673	neut	-0.364503	-0.452006	neut	neut	0.474912	-1.54045	cellular organisms	cellular	cellular
LOC105829622	-	Uncharacterized protein	NDE	NDE	NDE	NDE	NDE	NDE	NDE	NDE	NA	NA	NA	NA	NA	NA	NA	NA	NA	NA	NA	NA	NA	NA	NA	NA
LOC105829623	Fatty acid synthase (Fragment)	Uncharacterized protein	NDE	NDE	Reproductive	NDE	NDE	Reproductive	Reproductive	Reproductive	0	0	6	4	131.667	369.333	neut	-0.843039	-1.19354	NA	NA	NA	NA	cellular organisms	cellular	cellular
LOC105829624	-	Uncharacterized protein	NDE	NDE	NDE	NDE	NDE	NDE	NDE	NDE	5	13	0	0	84	252	neut	0.887948	1.52435	NA	NA	NA	NA	Formicidae	ant	hymenopteran_ant
LOC105829626	Crk-like protein	Uncharacterized protein	NDE	NDE	NDE	NDE	NDE	NDE	NDE	NDE	NA	NA	NA	NA	NA	NA	NA	NA	NA	NA	NA	NA	NA	NA	NA	NA
LOC105829627	-	Putative uncharacterized protein (Fragment)	NDE	NDE	NDE	NDE	NDE	NDE	NDE	NDE	7	14	1	3	194	526	neut	0.166335	0.229862	neut	neut	1	-0.405465	Neoptera	ant	hymenopteran_ant
LOC105829628	-	Putative uncharacterized protein (Fragment)	NDE	NDE	NDE	NDE	Worker	Worker	NDE	Worker	18	23	4	4	214.333	859.667	neut	0.250835	0.353698	neut	neut	1	0.245122	Neoptera	ant	hymenopteran_ant
LOC105829629	-	Protein THO1 (Fragment)	NDE	NDE	NDE	NDE	NDE	NDE	NDE	NDE	NA	NA	NA	NA	NA	NA	NA	NA	NA	NA	NA	NA	NA	NA	NA	NA
LOC105829630	Ankyrin-2	Ankyrin-2	NDE	NDE	Worker	Worker	Worker	Worker	NDE	Worker	378	296	99	46	1325	3304	pos	0.511658	0.782432	pos	neut	0.00910867	0.521944	cellular organisms	cellular	cellular
LOC105829631	Protein yippee-like 1	Protein yippee-like protein	NDE	NDE	Worker	NDE	Reproductive	NDE	Worker	NDE	2	0	0	0	58.3333	184.667	neut	0.0571783	0.0772108	NA	NA	NA	NA	Eukaryota	eukaryote	eukaryote
LOC105829632	Cyclin-dependent kinase-like 4	Cyclin-dependent kinase-like 4	NDE	NDE	NDE	NDE	Worker	Worker	NDE	Worker	76	3	12	0	331	839	neut	0.490566	0.734006	NA	NA	NA	NA	cellular organisms	cellular	cellular
LOC105829633	-	Putative uncharacterized protein	NDE	NDE	NDE	NDE	Reproductive	Reproductive	NDE	Reproductive	34	6	0	0	284.333	837.667	neut	0.512406	0.763088	NA	NA	NA	NA	Neoptera	ant	hymenopteran_ant
LOC105829635	General transcription factor II-I repeat domain-containing protein 2A	General transcription factor II-I repeat domain-containing protein 2-like	NDE	NDE	NDE	NDE	NDE	NDE	NDE	NDE	NA	NA	NA	NA	NA	NA	NA	NA	NA	NA	NA	NA	NA	NA	NA	NA
LOC105829636	-	Putative uncharacterized protein (Fragment)	NDE	NDE	Worker	Worker	NDE	NDE	Worker	Worker	19	47	1	2	189	573	neut	0.859671	1.45347	neut	neut	1	0.212561	Aculeata	ant	hymenopteran_ant
LOC105829637	-	Putative uncharacterized protein (Fragment)	NDE	NDE	Worker	Worker	Worker	NDE	Worker	Worker	16	52	5	0	192.333	524.667	pos	1.63651	4.075	NA	NA	NA	NA	Aculeata	ant	hymenopteran_ant
LOC105829638	E3 ubiquitin-protein ligase RBBP6	Retinoblastoma-binding protein 6	NDE	NDE	NDE	NDE	NDE	NDE	NDE	NDE	38	14	7	1	845.333	1932.67	neut	0.504506	0.762868	neut	neut	0.661003	0.947381	Eukaryota	eukaryote	eukaryote
LOC105829639	Mitochondrial import receptor subunit TOM7 homolog	Mitochondrial import receptor subunit TOM7-like protein	NDE	NDE	NDE	NDE	Worker	NDE	NDE	NDE	2	0	0	0	45.6667	119.333	neut	0.0657336	0.0888582	NA	NA	NA	NA	Eumetazoa	bilaterian	bilaterian
LOC105829640	Protein RER1	Protein RER1	NDE	NDE	NDE	NDE	NDE	NDE	NDE	NDE	15	2	2	2	148.333	439.667	neut	-0.338563	-0.41791	neut	neut	0.296227	-2.0149	Eukaryota	eukaryote	eukaryote
LOC105829641	-	RNA-directed DNA polymerase from mobile element jockey	NDE	Reproductive	Worker	NDE	Worker	NDE	NDE	NDE	10	11	21	15	627	1461	neut	-0.167106	-0.252346	neut	neut	0.611614	0.431782	Eukaryota	eukaryote	eukaryote
LOC105829642	U6 snRNA-associated Sm-like protein LSm4	U6 snRNA-associated Sm-like protein LSm4 (Fragment)	NDE	NDE	NDE	NDE	NDE	NDE	NDE	NDE	13	1	2	0	118.333	304.667	neut	0.270671	0.381694	NA	NA	NA	NA	Eukaryota	eukaryote	eukaryote
LOC105829643	Beta-1 4-glucuronyltransferase 1	Putative uncharacterized protein (Fragment)	NDE	NDE	NDE	NDE	Worker	Worker	NDE	Worker	44	5	2	1	311.667	846.333	neut	0.112723	0.150692	neut	neut	0.774569	-1.4816	Eukaryota	eukaryote	eukaryote
LOC105829644	-	Putative uncharacterized protein	NDE	NDE	NDE	NDE	NDE	NDE	NDE	NDE	NA	NA	NA	NA	NA	NA	NA	NA	NA	NA	NA	NA	NA	NA	NA	NA
LOC105829645	SET and MYND domain-containing protein 4	Putative uncharacterized protein (Fragment)	NDE	NDE	NDE	NDE	NDE	NDE	NDE	Worker	1	7	5	3	211.667	625.333	neut	0.164074	0.242087	neut	neut	0.121335	2.45674	Eukaryota	eukaryote	eukaryote
LOC105829646	28S ribosomal protein S2 mitochondrial	Putative uncharacterized protein (Fragment)	NDE	NDE	NDE	NDE	NDE	NDE	NDE	NDE	31	13	12	2	227	598	neut	0.560562	0.878627	neut	neut	0.432255	0.922722	cellular organisms	cellular	cellular
LOC105829647	Dehydrogenase/reductase SDR family member 7	Putative uncharacterized protein (Fragment)	NDE	NDE	NDE	NDE	NDE	Reproductive	NDE	Reproductive	49	72	15	6	265.667	718.333	pos	1.03681	1.92697	pos	neut	0.0167444	1.30114	cellular organisms	cellular	cellular
LOC105829648	Phospholipid scramblase 3	Putative uncharacterized protein (Fragment)	NDE	NDE	NDE	NDE	Worker	NDE	NDE	NDE	30	15	2	0	259	659	neut	0.856382	1.44356	NA	NA	NA	NA	Metazoa	bilaterian	bilaterian
LOC105829649	ATP-dependent RNA helicase WM6	Uncharacterized protein	NDE	NDE	NDE	NDE	Reproductive	Reproductive	NDE	Reproductive	43	4	7	0	338.333	978.667	neut	0.542639	0.826732	NA	NA	NA	NA	cellular organisms	cellular	cellular
LOC105829650	-	Putative uncharacterized protein	NDE	NDE	Worker	NDE	Worker	NDE	NDE	Worker	33	19	11	6	486.667	1310.33	neut	0.0503386	0.0683298	neut	neut	1	0.0540672	Neoptera	ant	hymenopteran_ant
LOC105829651	-	Uncharacterized protein	NDE	NDE	NDE	NDE	Worker	Worker	NDE	Worker	8	14	1	4	111.333	344.667	neut	-0.0250585	-0.03308	neut	neut	0.860952	-0.826679	Myrmicinae	ant	hymenopteran_ant
LOC105829652	-	Uncharacterized protein	NDE	NDE	NDE	NDE	NDE	NDE	NDE	NDE	NA	NA	NA	NA	NA	NA	NA	NA	NA	NA	NA	NA	NA	NA	NA	NA
LOC105829654	Zinc finger protein 449	Putative uncharacterized protein (Fragment)	NDE	NDE	NDE	NDE	NDE	NDE	NDE	NDE	NA	NA	NA	NA	NA	NA	NA	NA	NA	NA	NA	NA	NA	NA	NA	NA
LOC105829655	Venom allergen 3	Putative uncharacterized protein (Fragment)	NDE	NDE	NDE	NDE	Worker	NDE	NDE	Worker	27	42	9	6	96	300	neut	0.642458	1.02651	neut	neut	0.233078	0.847298	Protostomia	bilaterian	bilaterian
LOC105829656	Zinc finger protein 286A	Putative uncharacterized protein (Fragment)	NDE	NDE	NDE	NDE	Reproductive	NDE	NDE	Reproductive	46	56	6	0	274.667	901.333	pos	1.49608	3.40321	NA	NA	NA	NA	Eukaryota	eukaryote	eukaryote
LOC105829657	-	-	NDE	NDE	NDE	NDE	NDE	NDE	NDE	NDE	NA	NA	NA	NA	NA	NA	NA	NA	NA	NA	NA	NA	NA	NA	NA	NA
LOC105829658	Venom allergen 3	Venom allergen	NDE	NDE	Worker	Worker	NDE	Worker	NDE	NDE	14	23	1	2	158.667	534.333	neut	0.525624	0.794676	neut	neut	1	-0.19671	cellular organisms	cellular	cellular
LOC105829659	-	Uncharacterized protein	NDE	NDE	NDE	NDE	NDE	NDE	NDE	NDE	NA	NA	NA	NA	NA	NA	NA	NA	NA	NA	NA	NA	NA	NA	NA	NA
LOC105829660	-	Putative uncharacterized protein	NDE	NDE	NDE	NDE	NDE	NDE	NDE	NDE	NA	NA	NA	NA	NA	NA	NA	NA	NA	NA	NA	NA	NA	NA	NA	NA
LOC105829661	Odorant receptor 82a	Putative odorant receptor 13a	NDE	NDE	NDE	NDE	NDE	NDE	NDE	NDE	NA	NA	NA	NA	NA	NA	NA	NA	NA	NA	NA	NA	NA	NA	NA	NA
LOC105829662	N-alpha-acetyltransferase 30	Putative uncharacterized protein (Fragment)	NDE	NDE	NDE	NDE	Reproductive	NDE	NDE	Reproductive	20	9	0	1	216.333	584.667	neut	0.277716	0.38829	NA	NA	NA	NA	cellular organisms	cellular	cellular
LOC105829663	Protein cereblon	Protein cereblon	NDE	NDE	NDE	NDE	Reproductive	NDE	NDE	Reproductive	32	4	2	0	286.333	808.667	neut	0.483701	0.717489	NA	NA	NA	NA	cellular organisms	cellular	cellular
LOC105829664	Apoptosis inhibitor IAP	Uncharacterized protein	NDE	Worker	NDE	NDE	Reproductive	NDE	Worker	NDE	2	2	9	9	320.333	936.667	neut	-0.793105	-1.12258	neut	neut	1	0	Eukaryota	eukaryote	eukaryote
LOC105829665	Dynein beta chain ciliary	Uncharacterized protein	NDE	NDE	NDE	NDE	NDE	NDE	NDE	NDE	NA	NA	NA	NA	NA	NA	NA	NA	NA	NA	NA	NA	NA	NA	NA	NA
LOC105829666	Dynein beta chain ciliary	Uncharacterized protein	NDE	NDE	NDE	NDE	NDE	NDE	NDE	NDE	NA	NA	NA	NA	NA	NA	NA	NA	NA	NA	NA	NA	NA	NA	NA	NA
LOC105829667	RNA polymerase II-associated protein 1	Putative uncharacterized protein (Fragment)	NDE	NDE	NDE	NDE	Reproductive	NDE	NDE	Reproductive	90	51	16	10	984.667	2468.33	neut	0.0309483	0.0410803	neut	neut	0.998941	-0.0979804	Eukaryota	eukaryote	eukaryote
LOC105829668	-	Putative uncharacterized protein (Fragment)	NDE	NDE	NDE	NDE	Worker	Worker	NDE	Worker	0	0	16	32	245.667	606.333	neg	-1.64875	-6.37128	NA	NA	NA	NA	Aculeata	ant	hymenopteran_ant
LOC105829669	-	Putative uncharacterized protein (Fragment)	NDE	NDE	Reproductive	NDE	Worker	NDE	NDE	NDE	17	16	1	6	482.333	1260.67	neut	-0.413174	-0.501278	neut	neut	0.167546	-1.85238	Neoptera	ant	hymenopteran_ant
LOC105829670	-	Putative uncharacterized protein	NDE	NDE	NDE	Reproductive	NDE	NDE	NDE	NDE	10	8	3	3	161.333	336.667	neut	-0.0572081	-0.0756078	neut	neut	1	-0.223144	Apocrita	ant	hymenopteran_ant
LOC105829671	-	Putative uncharacterized protein (Fragment)	NDE	NDE	NDE	NDE	NDE	NDE	NDE	NDE	10	4	1	0	89	250	neut	0.544411	0.828768	NA	NA	NA	NA	Apocrita	ant	hymenopteran_ant
LOC105829672	Ultraviolet-B receptor UVR8	X-linked retinitis pigmentosa GTPase regulator-like protein	NDE	NDE	NDE	NDE	NDE	NDE	NDE	NDE	283	232	29	27	1530.67	4196.33	neut	0.00594422	0.00777319	neut	neut	0.756102	-0.127251	cellular organisms	cellular	cellular
LOC105829673	RRP12-like protein	Uncharacterized protein	NDE	NDE	NDE	NDE	Reproductive	NDE	NDE	Reproductive	141	105	13	8	1168.33	2848.67	neut	0.407812	0.590908	neut	neut	0.858433	0.190708	Eukaryota	eukaryote	eukaryote
LOC105829674	-	Uncharacterized protein	NDE	NDE	NDE	Worker	Worker	NDE	NDE	NDE	6	3	1	1	248	679	neut	-0.0630842	-0.0830817	neut	neut	1	-0.693147	Arthropoda	insect	insect
LOC105829675	-	Putative uncharacterized protein	NDE	NDE	NDE	NDE	NDE	NDE	NDE	NDE	NA	NA	NA	NA	NA	NA	NA	NA	NA	NA	NA	NA	NA	NA	NA	NA
LOC105829676	Cilia- and flagella-associated protein 36	Coiled-coil domain-containing protein 104	NDE	NDE	Worker	NDE	Worker	Worker	NDE	Worker	22	11	6	1	308	889	neut	0.503879	0.766279	neut	neut	0.585866	1.09861	Eukaryota	eukaryote	eukaryote
LOC105829677	Solute carrier family 2 facilitated glucose transporter member 1	Putative uncharacterized protein (Fragment)	NDE	NDE	NDE	NDE	NDE	NDE	NDE	NDE	75	42	29	9	476.667	1086.33	neut	0.478885	0.735585	neut	neut	0.232699	0.590253	cellular organisms	cellular	cellular
LOC105829678	-	Pol_6 protein	NDE	Reproductive	Worker	Worker	Worker	Worker	NDE	Worker	93	50	14	14	1566	3699	neut	-0.359635	-0.439065	neut	neut	0.197102	-0.620576	Eukaryota	eukaryote	eukaryote
LOC105829679	-	Putative uncharacterized protein (Fragment)	NDE	NDE	NDE	NDE	Worker	NDE	NDE	NDE	0	0	7	13	74.6667	231.333	neg	-1.43158	-2.40472	NA	NA	NA	NA	Myrmicinae	ant	hymenopteran_ant
LOC105829680	Chymotrypsin-2	Chymotrypsin-2	NDE	NDE	Worker	Worker	Worker	NDE	Worker	NDE	43	50	8	11	431	1228	neut	0.0478547	0.0639955	neut	neut	0.938835	-0.167631	cellular organisms	cellular	cellular
LOC105829681	WD repeat-containing protein 46	WD repeat-containing protein 46	NDE	NDE	NDE	NDE	Reproductive	Reproductive	NDE	Reproductive	53	18	6	4	422	1168	neut	-0.0608434	-0.0786173	neut	neut	0.55163	-0.674455	cellular organisms	cellular	cellular
LOC105829682	-	Putative uncharacterized protein (Fragment)	NDE	NDE	Worker	NDE	Worker	NDE	NDE	NDE	NA	NA	NA	NA	NA	NA	NA	NA	NA	NA	NA	NA	NA	NA	NA	NA
LOC105829683	Chymotrypsin-2	Chymotrypsin-2	NDE	NDE	Worker	NDE	Worker	Reproductive	NDE	NDE	19	55	3	4	211.333	625.667	neut	0.764155	1.25534	neut	neut	0.594497	0.775212	cellular organisms	cellular	cellular
LOC105829684	Serine protease snake	Uncharacterized protein	NDE	Worker	Reproductive	Reproductive	Worker	Reproductive	NDE	NDE	67	50	14	7	679.333	1789.67	neut	0.420334	0.620479	neut	neut	0.572053	0.400478	cellular organisms	cellular	cellular
LOC105829685	Serine protease snake	Putative uncharacterized protein (Fragment)	NDE	NDE	NDE	NDE	Worker	Reproductive	NDE	NDE	21	9	5	2	261.667	668.333	neut	0.184989	0.257044	neut	neut	1	0.0689929	cellular organisms	cellular	cellular
LOC105829686	Trophoblast Kunitz domain protein 1	Four-domain proteases inhibitor	NDE	NDE	Reproductive	Reproductive	Worker	Reproductive	NDE	Reproductive	2	0	0	2	69.6667	179.333	neut	-0.753066	-0.894012	NA	NA	NA	NA	cellular organisms	cellular	cellular
LOC105829687	Nuclear receptor corepressor 2	Putative uncharacterized protein (Fragment)	NDE	NDE	NDE	NDE	Reproductive	NDE	NDE	Reproductive	91	18	19	3	1399.67	3256.33	neut	0.238231	0.334362	neut	neut	0.98642	0.225339	Bilateria	bilaterian	bilaterian
LOC105829688	Meckel syndrome type 1 protein	Meckel syndrome type 1 protein	NDE	Reproductive	NDE	NDE	NDE	NDE	Reproductive	Reproductive	56	28	6	1	427.333	1141.67	neut	0.790008	1.30193	neut	neut	0.537259	1.09861	Eukaryota	eukaryote	eukaryote
LOC105829689	Rhomboid-related protein 3	Putative uncharacterized protein (Fragment)	NDE	NDE	NDE	NDE	NDE	Reproductive	NDE	Reproductive	44	32	7	0	363.333	971.667	pos	1.20846	2.38302	NA	NA	NA	NA	cellular organisms	cellular	cellular
LOC105829690	-	Splicing factor 4	NDE	NDE	NDE	Worker	NDE	NDE	Worker	Worker	34	11	5	1	582	1539	neut	0.35307	0.508325	neut	neut	1	0.480973	Neoptera	ant	hymenopteran_ant
LOC105829691	-	Uncharacterized protein	NDE	Reproductive	Worker	Worker	Worker	NDE	NDE	Worker	8	9	0	7	300.333	938.667	neut	-0.742975	-0.865606	NA	NA	NA	NA	Bilateria	bilaterian	bilaterian
LOC105829692	Zinc finger protein 292	Putative uncharacterized protein (Fragment)	NDE	NDE	NDE	NDE	Reproductive	Reproductive	NDE	Reproductive	7	0	2	1	306.333	1013.67	neut	-0.372179	-0.465511	NA	NA	NA	NA	Eukaryota	eukaryote	eukaryote
LOC105829693	-	PRO3 protein	NDE	NDE	NDE	NDE	NDE	NDE	NDE	NDE	NA	NA	NA	NA	NA	NA	NA	NA	NA	NA	NA	NA	NA	NA	NA	NA
LOC105829694	6-phosphofructo-2-kinase/fructose-2 6-bisphosphatase 1	6-phosphofructo-2-kinase/fructose-2 6-biphosphatase 1	NDE	NDE	NDE	NDE	Reproductive	Reproductive	NDE	Reproductive	22	3	8	0	366	1035	neut	0.46725	0.709071	NA	NA	NA	NA	cellular organisms	cellular	cellular
LOC105829695	Putative nuclease HARBI1	Uncharacterized protein	NDE	NDE	NDE	NDE	NDE	NDE	NDE	Reproductive	0	2	1	8	264.333	707.667	neg	-1.20841	-1.47064	NA	NA	NA	NA	cellular organisms	cellular	cellular
LOC105829697	-	Uncharacterized protein	NDE	NDE	NDE	NDE	NDE	NDE	NDE	NDE	NA	NA	NA	NA	NA	NA	NA	NA	NA	NA	NA	NA	NA	NA	NA	NA
LOC105829698	Uncharacterized protein K02A2.6	Uncharacterized protein	NDE	NDE	NDE	NDE	NDE	NDE	NDE	NDE	NA	NA	NA	NA	NA	NA	NA	NA	NA	NA	NA	NA	NA	NA	NA	NA
LOC105829699	DnaJ homolog subfamily C member 4	DnaJ-like protein subfamily C member 4	NDE	NDE	NDE	NDE	NDE	NDE	NDE	NDE	15	15	0	0	160.667	466.333	neut	0.835831	1.39732	NA	NA	NA	NA	cellular organisms	cellular	cellular
LOC105829700	Maternal embryonic leucine zipper kinase	Putative uncharacterized protein (Fragment)	NDE	NDE	NDE	NDE	Reproductive	Reproductive	Reproductive	Reproductive	40	13	15	4	514.667	1330.33	neut	0.163232	0.229093	neut	neut	1	0.197826	cellular organisms	cellular	cellular
LOC105829701	Facilitated trehalose transporter Tret1	Putative uncharacterized protein (Fragment)	NDE	NDE	NDE	NDE	Worker	NDE	NDE	NDE	0	0	4	4	153.667	398.333	neut	-0.946252	-1.25643	NA	NA	NA	NA	cellular organisms	cellular	cellular
LOC105829702	Solute carrier family 25 member 35	Putative uncharacterized protein (Fragment)	NDE	NDE	NDE	NDE	Worker	NDE	NDE	NDE	25	10	4	0	329.667	774.333	neut	0.700903	1.12617	NA	NA	NA	NA	Eukaryota	eukaryote	eukaryote
LOC105829703	Facilitated trehalose transporter Tret1	Putative uncharacterized protein (Fragment)	NDE	NDE	NDE	NDE	Worker	Reproductive	NDE	NDE	11	7	26	19	421.333	1048.67	neut	-0.504691	-0.765405	neut	neut	1	-0.138328	cellular organisms	cellular	cellular
LOC105829704	-	Uncharacterized protein	NDE	NDE	NDE	NDE	NDE	NDE	NDE	NDE	NA	NA	NA	NA	NA	NA	NA	NA	NA	NA	NA	NA	NA	NA	NA	NA
LOC105829705	-	Uncharacterized protein	NDE	NDE	NDE	NDE	NDE	NDE	NDE	NDE	NA	NA	NA	NA	NA	NA	NA	NA	NA	NA	NA	NA	NA	NA	NA	NA
LOC105829706	-	Uncharacterized protein	NDE	NDE	Worker	Worker	NDE	NDE	NDE	NDE	NA	NA	NA	NA	NA	NA	NA	NA	NA	NA	NA	NA	NA	NA	NA	NA
LOC105829707	Retrovirus-related Pol polyprotein from transposon gypsy	Reverse transcriptase and recombinase	NDE	NDE	NDE	NDE	NDE	NDE	NDE	NDE	NA	NA	NA	NA	NA	NA	NA	NA	NA	NA	NA	NA	NA	NA	NA	NA
LOC105829708	Esterase B1	Carboxylic ester hydrolase (Fragment)	NDE	Worker	NDE	Worker	Worker	NDE	Worker	Worker	0	0	1	2	139.333	403.667	neut	-0.773818	-0.95514	NA	NA	NA	NA	cellular organisms	cellular	cellular
LOC105829709	-	Uncharacterized protein (Fragment)	NDE	NDE	NDE	NDE	Worker	NDE	NDE	NDE	10	10	0	2	538	1592	neut	-0.011314	-0.0148982	NA	NA	NA	NA	Opisthokonta	bilaterian	bilaterian
LOC105829710	-	Uncharacterized protein	NDE	NDE	NDE	NDE	Worker	NDE	NDE	NDE	10	63	0	3	399.667	1124.33	neut	0.854625	1.44756	NA	NA	NA	NA	Eumetazoa	bilaterian	bilaterian
LOC105829712	-	Uncharacterized protein	NDE	NDE	NDE	NDE	Reproductive	NDE	NDE	Reproductive	6	9	2	3	442.667	1189.33	neut	-0.0529992	-0.0705235	neut	neut	1	0	Endopterygota	ant	hymenopteran_ant
LOC105829713	YEATS domain-containing protein 4	Putative uncharacterized protein (Fragment)	NDE	NDE	NDE	NDE	Reproductive	NDE	NDE	NDE	27	3	0	0	176	529	neut	0.395405	0.568861	NA	NA	NA	NA	Eukaryota	eukaryote	eukaryote
LOC105829714	RNA polymerase I-specific transcription initiation factor RRN3	Putative uncharacterized protein (Fragment)	NDE	NDE	NDE	NDE	Reproductive	Reproductive	NDE	Reproductive	29	13	6	1	427.333	1252.67	neut	0.533887	0.815334	neut	neut	0.651378	0.989413	Eukaryota	eukaryote	eukaryote
LOC105829715	tRNA pseudouridine(38/39) synthase	tRNA pseudouridine synthase (Fragment)	NDE	NDE	NDE	NDE	Reproductive	NDE	NDE	NDE	132	95	20	0	390	1098	pos	1.90624	5.54241	NA	NA	NA	NA	cellular organisms	cellular	cellular
LOC105829716	Protein phosphatase inhibitor 2	Uncharacterized protein	NDE	NDE	NDE	NDE	NDE	NDE	NDE	NDE	10	3	3	0	132	414	neut	0.417404	0.617874	NA	NA	NA	NA	Metazoa	bilaterian	bilaterian
LOC105829718	Solute carrier family 23 member 1	Solute carrier family 23 member 1	NDE	Reproductive	NDE	NDE	Worker	NDE	Reproductive	Reproductive	84	29	18	6	477	1260	neut	0.144048	0.197298	neut	neut	1	0.0350913	cellular organisms	cellular	cellular
LOC105829719	Cyclin-dependent kinase 11B	PITSLRE serine/threonine-protein kinase CDC2L1	NDE	NDE	NDE	NDE	Reproductive	Reproductive	NDE	Reproductive	444	70	106	12	747	1863	neut	0.378289	0.553798	neut	neut	0.393287	0.331203	cellular organisms	cellular	cellular
LOC105829720	-	Protein-tyrosine-phosphatase	NDE	Reproductive	NDE	NDE	NDE	Reproductive	Reproductive	Reproductive	0	0	3	2	153.667	443.333	neut	-0.678783	-0.883553	NA	NA	NA	NA	Aculeata	ant	hymenopteran_ant
LOC105829721	Xylulose kinase	Putative uncharacterized protein (Fragment)	NDE	NDE	Reproductive	Reproductive	Worker	Reproductive	NDE	Reproductive	11	9	2	1	257	712	neut	0.369	0.536979	neut	neut	1	0.492476	cellular organisms	cellular	cellular
LOC105829722	Splicing factor 3A subunit 1	Putative uncharacterized protein (Fragment)	NDE	NDE	NDE	NDE	NDE	NDE	NDE	NDE	50	9	6	1	593	1720	neut	0.310358	0.439904	neut	neut	1	0.076961	Eukaryota	eukaryote	eukaryote
LOC105829723	Odorant receptor 67c	Odorant receptor	NDE	NDE	NDE	NDE	NDE	NDE	NDE	NDE	NA	NA	NA	NA	NA	NA	NA	NA	NA	NA	NA	NA	NA	NA	NA	NA
LOC105829724	Acyl-CoA Delta(11) desaturase	Uncharacterized protein	NDE	NDE	NDE	Worker	Worker	NDE	Reproductive	NDE	76	148	12	8	230	721	pos	1.00664	1.8163	pos	neut	0.0372098	1.07194	cellular organisms	cellular	cellular
LOC105829725	Putative gustatory receptor 28a	Uncharacterized protein	NDE	NDE	NDE	NDE	NDE	NDE	NDE	NDE	NA	NA	NA	NA	NA	NA	NA	NA	NA	NA	NA	NA	NA	NA	NA	NA
LOC105829726	-	Putative uncharacterized protein (Fragment)	NDE	NDE	NDE	NDE	NDE	NDE	NDE	NDE	NA	NA	NA	NA	NA	NA	NA	NA	NA	NA	NA	NA	NA	NA	NA	NA
LOC105829727	-	Putative gustatory receptor 28b	NDE	NDE	NDE	NDE	NDE	NDE	NDE	NDE	NA	NA	NA	NA	NA	NA	NA	NA	NA	NA	NA	NA	NA	NA	NA	NA
LOC105829728	Putative gustatory receptor 23a isoform B	Putative gustatory receptor 28b	NDE	NDE	NDE	NDE	NDE	NDE	NDE	NDE	NA	NA	NA	NA	NA	NA	NA	NA	NA	NA	NA	NA	NA	NA	NA	NA
LOC105829729	Putative gustatory receptor 28b	Putative gustatory receptor 28b	NDE	NDE	NDE	NDE	NDE	NDE	NDE	NDE	0	2	2	2	101.667	321.333	neut	-0.336254	-0.439302	NA	NA	NA	NA	Neoptera	ant	hymenopteran_ant
LOC105829730	Putative gustatory receptor 2a	Putative gustatory receptor 28b	NDE	NDE	Worker	Worker	Worker	Worker	NDE	Worker	13	17	3	1	304.333	922.667	neut	0.669057	1.07012	neut	neut	0.510104	1.36688	Neoptera	ant	hymenopteran_ant
LOC105829731	UV excision repair protein RAD23 homolog B	Uncharacterized protein	NDE	NDE	NDE	NDE	Reproductive	Reproductive	NDE	Reproductive	10	1	6	0	289.667	793.333	neut	0.195311	0.27868	NA	NA	NA	NA	cellular organisms	cellular	cellular
LOC105829732	Putative gustatory receptor 28b	Putative gustatory receptor 28b	NDE	NDE	NDE	NDE	NDE	NDE	NDE	NDE	4	0	5	5	319	932	neut	-1.0193	-1.26889	NA	NA	NA	NA	Neoptera	ant	hymenopteran_ant
LOC105829733	Transcription factor RFX3	Transcription factor RFX3	NDE	NDE	NDE	NDE	Reproductive	NDE	NDE	NDE	231	20	25	0	740	1810	neut	0.982636	1.74296	NA	NA	NA	NA	Eukaryota	eukaryote	eukaryote
LOC105829734	Unconventional myosin-Va	Myosin-Va (Fragment)	NDE	NDE	NDE	NDE	NDE	NDE	NDE	NDE	502	136	160	8	1489.33	4072.67	pos	1.47478	3.43451	pos	pos	1.11e-06	1.68979	Eukaryota	eukaryote	eukaryote
LOC105829735	Transient receptor potential cation channel protein painless	Transient receptor potential cation channel protein painless	NDE	Worker	Reproductive	NDE	NDE	NDE	NDE	NDE	23	42	6	11	524.667	1590.33	neut	0.0722276	0.0981293	neut	neut	1	-0.0039604	Neoptera	ant	hymenopteran_ant
LOC105829736	Probable cytochrome P450 4ac1	Uncharacterized protein	NDE	NDE	Reproductive	Reproductive	NDE	Reproductive	Reproductive	Reproductive	NA	NA	NA	NA	NA	NA	NA	NA	NA	NA	NA	NA	NA	NA	NA	NA
LOC105829737	-	Odorant receptor	NDE	NDE	NDE	NDE	Worker	NDE	NDE	NDE	3	9	0	9	156.333	476.667	neut	-0.800342	-0.942035	NA	NA	NA	NA	Endopterygota	ant	hymenopteran_ant
LOC105829738	-	Putative uncharacterized protein (Fragment)	NDE	Reproductive	Reproductive	Reproductive	Worker	NDE	Reproductive	Reproductive	8	13	12	14	295.667	919.333	neut	-0.231583	-0.324479	neut	neut	0.795769	0.331357	Neoptera	ant	hymenopteran_ant
LOC105829739	-	Putative uncharacterized protein (Fragment)	NDE	NDE	NDE	Worker	Worker	NDE	NDE	Worker	10	25	1	0	299.333	903.667	neut	1.06418	1.96599	NA	NA	NA	NA	Pancrustacea	insect	insect
LOC105829740	Solute carrier family 15 member 1	Solute carrier family 15 member 1 (Fragment)	NDE	NDE	NDE	NDE	Worker	NDE	NDE	NDE	98	82	12	4	566.667	1608.33	neut	0.876334	1.49392	neut	neut	0.185174	0.920364	cellular organisms	cellular	cellular
LOC105829741	E3 ubiquitin-protein ligase NRDP1	E3 ubiquitin-protein ligase NRDP1	NDE	NDE	NDE	NDE	Reproductive	Reproductive	NDE	Reproductive	31	0	3	0	253.333	712.667	neut	0.252134	0.351386	NA	NA	NA	NA	Eukaryota	eukaryote	eukaryote
LOC105829742	UPF0565 protein C2orf69 homolog	Putative uncharacterized protein (Fragment)	NDE	NDE	NDE	NDE	Reproductive	NDE	Reproductive	Reproductive	35	16	9	4	210.667	647.333	neut	0.111039	0.151658	neut	neut	1	0.0281709	Eukaryota	eukaryote	eukaryote
LOC105829743	Thiamin pyrophosphokinase 1	Putative uncharacterized protein (Fragment)	NDE	NDE	NDE	Reproductive	NDE	NDE	NDE	Reproductive	16	10	3	0	224.667	627.333	neut	0.725424	1.17831	NA	NA	NA	NA	cellular organisms	cellular	cellular
LOC105829744	Coiled-coil domain-containing protein 25	Coiled-coil domain-containing protein 25	NDE	NDE	NDE	NDE	Reproductive	Reproductive	NDE	NDE	15	2	1	0	152.667	477.333	neut	0.336716	0.480505	NA	NA	NA	NA	Eukaryota	eukaryote	eukaryote
LOC105829745	Probable queuine tRNA-ribosyltransferase	Queuine tRNA-ribosyltransferase (Fragment)	NDE	NDE	NDE	NDE	Reproductive	NDE	NDE	NDE	17	3	8	0	344.667	915.333	neut	0.386892	0.577098	NA	NA	NA	NA	cellular organisms	cellular	cellular
LOC105829746	Glucosidase 2 subunit beta	Glucosidase 2 subunit beta	NDE	NDE	NDE	NDE	Reproductive	NDE	NDE	Reproductive	19	2	7	0	158.333	453.667	neut	0.496597	0.758156	NA	NA	NA	NA	Eukaryota	eukaryote	eukaryote
LOC105829747	-	Putative uncharacterized protein (Fragment)	NDE	Reproductive	Reproductive	NDE	Reproductive	Reproductive	Reproductive	Reproductive	12	42	3	1	204.667	650.333	pos	1.21368	2.4136	neut	neut	0.0828635	2.35138	Neoptera	ant	hymenopteran_ant
LOC105829748	Nitric oxide synthase salivary gland	Putative uncharacterized protein (Fragment)	NDE	NDE	Worker	Worker	NDE	NDE	Worker	Worker	65	15	10	0	939.333	2489.67	neut	0.760308	1.2455	NA	NA	NA	NA	cellular organisms	cellular	cellular
LOC105829749	Succinate dehydrogenase ubiquinone iron-sulfur subunit mitochondrial	Succinate dehydrogenase ubiquinone iron-sulfur subunit mitochondrial (Fragment)	NDE	NDE	NDE	NDE	Worker	Worker	NDE	NDE	13	3	2	1	225.667	644.333	neut	0.0352705	0.0470707	neut	neut	1	-0.77319	cellular organisms	cellular	cellular
LOC105829750	Splicing factor 3B subunit 1	Putative uncharacterized protein (Fragment)	NDE	NDE	NDE	NDE	NDE	NDE	NDE	NDE	77	0	16	0	1061	2851	neut	0.152083	0.208723	NA	NA	NA	NA	Eukaryota	eukaryote	eukaryote
LOC105829751	Protein lin-54 homolog	Putative uncharacterized protein (Fragment)	NDE	NDE	NDE	NDE	Reproductive	NDE	NDE	NDE	190	40	20	4	692.667	1779.33	neut	0.289466	0.405887	neut	neut	1	0.0512933	Eukaryota	eukaryote	eukaryote
LOC105829752	Pigment-dispersing hormone peptides	Putative uncharacterized protein (Fragment)	NDE	NDE	NDE	NDE	NDE	NDE	NDE	NDE	11	3	1	0	74	184	neut	0.525243	0.793669	NA	NA	NA	NA	Apocrita	ant	hymenopteran_ant
LOC105829753	Actin-binding protein IPP	Putative uncharacterized protein (Fragment)	NDE	NDE	NDE	NDE	NDE	NDE	NDE	NDE	52	0	7	0	525.333	1391.67	neut	0.191245	0.262997	NA	NA	NA	NA	cellular organisms	cellular	cellular
LOC105829754	SAP30-binding protein	SAP30-binding protein	NDE	NDE	NDE	NDE	Reproductive	NDE	NDE	Reproductive	35	7	3	4	372.333	824.667	neut	-0.566402	-0.664743	neut	neut	0.0591626	-1.89712	Eukaryota	eukaryote	eukaryote
LOC105829755	Glycerol kinase	Putative uncharacterized protein (Fragment)	NDE	NDE	NDE	NDE	Worker	Reproductive	NDE	Reproductive	18	5	5	1	417.667	1130.33	neut	0.169163	0.235159	neut	neut	1	0.328504	cellular organisms	cellular	cellular
LOC105829756	Charged multivesicular body protein 3	Charged multivesicular body protein 3	NDE	NDE	NDE	NDE	NDE	NDE	NDE	NDE	12	1	1	1	167	490	neut	-0.161069	-0.205339	neut	neut	0.602114	-2.48491	Eukaryota	eukaryote	eukaryote
LOC105829758	Probable multidrug resistance-associated protein lethal(2)03659	Putative uncharacterized protein (Fragment)	NDE	NDE	NDE	Worker	NDE	NDE	NDE	NDE	24	4	31	5	553.333	1399.67	neut	-0.0123695	-0.0185968	neut	neut	1	0.0327898	cellular organisms	cellular	cellular
LOC105829759	-	Putative multidrug resistance-associated protein lethal(2)03659	NDE	NDE	Worker	Worker	Worker	NDE	NDE	NDE	0	0	1	2	61.3333	196.667	neut	-0.778086	-0.954929	NA	NA	NA	NA	Eumetazoa	bilaterian	bilaterian
LOC105829760	-	Uncharacterized protein	NDE	NDE	NDE	NDE	Reproductive	NDE	NDE	Reproductive	0	0	3	3	156.667	566.333	neut	-0.869125	-1.11017	NA	NA	NA	NA	Arthropoda	insect	insect
LOC105829761	Transmembrane protein 145	Transmembrane protein 145	NDE	NDE	NDE	NDE	Reproductive	Reproductive	NDE	Reproductive	19	11	7	0	396.667	1079.33	neut	0.860866	1.49237	NA	NA	NA	NA	Eukaryota	eukaryote	eukaryote
LOC105829762	Probable chitinase 3	Putative uncharacterized protein (Fragment)	NDE	NDE	NDE	NDE	Reproductive	NDE	NDE	Reproductive	558	237	126	66	2229.67	5879.33	neut	-0.171719	-0.219294	neut	neut	0.252928	-0.209672	cellular organisms	cellular	cellular
LOC105829763	Short/branched chain specific acyl-CoA dehydrogenase mitochondrial	Putative uncharacterized protein (Fragment)	NDE	NDE	NDE	NDE	Worker	Reproductive	NDE	NDE	35	13	9	1	337.333	913.667	neut	0.650431	1.03639	neut	neut	0.457906	1.20683	cellular organisms	cellular	cellular
LOC105829764	15-hydroxyprostaglandin dehydrogenase NAD( )	Putative uncharacterized protein (Fragment)	NDE	Reproductive	NDE	NDE	Worker	Worker	Reproductive	NDE	16	30	7	3	213.333	584.667	neut	0.859739	1.49565	neut	neut	0.089684	1.47591	cellular organisms	cellular	cellular
LOC105829765	Histone H1.2	Histone H1	NDE	NDE	NDE	NDE	NDE	Worker	NDE	NDE	20	8	4	0	184	488	neut	0.738383	1.20393	NA	NA	NA	NA	Metazoa	bilaterian	bilaterian
LOC105829766	Histone H3	Histone H3	NDE	NDE	NDE	NDE	NDE	NDE	NDE	NDE	NA	NA	NA	NA	NA	NA	NA	NA	NA	NA	NA	NA	NA	NA	NA	NA
LOC105829767	Histone H2A	Histone H2A (Fragment)	NDE	NDE	NDE	NDE	Reproductive	NDE	NDE	Reproductive	16	0	1	0	112.333	262.667	neut	0.249214	0.346851	NA	NA	NA	NA	Eukaryota	eukaryote	eukaryote
LOC105829768	Histone H2B	Histone H2B (Fragment)	NDE	NDE	NDE	NDE	Reproductive	NDE	NDE	Reproductive	NA	NA	NA	NA	NA	NA	NA	NA	NA	NA	NA	NA	NA	NA	NA	NA
LOC105829769	Histone H4	Histone H4 (Fragment)	NDE	NDE	NDE	Worker	Worker	Worker	NDE	Worker	9	0	3	0	92.6667	219.333	neut	0.230904	0.326063	NA	NA	NA	NA	Eukaryota	eukaryote	eukaryote
LOC105829770	LETM1 and EF-hand domain-containing protein anon-60Da mitochondrial	Uncharacterized protein	NDE	NDE	NDE	NDE	Reproductive	Reproductive	NDE	Reproductive	44	28	8	3	611.667	1704.33	neut	0.493012	0.741185	neut	neut	0.683877	0.528844	Eukaryota	eukaryote	eukaryote
LOC105829771	Alpha-endosulfine	Alpha-endosulfine	NDE	NDE	Reproductive	NDE	Reproductive	NDE	NDE	Reproductive	10	4	3	0	114.333	317.667	neut	0.567671	0.880264	NA	NA	NA	NA	Eumetazoa	bilaterian	bilaterian
LOC105829772	Ras-related protein Ral-a	Putative uncharacterized protein (Fragment)	NDE	NDE	NDE	NDE	Reproductive	Reproductive	NDE	Reproductive	29	0	16	0	155	451	neut	0.380748	0.575829	NA	NA	NA	NA	cellular organisms	cellular	cellular
LOC105829773	Peptidyl-tRNA hydrolase	Putative uncharacterized protein (Fragment)	NDE	NDE	NDE	NDE	NDE	NDE	NDE	NDE	12	13	1	0	110.667	303.333	neut	0.893305	1.53353	NA	NA	NA	NA	cellular organisms	cellular	cellular
LOC105829774	Cytochrome c oxidase assembly factor 4 homolog mitochondrial	Coiled-coil-helix-coiled-coil-helix domain-containing protein 8	NDE	NDE	NDE	NDE	NDE	NDE	NDE	NDE	60	24	3	4	75	243	neut	-0.0167178	-0.0216291	neut	neut	0.251212	-1.20397	Bilateria	bilaterian	bilaterian
LOC105829775	Probable ABC transporter permease protein YurM	Uncharacterized protein	NDE	NDE	NDE	NDE	NDE	NDE	NDE	NDE	NA	NA	NA	NA	NA	NA	NA	NA	NA	NA	NA	NA	NA	NA	NA	NA
LOC105829776	6 7-dimethyl-8-ribityllumazine synthase	6 7-dimethyl-8-ribityllumazine synthase	NDE	NDE	NDE	NDE	NDE	NDE	NDE	NDE	NA	NA	NA	NA	NA	NA	NA	NA	NA	NA	NA	NA	NA	NA	NA	NA
LOC105829777	3 4-dihydroxy-2-butanone 4-phosphate synthase	3 4-dihydroxy-2-butanone 4-phosphate synthase	NDE	NDE	NDE	NDE	NDE	NDE	NDE	NDE	NA	NA	NA	NA	NA	NA	NA	NA	NA	NA	NA	NA	NA	NA	NA	NA
LOC105829778	-	Uncharacterized protein	NDE	NDE	NDE	NDE	NDE	NDE	NDE	NDE	NA	NA	NA	NA	NA	NA	NA	NA	NA	NA	NA	NA	NA	NA	NA	NA
LOC105829779	Ribonuclease G	Ribonuclease	NDE	NDE	NDE	NDE	NDE	NDE	NDE	NDE	NA	NA	NA	NA	NA	NA	NA	NA	NA	NA	NA	NA	NA	NA	NA	NA
LOC105829780	Elongation factor 4	Elongation factor 4	NDE	NDE	NDE	NDE	NDE	NDE	NDE	NDE	NA	NA	NA	NA	NA	NA	NA	NA	NA	NA	NA	NA	NA	NA	NA	NA
LOC105829781	Epidermal growth factor receptor substrate 15	Uncharacterized protein	NDE	NDE	NDE	NDE	Reproductive	NDE	NDE	NDE	3	1	0	1	93	264	neut	-0.254303	-0.321718	NA	NA	NA	NA	Eukaryota	eukaryote	eukaryote
LOC105829782	CaiB/baiF CoA-transferase family protein DDB_G0269880	CoA-transferase	NDE	NDE	NDE	NDE	NDE	NDE	NDE	NDE	NA	NA	NA	NA	NA	NA	NA	NA	NA	NA	NA	NA	NA	NA	NA	NA
LOC105829783	Uncharacterized HTH-type transcriptional regulator HI_1364	LuxR family transcriptional regulator	NDE	NDE	NDE	NDE	NDE	NDE	NDE	NDE	NA	NA	NA	NA	NA	NA	NA	NA	NA	NA	NA	NA	NA	NA	NA	NA
LOC105829784	Putative quercetin 2 3-dioxygenase sll1773	Uncharacterized protein	NDE	NDE	NDE	NDE	NDE	NDE	NDE	NDE	NA	NA	NA	NA	NA	NA	NA	NA	NA	NA	NA	NA	NA	NA	NA	NA
LOC105829785	3-hydroxyanthranilate 3 4-dioxygenase	3-hydroxyanthranilate 3 4-dioxygenase	NDE	NDE	NDE	NDE	NDE	NDE	NDE	NDE	NA	NA	NA	NA	NA	NA	NA	NA	NA	NA	NA	NA	NA	NA	NA	NA
LOC105829786	Carbonic anhydrase 2	Carbonic anhydrase	NDE	NDE	NDE	NDE	NDE	NDE	NDE	NDE	NA	NA	NA	NA	NA	NA	NA	NA	NA	NA	NA	NA	NA	NA	NA	NA
LOC105829787	-	Uncharacterized protein	NDE	NDE	NDE	NDE	NDE	NDE	NDE	NDE	NA	NA	NA	NA	NA	NA	NA	NA	NA	NA	NA	NA	NA	NA	NA	NA
LOC105829788	Pantothenate synthetase	Pantothenate synthetase	NDE	NDE	NDE	NDE	NDE	NDE	NDE	NDE	NA	NA	NA	NA	NA	NA	NA	NA	NA	NA	NA	NA	NA	NA	NA	NA
LOC105829789	-	UPF0135 protein	NDE	NDE	NDE	NDE	NDE	NDE	NDE	NDE	NA	NA	NA	NA	NA	NA	NA	NA	NA	NA	NA	NA	NA	NA	NA	NA
LOC105829790	Pyridoxine/pyridoxamine 5'-phosphate oxidase	Pyridoxine/pyridoxamine 5'-phosphate oxidase	NDE	NDE	NDE	NDE	NDE	NDE	NDE	NDE	NA	NA	NA	NA	NA	NA	NA	NA	NA	NA	NA	NA	NA	NA	NA	NA
LOC105829791	Aspartate carbamoyltransferase	Uncharacterized protein	NDE	NDE	NDE	NDE	NDE	NDE	NDE	NDE	NA	NA	NA	NA	NA	NA	NA	NA	NA	NA	NA	NA	NA	NA	NA	NA
LOC105829793	High-affinity branched-chain amino acid transport ATP-binding protein LivG	Branched-chain amino acid transport ATP-binding protein LivG	NDE	NDE	NDE	NDE	NDE	NDE	NDE	NDE	NA	NA	NA	NA	NA	NA	NA	NA	NA	NA	NA	NA	NA	NA	NA	NA
LOC105829794	GTP pyrophosphokinase	RelA protein	NDE	NDE	NDE	NDE	NDE	NDE	NDE	NDE	NA	NA	NA	NA	NA	NA	NA	NA	NA	NA	NA	NA	NA	NA	NA	NA
LOC105829795	DNA translocase FtsK 2	Uncharacterized protein	NDE	NDE	NDE	NDE	NDE	NDE	NDE	NDE	NA	NA	NA	NA	NA	NA	NA	NA	NA	NA	NA	NA	NA	NA	NA	NA
LOC105829796	Cyanobacterial phytochrome B	Multi-sensor signal transduction histidine kinase	NDE	NDE	NDE	NDE	NDE	NDE	NDE	NDE	NA	NA	NA	NA	NA	NA	NA	NA	NA	NA	NA	NA	NA	NA	NA	NA
LOC105829797	Cationic amino acid transporter 9 chloroplastic	Amino acid permease	NDE	NDE	NDE	NDE	NDE	NDE	NDE	NDE	NA	NA	NA	NA	NA	NA	NA	NA	NA	NA	NA	NA	NA	NA	NA	NA
LOC105829798	4-hydroxybenzoate octaprenyltransferase	4-hydroxybenzoate octaprenyltransferase	NDE	NDE	NDE	NDE	NDE	NDE	NDE	NDE	NA	NA	NA	NA	NA	NA	NA	NA	NA	NA	NA	NA	NA	NA	NA	NA
LOC105829799	Membrane metallo-endopeptidase-like 1	Neprilysin	NDE	NDE	NDE	NDE	NDE	NDE	NDE	NDE	NA	NA	NA	NA	NA	NA	NA	NA	NA	NA	NA	NA	NA	NA	NA	NA
LOC105829800	Hippurate hydrolase	Catalyzes the cleavage of p-aminobenzoyl-glutamate to p-aminobenzoate and glutamate subunit A	NDE	NDE	NDE	NDE	NDE	NDE	NDE	NDE	NA	NA	NA	NA	NA	NA	NA	NA	NA	NA	NA	NA	NA	NA	NA	NA
LOC105829802	Coiled-coil domain-containing protein 132	Coiled-coil domain-containing protein 132	NDE	NDE	NDE	NDE	Reproductive	Reproductive	NDE	Reproductive	42	10	14	0	735	2025	neut	0.805006	1.36765	NA	NA	NA	NA	Eukaryota	eukaryote	eukaryote
LOC105829803	Transcriptional regulatory protein RcsB	Putative two-component response regulator transcriptional regulatory protein	NDE	NDE	NDE	NDE	NDE	NDE	NDE	NDE	NA	NA	NA	NA	NA	NA	NA	NA	NA	NA	NA	NA	NA	NA	NA	NA
LOC105829804	Poly(A) polymerase I	Putative uncharacterized protein	NDE	NDE	NDE	NDE	NDE	NDE	NDE	NDE	NA	NA	NA	NA	NA	NA	NA	NA	NA	NA	NA	NA	NA	NA	NA	NA
LOC105829805	Glucose transport protein	Sugar transporter	NDE	NDE	NDE	NDE	NDE	NDE	NDE	NDE	NA	NA	NA	NA	NA	NA	NA	NA	NA	NA	NA	NA	NA	NA	NA	NA
LOC105829806	Zinc transporter ZupT	Zinc transporter ZupT	NDE	NDE	NDE	NDE	NDE	NDE	NDE	NDE	NA	NA	NA	NA	NA	NA	NA	NA	NA	NA	NA	NA	NA	NA	NA	NA
LOC105829807	Putative hydrolase Mb2248c	TAP domain protein	NDE	NDE	NDE	NDE	NDE	NDE	NDE	NDE	NA	NA	NA	NA	NA	NA	NA	NA	NA	NA	NA	NA	NA	NA	NA	NA
LOC105829808	Multidrug efflux pump subunit AcrB	Transporter hydrophobe/amphiphile efflux-1 (HAE1) family	NDE	NDE	NDE	NDE	NDE	NDE	NDE	NDE	NA	NA	NA	NA	NA	NA	NA	NA	NA	NA	NA	NA	NA	NA	NA	NA
LOC105829809	Thioredoxin	Thioredoxin	NDE	NDE	NDE	NDE	NDE	NDE	NDE	NDE	NA	NA	NA	NA	NA	NA	NA	NA	NA	NA	NA	NA	NA	NA	NA	NA
LOC105829810	Aconitate hydratase A	2-methylisocitrate dehydratase Fe/S-dependent	NDE	NDE	NDE	NDE	NDE	NDE	NDE	NDE	NA	NA	NA	NA	NA	NA	NA	NA	NA	NA	NA	NA	NA	NA	NA	NA
LOC105829811	Oligopeptide transport ATP-binding protein OppD	ABC transporter component	NDE	NDE	NDE	NDE	NDE	NDE	NDE	NDE	NA	NA	NA	NA	NA	NA	NA	NA	NA	NA	NA	NA	NA	NA	NA	NA
LOC105829812	Eukaryotic translation initiation factor 5B	Uncharacterized protein (Fragment)	NDE	NDE	NDE	NDE	NDE	NDE	NDE	NDE	18	17	14	2	245.333	861.667	neut	0.916527	1.68254	pos	neut	0.030761	1.88875	Pancrustacea	insect	insect
LOC105829813	Outer membrane lipoprotein Blc	Uncharacterized protein	NDE	NDE	NDE	NDE	NDE	NDE	NDE	NDE	NA	NA	NA	NA	NA	NA	NA	NA	NA	NA	NA	NA	NA	NA	NA	NA
LOC105829814	Succinate dehydrogenase iron-sulfur subunit	Succinate dehydrogenase iron-sulfur subunit	NDE	NDE	NDE	NDE	NDE	NDE	NDE	NDE	NA	NA	NA	NA	NA	NA	NA	NA	NA	NA	NA	NA	NA	NA	NA	NA
LOC105829815	2-oxoglutarate dehydrogenase E1 component	Uncharacterized protein	NDE	NDE	NDE	NDE	NDE	NDE	NDE	NDE	NA	NA	NA	NA	NA	NA	NA	NA	NA	NA	NA	NA	NA	NA	NA	NA
LOC105829816	CTP synthase	CTP synthase	NDE	NDE	NDE	NDE	NDE	NDE	NDE	NDE	NA	NA	NA	NA	NA	NA	NA	NA	NA	NA	NA	NA	NA	NA	NA	NA
LOC105829817	Probable protein kinase UbiB	ABC-1 domain-containing protein	NDE	NDE	NDE	NDE	NDE	NDE	NDE	NDE	NA	NA	NA	NA	NA	NA	NA	NA	NA	NA	NA	NA	NA	NA	NA	NA
LOC105829818	Diaminopimelate epimerase	Diaminopimelate epimerase	NDE	NDE	NDE	NDE	NDE	NDE	NDE	NDE	NA	NA	NA	NA	NA	NA	NA	NA	NA	NA	NA	NA	NA	NA	NA	NA
LOC105829819	30S ribosomal protein S3	Ribosomal protein S3 putative	NDE	NDE	NDE	NDE	NDE	NDE	NDE	NDE	NA	NA	NA	NA	NA	NA	NA	NA	NA	NA	NA	NA	NA	NA	NA	NA
LOC105829820	Cytochrome P450 6a8	Putative cytochrome P450 6a14	NDE	NDE	NDE	NDE	Worker	Reproductive	NDE	NDE	0	0	1	0	53.3333	162.667	neut	-0.0499408	-0.0672635	NA	NA	NA	NA	Eukaryota	eukaryote	eukaryote
LOC105829821	50S ribosomal protein L22	50S ribosomal protein L22	NDE	NDE	NDE	NDE	NDE	NDE	NDE	NDE	NA	NA	NA	NA	NA	NA	NA	NA	NA	NA	NA	NA	NA	NA	NA	NA
LOC105829822	50S ribosomal protein L2	50S ribosomal protein L2	NDE	NDE	NDE	NDE	NDE	NDE	NDE	NDE	NA	NA	NA	NA	NA	NA	NA	NA	NA	NA	NA	NA	NA	NA	NA	NA
LOC105829823	30S ribosomal protein S19	30S ribosomal protein S19	NDE	NDE	NDE	NDE	NDE	NDE	NDE	NDE	NA	NA	NA	NA	NA	NA	NA	NA	NA	NA	NA	NA	NA	NA	NA	NA
LOC105829824	-	Putative uncharacterized protein (Fragment)	NDE	NDE	NDE	NDE	NDE	NDE	NDE	NDE	NA	NA	NA	NA	NA	NA	NA	NA	NA	NA	NA	NA	NA	NA	NA	NA
LOC105829825	Probable aminoglycoside efflux pump	Transporter hydrophobe/amphiphile efflux-1 (HAE1) family	NDE	NDE	NDE	NDE	NDE	NDE	NDE	NDE	NA	NA	NA	NA	NA	NA	NA	NA	NA	NA	NA	NA	NA	NA	NA	NA
LOC105829826	Glutathione-binding protein GsiB	Oligopeptide ABC transporter periplasmic oligopeptide-binding protein OppA	NDE	NDE	NDE	NDE	NDE	NDE	NDE	NDE	NA	NA	NA	NA	NA	NA	NA	NA	NA	NA	NA	NA	NA	NA	NA	NA
LOC105829827	Peptidoglycan O-acetyltransferase	Putative poly(Beta-D-mannuronate) O-acetylase	NDE	NDE	NDE	NDE	NDE	NDE	NDE	NDE	NA	NA	NA	NA	NA	NA	NA	NA	NA	NA	NA	NA	NA	NA	NA	NA
LOC105829828	Putative carboxymethylenebutenolidase	Dienelactone hydrolase family	NDE	NDE	NDE	NDE	NDE	NDE	NDE	NDE	NA	NA	NA	NA	NA	NA	NA	NA	NA	NA	NA	NA	NA	NA	NA	NA
LOC105829829	Zinc transporter ZIP12	Zinc transporter ZIP family	NDE	NDE	NDE	NDE	NDE	NDE	NDE	NDE	NA	NA	NA	NA	NA	NA	NA	NA	NA	NA	NA	NA	NA	NA	NA	NA
LOC105829830	Arginase	Arginase	NDE	NDE	NDE	NDE	NDE	NDE	NDE	NDE	NA	NA	NA	NA	NA	NA	NA	NA	NA	NA	NA	NA	NA	NA	NA	NA
LOC105829831	-	Uncharacterized protein	NDE	NDE	NDE	NDE	NDE	NDE	NDE	NDE	NA	NA	NA	NA	NA	NA	NA	NA	NA	NA	NA	NA	NA	NA	NA	NA
LOC105829832	Uncharacterized response regulatory protein VV2_1193	Putative two-component response regulator transcriptional regulatory protein	NDE	NDE	NDE	NDE	NDE	NDE	NDE	NDE	NA	NA	NA	NA	NA	NA	NA	NA	NA	NA	NA	NA	NA	NA	NA	NA
LOC105829833	Hydrolase YafV	Nitrilase/cyanide hydratase and apolipoprotein N-acyltransferase	NDE	NDE	NDE	NDE	NDE	NDE	NDE	NDE	NA	NA	NA	NA	NA	NA	NA	NA	NA	NA	NA	NA	NA	NA	NA	NA
LOC105829834	Putative prophage CPZ-55 integrase	Site-specific recombinase phage integrase family	NDE	NDE	NDE	NDE	NDE	NDE	NDE	NDE	NA	NA	NA	NA	NA	NA	NA	NA	NA	NA	NA	NA	NA	NA	NA	NA
LOC105829835	3-phosphoinositide-dependent protein kinase 1	3-phosphoinositide-dependent protein kinase 1	NDE	NDE	Worker	Worker	NDE	NDE	Worker	Worker	40	8	7	0	454.333	1201.67	neut	0.673256	1.07197	NA	NA	NA	NA	cellular organisms	cellular	cellular
LOC105829836	Sucrose transport protein SUT1	Major facilitator superfamily MFS_1	NDE	NDE	NDE	NDE	NDE	NDE	NDE	NDE	NA	NA	NA	NA	NA	NA	NA	NA	NA	NA	NA	NA	NA	NA	NA	NA
LOC105829837	Cyclomaltodextrin glucanotransferase	Alpha amylase catalytic region	NDE	NDE	NDE	NDE	NDE	NDE	NDE	NDE	NA	NA	NA	NA	NA	NA	NA	NA	NA	NA	NA	NA	NA	NA	NA	NA
LOC105829838	-	Putative acetyltransferase	NDE	NDE	NDE	NDE	NDE	NDE	NDE	NDE	NA	NA	NA	NA	NA	NA	NA	NA	NA	NA	NA	NA	NA	NA	NA	NA
LOC105829839	Uncharacterized HTH-type transcriptional regulator Mb2007c	LysR family transcriptional regulator chromosome initiation inhibitor	NDE	NDE	NDE	NDE	NDE	NDE	NDE	NDE	NA	NA	NA	NA	NA	NA	NA	NA	NA	NA	NA	NA	NA	NA	NA	NA
LOC105829840	Protein QmcA	Putative transmembrane protein	NDE	NDE	NDE	NDE	NDE	NDE	NDE	NDE	NA	NA	NA	NA	NA	NA	NA	NA	NA	NA	NA	NA	NA	NA	NA	NA
LOC105829841	Inorganic pyrophosphatase	Inorganic pyrophosphatase	NDE	NDE	NDE	NDE	NDE	NDE	NDE	NDE	NA	NA	NA	NA	NA	NA	NA	NA	NA	NA	NA	NA	NA	NA	NA	NA
LOC105829842	Histidine--tRNA ligase	Histidine--tRNA ligase	NDE	NDE	NDE	NDE	NDE	NDE	NDE	NDE	NA	NA	NA	NA	NA	NA	NA	NA	NA	NA	NA	NA	NA	NA	NA	NA
LOC105829843	50S ribosomal protein L9	50S ribosomal protein L9	NDE	NDE	NDE	NDE	NDE	NDE	NDE	NDE	NA	NA	NA	NA	NA	NA	NA	NA	NA	NA	NA	NA	NA	NA	NA	NA
LOC105829844	Putative imidazole glycerol phosphate synthase subunit hisF2	Imidazole glycerol phosphate synthase subunit HisF	NDE	NDE	NDE	NDE	NDE	NDE	NDE	NDE	NA	NA	NA	NA	NA	NA	NA	NA	NA	NA	NA	NA	NA	NA	NA	NA
LOC105829845	Uncharacterized HTH-type transcriptional regulator YdcR	GntR family Transcriptional regulator	NDE	NDE	NDE	NDE	NDE	NDE	NDE	NDE	NA	NA	NA	NA	NA	NA	NA	NA	NA	NA	NA	NA	NA	NA	NA	NA
LOC105829847	Phosphate transport system permease protein PstC	Phosphate ABC transporter inner membrane subunit PstC	NDE	NDE	NDE	NDE	NDE	NDE	NDE	NDE	NA	NA	NA	NA	NA	NA	NA	NA	NA	NA	NA	NA	NA	NA	NA	NA
LOC105829848	Uncharacterized HTH-type transcriptional regulator YafC	Uncharacterized protein	NDE	NDE	NDE	NDE	NDE	NDE	NDE	NDE	NA	NA	NA	NA	NA	NA	NA	NA	NA	NA	NA	NA	NA	NA	NA	NA
LOC105829849	Probable methylmalonate-semialdehyde dehydrogenase acylating mitochondrial	Methylmalonate-semialdehyde dehydrogenase	NDE	NDE	NDE	NDE	NDE	NDE	NDE	NDE	NA	NA	NA	NA	NA	NA	NA	NA	NA	NA	NA	NA	NA	NA	NA	NA
LOC105829850	Gluconate 2-dehydrogenase flavoprotein	Oxidoreductase	NDE	NDE	NDE	NDE	NDE	NDE	NDE	NDE	NA	NA	NA	NA	NA	NA	NA	NA	NA	NA	NA	NA	NA	NA	NA	NA
LOC105829852	Response regulator PleD	Putative cyclic nucleotide-binding and GGDEF domain regulator	NDE	NDE	NDE	NDE	NDE	NDE	NDE	NDE	NA	NA	NA	NA	NA	NA	NA	NA	NA	NA	NA	NA	NA	NA	NA	NA
LOC105829853	K( )-insensitive pyrophosphate-energized proton pump	K( )-insensitive pyrophosphate-energized proton pump	NDE	NDE	NDE	NDE	NDE	NDE	NDE	NDE	NA	NA	NA	NA	NA	NA	NA	NA	NA	NA	NA	NA	NA	NA	NA	NA
LOC105829854	UDP-2-acetamido-2-deoxy-3-oxo-D-glucuronate aminotransferase	Lipopolysaccharide biosynthesis protein	NDE	NDE	NDE	NDE	NDE	NDE	NDE	NDE	NA	NA	NA	NA	NA	NA	NA	NA	NA	NA	NA	NA	NA	NA	NA	NA
LOC105829855	1 5-anhydro-D-fructose reductase	Oxidoreductase	NDE	NDE	NDE	NDE	NDE	NDE	NDE	NDE	NA	NA	NA	NA	NA	NA	NA	NA	NA	NA	NA	NA	NA	NA	NA	NA
LOC105829856	-	Putative uncharacterized protein (Fragment)	NDE	NDE	Worker	NDE	Worker	NDE	NDE	Worker	0	5	4	0	54.3333	170.667	neut	0.679749	1.13209	NA	NA	NA	NA	Aculeata	ant	hymenopteran_ant
[truncated: 10,657 more rows]
