# Supplementary material for: Genomic Signature of Kin Selection in an Ant with Obligately Sterile Workers
Source: Mol Biol Evol. 2017 Apr 13;34(7):1780–7. doi: 10.1093/molbev/msx123 (PMC5455959; doi:10.1093/molbev/msx123)
Supplement: Supplementary Data [file msx123_Supp.zip › External Database S2.xlsx]

## Sheet: External Database S2
GOBPID	Pvalue	OddsRatio	ExpCount	Count	Size	Term	Sample	Caste
GO:0006811	1.94616e-12	3.55404	26.9948	63	154	ion transport	MainEffect	Worker
GO:0046034	3.34739e-10	20.6105	3.68111	17	21	ATP metabolic process	MainEffect	Worker
GO:0007186	6.95292e-10	3.6611	19.1067	46	109	G-protein coupled receptor signaling pathway	MainEffect	Worker
GO:0009161	3.9741e-09	13.7295	4.03169	17	23	ribonucleoside monophosphate metabolic process	MainEffect	Worker
GO:0009167	3.9741e-09	13.7295	4.03169	17	23	purine ribonucleoside monophosphate metabolic process	MainEffect	Worker
GO:0009126	3.9741e-09	13.7295	4.03169	17	23	purine nucleoside monophosphate metabolic process	MainEffect	Worker
GO:0009199	1.14326e-08	11.7635	4.20699	17	24	ribonucleoside triphosphate metabolic process	MainEffect	Worker
GO:0009123	1.14326e-08	11.7635	4.20699	17	24	nucleoside monophosphate metabolic process	MainEffect	Worker
GO:0009144	1.14326e-08	11.7635	4.20699	17	24	purine nucleoside triphosphate metabolic process	MainEffect	Worker
GO:0009205	1.14326e-08	11.7635	4.20699	17	24	purine ribonucleoside triphosphate metabolic process	MainEffect	Worker
GO:0006163	2.29414e-08	6.23378	7.18693	23	41	purine nucleotide metabolic process	MainEffect	Worker
GO:0009141	2.99793e-08	10.289	4.38228	17	25	nucleoside triphosphate metabolic process	MainEffect	Worker
GO:0009150	4.08701e-08	6.30385	6.83635	22	39	purine ribonucleotide metabolic process	MainEffect	Worker
GO:0009259	4.08701e-08	6.30385	6.83635	22	39	ribonucleotide metabolic process	MainEffect	Worker
GO:0072521	7.6598e-08	5.60597	7.53752	23	43	purine-containing compound metabolic process	MainEffect	Worker
GO:0055085	1.3009e-07	2.3074	39.2652	70	224	transmembrane transport	MainEffect	Worker
GO:0019693	1.37728e-07	5.63583	7.18693	22	41	ribose phosphate metabolic process	MainEffect	Worker
GO:0015985	1.47877e-07	Inf	1.57762	9	9	energy coupled proton transport, down electrochemical gradient	MainEffect	Worker
GO:0015986	1.47877e-07	Inf	1.57762	9	9	ATP synthesis coupled proton transport	MainEffect	Worker
GO:0006754	1.47877e-07	Inf	1.57762	9	9	ATP biosynthetic process	MainEffect	Worker
GO:0044765	2.7871e-07	1.94054	66.9612	104	382	single-organism transport	MainEffect	Worker
GO:1902578	3.36033e-07	1.92474	68.0129	105	388	single-organism localization	MainEffect	Worker
GO:0009117	1.26956e-06	3.76727	10.868	27	62	nucleotide metabolic process	MainEffect	Worker
GO:0006753	1.86182e-06	3.66117	11.0433	27	63	nucleoside phosphate metabolic process	MainEffect	Worker
GO:0042278	2.57019e-06	5.86558	5.43402	17	31	purine nucleoside metabolic process	MainEffect	Worker
GO:0046128	2.57019e-06	5.86558	5.43402	17	31	purine ribonucleoside metabolic process	MainEffect	Worker
GO:0009168	5.80084e-06	21.5122	1.9282	9	11	purine ribonucleoside monophosphate biosynthetic process	MainEffect	Worker
GO:0009156	5.80084e-06	21.5122	1.9282	9	11	ribonucleoside monophosphate biosynthetic process	MainEffect	Worker
GO:0009127	5.80084e-06	21.5122	1.9282	9	11	purine nucleoside monophosphate biosynthetic process	MainEffect	Worker
GO:0009119	7.97263e-06	5.12833	5.78461	17	33	ribonucleoside metabolic process	MainEffect	Worker
GO:0015992	1.14582e-05	8.22534	3.33053	12	19	proton transport	MainEffect	Worker
GO:0006818	1.14582e-05	8.22534	3.33053	12	19	hydrogen transport	MainEffect	Worker
GO:0055086	1.1738e-05	3.10258	12.621	28	72	nucleobase-containing small molecule metabolic process	MainEffect	Worker
GO:0006164	1.49542e-05	5.55466	4.90815	15	28	purine nucleotide biosynthetic process	MainEffect	Worker
GO:0007154	1.52981e-05	1.7848	61.3519	91	350	cell communication	MainEffect	Worker
GO:0006810	1.5727e-05	1.67471	83.6138	117	477	transport	MainEffect	Worker
GO:0044699	1.85432e-05	1.48597	262.937	307	1500	single-organism process	MainEffect	Worker
GO:0015672	1.93282e-05	4.34542	6.66106	18	38	monovalent inorganic cation transport	MainEffect	Worker
GO:0051179	1.9586e-05	1.65753	85.7173	119	489	localization	MainEffect	Worker
GO:0009124	1.96046e-05	14.3358	2.10349	9	12	nucleoside monophosphate biosynthetic process	MainEffect	Worker
GO:0009142	1.96046e-05	14.3358	2.10349	9	12	nucleoside triphosphate biosynthetic process	MainEffect	Worker
GO:0009145	1.96046e-05	14.3358	2.10349	9	12	purine nucleoside triphosphate biosynthetic process	MainEffect	Worker
GO:0009201	1.96046e-05	14.3358	2.10349	9	12	ribonucleoside triphosphate biosynthetic process	MainEffect	Worker
GO:0009206	1.96046e-05	14.3358	2.10349	9	12	purine ribonucleoside triphosphate biosynthetic process	MainEffect	Worker
GO:0051234	2.16781e-05	1.65859	84.1397	117	480	establishment of localization	MainEffect	Worker
GO:0044700	2.4505e-05	1.76128	61.1766	90	349	single organism signaling	MainEffect	Worker
GO:0009152	2.69687e-05	5.60795	4.55757	14	26	purine ribonucleotide biosynthetic process	MainEffect	Worker
GO:0009260	2.69687e-05	5.60795	4.55757	14	26	ribonucleotide biosynthetic process	MainEffect	Worker
GO:0046390	2.69687e-05	5.60795	4.55757	14	26	ribose phosphate biosynthetic process	MainEffect	Worker
GO:0034220	3.01379e-05	4.13686	6.83635	18	39	ion transmembrane transport	MainEffect	Worker
GO:0009116	3.01379e-05	4.13686	6.83635	18	39	nucleoside metabolic process	MainEffect	Worker
GO:1901657	3.01379e-05	4.13686	6.83635	18	39	glycosyl compound metabolic process	MainEffect	Worker
GO:0007165	3.44778e-05	1.74537	60.826	89	347	signal transduction	MainEffect	Worker
GO:0023052	3.52544e-05	1.73884	61.7025	90	352	signaling	MainEffect	Worker
GO:0009165	3.87087e-05	3.82361	7.53752	19	43	nucleotide biosynthetic process	MainEffect	Worker
GO:1901293	3.87087e-05	3.82361	7.53752	19	43	nucleoside phosphate biosynthetic process	MainEffect	Worker
GO:1902600	4.23222e-05	7.52569	3.15524	11	18	hydrogen ion transmembrane transport	MainEffect	Worker
GO:0072522	4.37814e-05	4.81025	5.25873	15	30	purine-containing compound biosynthetic process	MainEffect	Worker
GO:0045333	0.000162993	Inf	0.876455	5	5	cellular respiration	MainEffect	Worker
GO:0022904	0.000162993	Inf	0.876455	5	5	respiratory electron transport chain	MainEffect	Worker
GO:0022900	0.000168927	28.5336	1.22704	6	7	electron transport chain	MainEffect	Worker
GO:0098660	0.00026104	4.78868	4.20699	12	24	inorganic ion transmembrane transport	MainEffect	Worker
GO:0098662	0.00026104	4.78868	4.20699	12	24	inorganic cation transmembrane transport	MainEffect	Worker
GO:0098655	0.00026104	4.78868	4.20699	12	24	cation transmembrane transport	MainEffect	Worker
GO:0007600	0.000270331	2.35131	16.1268	30	92	sensory perception	MainEffect	Worker
GO:0007606	0.000270331	2.35131	16.1268	30	92	sensory perception of chemical stimulus	MainEffect	Worker
GO:0003008	0.000270331	2.35131	16.1268	30	92	system process	MainEffect	Worker
GO:0050877	0.000270331	2.35131	16.1268	30	92	neurological system process	MainEffect	Worker
GO:0009190	0.000521165	6.13428	2.80466	9	16	cyclic nucleotide biosynthetic process	MainEffect	Worker
GO:0009187	0.000521165	6.13428	2.80466	9	16	cyclic nucleotide metabolic process	MainEffect	Worker
GO:0006812	0.000771394	2.41506	12.621	24	72	cation transport	MainEffect	Worker
GO:0006119	0.000935544	Inf	0.701164	4	4	oxidative phosphorylation	MainEffect	Worker
GO:0042773	0.000935544	Inf	0.701164	4	4	ATP synthesis coupled electron transport	MainEffect	Worker
GO:0006091	0.000937254	5.36538	2.97995	9	17	generation of precursor metabolites and energy	MainEffect	Worker
GO:0044763	0.0010365	1.36228	176.693	208	1008	single-organism cellular process	MainEffect	Worker
GO:0050909	0.0014986	2.99573	6.83635	15	39	sensory perception of taste	MainEffect	Worker
GO:0042451	0.00158697	4.76735	3.15524	9	18	purine nucleoside biosynthetic process	MainEffect	Worker
GO:0046129	0.00158697	4.76735	3.15524	9	18	purine ribonucleoside biosynthetic process	MainEffect	Worker
GO:0006820	0.00189453	3.04683	6.31048	14	36	anion transport	MainEffect	Worker
GO:0015711	0.00216887	3.97556	3.8564	10	22	organic anion transport	MainEffect	Worker
GO:0015849	0.00216887	3.97556	3.8564	10	22	organic acid transport	MainEffect	Worker
GO:0046942	0.00216887	3.97556	3.8564	10	22	carboxylic acid transport	MainEffect	Worker
GO:0032501	0.00326377	1.89752	19.282	31	110	multicellular organismal process	MainEffect	Worker
GO:0042455	0.00393384	3.89749	3.50582	9	20	ribonucleoside biosynthetic process	MainEffect	Worker
GO:0009163	0.00393384	3.89749	3.50582	9	20	nucleoside biosynthetic process	MainEffect	Worker
GO:1901659	0.00393384	3.89749	3.50582	9	20	glycosyl compound biosynthetic process	MainEffect	Worker
GO:0006182	0.00402575	18.9517	0.876455	4	5	cGMP biosynthetic process	MainEffect	Worker
GO:0046068	0.00402575	18.9517	0.876455	4	5	cGMP metabolic process	MainEffect	Worker
GO:1901135	0.00403466	1.75842	24.3655	37	139	carbohydrate derivative metabolic process	MainEffect	Worker
GO:0042775	0.00536159	Inf	0.525873	3	3	mitochondrial ATP synthesis coupled electron transport	MainEffect	Worker
GO:0015980	0.00571919	7.90503	1.40233	5	8	energy derivation by oxidation of organic compounds	MainEffect	Worker
GO:0052652	0.00571919	7.90503	1.40233	5	8	cyclic purine nucleotide metabolic process	MainEffect	Worker
GO:0051260	0.00588659	5.69776	1.9282	6	11	protein homooligomerization	MainEffect	Worker
GO:0051259	0.00588659	5.69776	1.9282	6	11	protein oligomerization	MainEffect	Worker
GO:0019637	0.00599447	1.84021	18.4056	29	105	organophosphate metabolic process	MainEffect	Worker
GO:0051716	0.00645334	1.4026	71.3435	90	407	cellular response to stimulus	MainEffect	Worker
GO:0006836	0.00861205	4.15748	2.62937	7	15	neurotransmitter transport	MainEffect	Worker
GO:0050896	0.0128499	1.35362	73.0964	90	417	response to stimulus	MainEffect	Worker
GO:0090407	0.0166983	1.87739	12.4457	20	71	organophosphate biosynthetic process	MainEffect	Worker
GO:0098742	0.0238664	3.5569	2.45408	6	14	cell-cell adhesion via plasma-membrane adhesion molecules	MainEffect	Worker
GO:1903825	0.0238664	3.5569	2.45408	6	14	organic acid transmembrane transport	MainEffect	Worker
GO:0007156	0.0238664	3.5569	2.45408	6	14	homophilic cell adhesion via plasma membrane adhesion molecules	MainEffect	Worker
GO:0006865	0.0238664	3.5569	2.45408	6	14	amino acid transport	MainEffect	Worker
GO:0098656	0.0238664	3.5569	2.45408	6	14	anion transmembrane transport	MainEffect	Worker
GO:0003333	0.0238664	3.5569	2.45408	6	14	amino acid transmembrane transport	MainEffect	Worker
GO:0098609	0.0238664	3.5569	2.45408	6	14	cell-cell adhesion	MainEffect	Worker
GO:0050794	0.0265978	1.26418	100.442	117	573	regulation of cellular process	MainEffect	Worker
GO:0050789	0.0303171	1.25446	101.844	118	581	regulation of biological process	MainEffect	Worker
GO:0006122	0.0306802	Inf	0.350582	2	2	mitochondrial electron transport, ubiquinol to cytochrome c	MainEffect	Worker
GO:0065007	0.0321524	1.24866	103.948	120	593	biological regulation	MainEffect	Worker
GO:0044281	0.0325505	1.44804	30.3254	40	173	small molecule metabolic process	MainEffect	Worker
GO:0007608	0.0342044	1.88155	9.29043	15	53	sensory perception of smell	MainEffect	Worker
GO:0071705	0.03567	2.53184	4.03169	8	23	nitrogen compound transport	MainEffect	Worker
GO:0008219	0.0361586	4.73234	1.40233	4	8	cell death	MainEffect	Worker
GO:0006915	0.0361586	4.73234	1.40233	4	8	apoptotic process	MainEffect	Worker
GO:0016265	0.0361586	4.73234	1.40233	4	8	death	MainEffect	Worker
GO:0012501	0.0361586	4.73234	1.40233	4	8	programmed cell death	MainEffect	Worker
GO:0005975	0.0378819	1.51419	21.9114	30	125	carbohydrate metabolic process	MainEffect	Worker
GO:0044712	0.0436247	2.24933	4.90815	9	28	single-organism catabolic process	MainEffect	Worker
GO:0046483	4.37902e-29	2.92634	172.741	287	567	heterocycle metabolic process	MainEffect	Reproductive
GO:0090304	1.36471e-28	3.14846	141.056	246	463	nucleic acid metabolic process	MainEffect	Reproductive
GO:1901360	2.19233e-28	2.87895	173.959	287	571	organic cyclic compound metabolic process	MainEffect	Reproductive
GO:0006139	5.22484e-28	2.91018	165.734	276	544	nucleobase-containing compound metabolic process	MainEffect	Reproductive
GO:0006725	8.59641e-27	2.81044	170.303	279	559	cellular aromatic compound metabolic process	MainEffect	Reproductive
GO:0044260	6.40993e-19	2.07929	290.034	396	952	cellular macromolecule metabolic process	MainEffect	Reproductive
GO:0006259	6.64682e-19	6.08477	32.903	77	108	DNA metabolic process	MainEffect	Reproductive
GO:0044237	1.17807e-17	1.9727	353.707	460	1161	cellular metabolic process	MainEffect	Reproductive
GO:0034641	3.60619e-16	2.09027	207.167	295	680	cellular nitrogen compound metabolic process	MainEffect	Reproductive
GO:0016070	2.44925e-14	2.38396	111.2	176	365	RNA metabolic process	MainEffect	Reproductive
GO:0006281	2.80089e-13	8.05448	17.3655	44	57	DNA repair	MainEffect	Reproductive
GO:0044238	3.56478e-13	1.76208	436.878	529	1434	primary metabolic process	MainEffect	Reproductive
GO:0033554	9.09013e-13	7.14047	18.2794	45	60	cellular response to stress	MainEffect	Reproductive
GO:0006807	1.13178e-12	1.86043	232.758	312	764	nitrogen compound metabolic process	MainEffect	Reproductive
GO:0006974	2.31093e-12	6.97402	17.9748	44	59	cellular response to DNA damage stimulus	MainEffect	Reproductive
GO:0006950	6.55348e-12	5.71812	20.7167	48	68	response to stress	MainEffect	Reproductive
GO:0006260	8.21114e-11	10.4176	11.577	31	38	DNA replication	MainEffect	Reproductive
GO:0043170	1.11586e-10	1.66114	364.979	445	1198	macromolecule metabolic process	MainEffect	Reproductive
GO:0071704	1.93611e-10	1.6393	458.509	539	1505	organic substance metabolic process	MainEffect	Reproductive
GO:0009987	3.93408e-09	1.60829	576.107	648	1891	cellular process	MainEffect	Reproductive
GO:0034660	8.09843e-08	3.54515	22.8493	45	75	ncRNA metabolic process	MainEffect	Reproductive
GO:0008152	1.63774e-07	1.53753	609.619	672	2001	metabolic process	MainEffect	Reproductive
GO:0042254	3.17294e-07	11.0439	7.00712	19	23	ribosome biogenesis	MainEffect	Reproductive
GO:0071840	5.12776e-06	2.18671	43.8706	69	144	cellular component organization or biogenesis	MainEffect	Reproductive
GO:0006396	5.13667e-06	2.79817	24.6772	44	81	RNA processing	MainEffect	Reproductive
GO:0018130	6.76988e-06	1.74265	91.7018	126	301	heterocycle biosynthetic process	MainEffect	Reproductive
GO:0051276	7.77787e-06	4.86665	10.3583	23	34	chromosome organization	MainEffect	Reproductive
GO:1901362	8.28338e-06	1.73187	92.0065	126	302	organic cyclic compound biosynthetic process	MainEffect	Reproductive
GO:0022613	8.64327e-06	6.30197	7.92109	19	26	ribonucleoprotein complex biogenesis	MainEffect	Reproductive
GO:0009058	8.93257e-06	1.51958	180.662	225	593	biosynthetic process	MainEffect	Reproductive
GO:0006399	1.33537e-05	3.01135	19.4981	36	64	tRNA metabolic process	MainEffect	Reproductive
GO:1901576	1.39847e-05	1.51695	171.522	214	563	organic substance biosynthetic process	MainEffect	Reproductive
GO:0043038	1.47111e-05	4.29764	11.2723	24	37	amino acid activation	MainEffect	Reproductive
GO:0043039	1.47111e-05	4.29764	11.2723	24	37	tRNA aminoacylation	MainEffect	Reproductive
GO:0044249	1.86878e-05	1.51016	169.389	211	556	cellular biosynthetic process	MainEffect	Reproductive
GO:0032774	1.95136e-05	1.80112	70.9851	100	233	RNA biosynthetic process	MainEffect	Reproductive
GO:0006520	2.2253e-05	3.08581	17.6701	33	58	cellular amino acid metabolic process	MainEffect	Reproductive
GO:0009059	3.11482e-05	1.54474	136.791	174	449	macromolecule biosynthetic process	MainEffect	Reproductive
GO:0006418	3.58134e-05	4.26051	10.3583	22	34	tRNA aminoacylation for protein translation	MainEffect	Reproductive
GO:0034645	3.60838e-05	1.54029	136.182	173	447	cellular macromolecule biosynthetic process	MainEffect	Reproductive
GO:0010467	3.68045e-05	1.53264	139.838	177	459	gene expression	MainEffect	Reproductive
GO:0097659	4.03949e-05	1.76921	69.4618	97	228	nucleic acid-templated transcription	MainEffect	Reproductive
GO:0006351	4.03949e-05	1.76921	69.4618	97	228	transcription, DNA-templated	MainEffect	Reproductive
GO:0034654	7.13957e-05	1.65635	84.9994	114	279	nucleobase-containing compound biosynthetic process	MainEffect	Reproductive
GO:0019438	0.000109639	1.62066	88.3506	117	290	aromatic compound biosynthetic process	MainEffect	Reproductive
GO:0006996	0.000114444	2.34222	25.5912	42	84	organelle organization	MainEffect	Reproductive
GO:0006289	0.000160188	20.7299	3.04657	9	10	nucleotide-excision repair	MainEffect	Reproductive
GO:0007049	0.000189403	4.00286	9.13972	19	30	cell cycle	MainEffect	Reproductive
GO:0016072	0.000231433	11.5236	3.65589	10	12	rRNA metabolic process	MainEffect	Reproductive
GO:0006364	0.000231433	11.5236	3.65589	10	12	rRNA processing	MainEffect	Reproductive
GO:0032259	0.000301331	6.92258	4.87451	12	16	methylation	MainEffect	Reproductive
GO:0043545	0.000478105	18.4069	2.74191	8	9	molybdopterin cofactor metabolic process	MainEffect	Reproductive
GO:0051189	0.000478105	18.4069	2.74191	8	9	prosthetic group metabolic process	MainEffect	Reproductive
GO:0032324	0.000478105	18.4069	2.74191	8	9	molybdopterin cofactor biosynthetic process	MainEffect	Reproductive
GO:0034470	0.000626825	3.00038	11.8816	22	39	ncRNA processing	MainEffect	Reproductive
GO:1902589	0.000887278	2.63706	14.3189	25	47	single-organism organelle organization	MainEffect	Reproductive
GO:0000280	0.00140991	16.0888	2.43726	7	8	nuclear division	MainEffect	Reproductive
GO:0007067	0.00140991	16.0888	2.43726	7	8	mitotic nuclear division	MainEffect	Reproductive
GO:0043414	0.00174977	9.19914	3.04657	8	10	macromolecule methylation	MainEffect	Reproductive
GO:0048285	0.00174977	9.19914	3.04657	8	10	organelle fission	MainEffect	Reproductive
GO:0051302	0.00260522	Inf	1.52329	5	5	regulation of cell division	MainEffect	Reproductive
GO:0006302	0.00260522	Inf	1.52329	5	5	double-strand break repair	MainEffect	Reproductive
GO:0031323	0.00292124	1.55297	58.1895	76	191	regulation of cellular metabolic process	MainEffect	Reproductive
GO:0022402	0.00317143	3.95023	5.78849	12	19	cell cycle process	MainEffect	Reproductive
GO:0019752	0.00348495	1.88086	25.8959	38	85	carboxylic acid metabolic process	MainEffect	Reproductive
GO:0006325	0.00361456	4.22198	5.17917	11	17	chromatin organization	MainEffect	Reproductive
GO:0044085	0.00387117	2.04721	19.4981	30	64	cellular component biogenesis	MainEffect	Reproductive
GO:0008213	0.0040963	13.7756	2.1326	6	7	protein alkylation	MainEffect	Reproductive
GO:0000041	0.0040963	13.7756	2.1326	6	7	transition metal ion transport	MainEffect	Reproductive
GO:0051301	0.0040963	13.7756	2.1326	6	7	cell division	MainEffect	Reproductive
GO:0006479	0.0040963	13.7756	2.1326	6	7	protein methylation	MainEffect	Reproductive
GO:0018193	0.00411363	3.22845	7.31177	14	24	peptidyl-amino acid modification	MainEffect	Reproductive
GO:0043412	0.00440872	1.38741	101.451	123	333	macromolecule modification	MainEffect	Reproductive
GO:0016043	0.00444322	1.67606	37.1682	51	122	cellular component organization	MainEffect	Reproductive
GO:0000278	0.00467121	8.04064	2.74191	7	9	mitotic cell cycle	MainEffect	Reproductive
GO:1903047	0.00467121	8.04064	2.74191	7	9	mitotic cell cycle process	MainEffect	Reproductive
GO:0072527	0.00467121	8.04064	2.74191	7	9	pyrimidine-containing compound metabolic process	MainEffect	Reproductive
GO:0006082	0.0047517	1.81395	27.1145	39	89	organic acid metabolic process	MainEffect	Reproductive
GO:0043436	0.0047517	1.81395	27.1145	39	89	oxoacid metabolic process	MainEffect	Reproductive
GO:0019222	0.00484065	1.50068	60.9314	78	200	regulation of metabolic process	MainEffect	Reproductive
GO:0060255	0.00536192	1.50862	57.5802	74	189	regulation of macromolecule metabolic process	MainEffect	Reproductive
GO:0043632	0.00539023	2.14366	15.8422	25	52	modification-dependent macromolecule catabolic process	MainEffect	Reproductive
GO:0019941	0.00539023	2.14366	15.8422	25	52	modification-dependent protein catabolic process	MainEffect	Reproductive
GO:0006511	0.00539023	2.14366	15.8422	25	52	ubiquitin-dependent protein catabolic process	MainEffect	Reproductive
GO:0080090	0.00624771	1.49488	57.8849	74	190	regulation of primary metabolic process	MainEffect	Reproductive
GO:0006310	0.00789122	3.83405	4.87451	10	16	DNA recombination	MainEffect	Reproductive
GO:0051188	0.00812973	2.99462	7.00712	13	23	cofactor biosynthetic process	MainEffect	Reproductive
GO:0033036	0.00841931	1.753	26.2005	37	86	macromolecule localization	MainEffect	Reproductive
GO:0051783	0.00857668	Inf	1.21863	4	4	regulation of nuclear division	MainEffect	Reproductive
GO:1902593	0.00857668	Inf	1.21863	4	4	single-organism nuclear import	MainEffect	Reproductive
GO:0000070	0.00857668	Inf	1.21863	4	4	mitotic sister chromatid segregation	MainEffect	Reproductive
GO:0007346	0.00857668	Inf	1.21863	4	4	regulation of mitotic cell cycle	MainEffect	Reproductive
GO:0044770	0.00857668	Inf	1.21863	4	4	cell cycle phase transition	MainEffect	Reproductive
GO:0044772	0.00857668	Inf	1.21863	4	4	mitotic cell cycle phase transition	MainEffect	Reproductive
GO:0044744	0.00857668	Inf	1.21863	4	4	protein targeting to nucleus	MainEffect	Reproductive
GO:1901990	0.00857668	Inf	1.21863	4	4	regulation of mitotic cell cycle phase transition	MainEffect	Reproductive
GO:1901987	0.00857668	Inf	1.21863	4	4	regulation of cell cycle phase transition	MainEffect	Reproductive
GO:0000819	0.00857668	Inf	1.21863	4	4	sister chromatid segregation	MainEffect	Reproductive
GO:0098813	0.00857668	Inf	1.21863	4	4	nuclear chromosome segregation	MainEffect	Reproductive
GO:0031329	0.00857668	Inf	1.21863	4	4	regulation of cellular catabolic process	MainEffect	Reproductive
GO:0034504	0.00857668	Inf	1.21863	4	4	protein localization to nucleus	MainEffect	Reproductive
GO:0043161	0.00857668	Inf	1.21863	4	4	proteasome-mediated ubiquitin-dependent protein catabolic process	MainEffect	Reproductive
GO:0007059	0.00857668	Inf	1.21863	4	4	chromosome segregation	MainEffect	Reproductive
GO:0007088	0.00857668	Inf	1.21863	4	4	regulation of mitotic nuclear division	MainEffect	Reproductive
GO:0051170	0.00857668	Inf	1.21863	4	4	nuclear import	MainEffect	Reproductive
GO:0006606	0.00857668	Inf	1.21863	4	4	protein import into nucleus	MainEffect	Reproductive
GO:0010498	0.00857668	Inf	1.21863	4	4	proteasomal protein catabolic process	MainEffect	Reproductive
GO:0007017	0.00873384	2.30878	11.577	19	38	microtubule-based process	MainEffect	Reproductive
GO:0051726	0.0103655	4.59529	3.65589	8	12	regulation of cell cycle	MainEffect	Reproductive
GO:0016568	0.0103655	4.59529	3.65589	8	12	chromatin modification	MainEffect	Reproductive
GO:0019219	0.0107188	1.46579	54.5336	69	179	regulation of nucleobase-containing compound metabolic process	MainEffect	Reproductive
GO:0006913	0.0116775	11.4674	1.82794	5	6	nucleocytoplasmic transport	MainEffect	Reproductive
GO:0051169	0.0116775	11.4674	1.82794	5	6	nuclear transport	MainEffect	Reproductive
GO:0010564	0.0116775	11.4674	1.82794	5	6	regulation of cell cycle process	MainEffect	Reproductive
GO:0072528	0.0121555	6.88462	2.43726	6	8	pyrimidine-containing compound biosynthetic process	MainEffect	Reproductive
GO:2000112	0.0123718	1.45187	54.8383	69	180	regulation of cellular macromolecule biosynthetic process	MainEffect	Reproductive
GO:0031326	0.0123718	1.45187	54.8383	69	180	regulation of cellular biosynthetic process	MainEffect	Reproductive
GO:0009889	0.0123718	1.45187	54.8383	69	180	regulation of biosynthetic process	MainEffect	Reproductive
GO:0010556	0.0123718	1.45187	54.8383	69	180	regulation of macromolecule biosynthetic process	MainEffect	Reproductive
GO:0044271	0.0140266	1.27846	134.658	155	442	cellular nitrogen compound biosynthetic process	MainEffect	Reproductive
GO:1903506	0.0140314	1.44777	53.315	67	175	regulation of nucleic acid-templated transcription	MainEffect	Reproductive
GO:2001141	0.0140314	1.44777	53.315	67	175	regulation of RNA biosynthetic process	MainEffect	Reproductive
GO:0006355	0.0140314	1.44777	53.315	67	175	regulation of transcription, DNA-templated	MainEffect	Reproductive
GO:0051252	0.0140314	1.44777	53.315	67	175	regulation of RNA metabolic process	MainEffect	Reproductive
GO:0051171	0.0142319	1.43821	55.1429	69	181	regulation of nitrogen compound metabolic process	MainEffect	Reproductive
GO:0006366	0.0156501	2.30454	9.74903	16	32	transcription from RNA polymerase II promoter	MainEffect	Reproductive
GO:0009108	0.0167035	3.44695	4.56986	9	15	coenzyme biosynthetic process	MainEffect	Reproductive
GO:0018208	0.0167035	3.44695	4.56986	9	15	peptidyl-proline modification	MainEffect	Reproductive
GO:0000413	0.0167035	3.44695	4.56986	9	15	protein peptidyl-prolyl isomerization	MainEffect	Reproductive
GO:0036211	0.0172439	1.3145	95.967	113	315	protein modification process	MainEffect	Reproductive
GO:0006464	0.0172439	1.3145	95.967	113	315	cellular protein modification process	MainEffect	Reproductive
GO:0010468	0.0184816	1.42005	53.9243	67	177	regulation of gene expression	MainEffect	Reproductive
GO:0006732	0.0190525	2.30313	9.13972	15	30	coenzyme metabolic process	MainEffect	Reproductive
GO:0009451	0.0230485	2.87285	5.48383	10	18	RNA modification	MainEffect	Reproductive
GO:0044265	0.0250767	1.70264	20.1074	28	66	cellular macromolecule catabolic process	MainEffect	Reproductive
GO:0000226	0.027124	4.58761	2.74191	6	9	microtubule cytoskeleton organization	MainEffect	Reproductive
GO:0022406	0.027124	4.58761	2.74191	6	9	membrane docking	MainEffect	Reproductive
GO:0070647	0.0280336	2.95315	4.87451	9	16	protein modification by small protein conjugation or removal	MainEffect	Reproductive
GO:0032446	0.0280336	2.95315	4.87451	9	16	protein modification by small protein conjugation	MainEffect	Reproductive
GO:0035434	0.0282144	Inf	0.913972	3	3	copper ion transmembrane transport	MainEffect	Reproductive
GO:0000726	0.0282144	Inf	0.913972	3	3	non-recombinational repair	MainEffect	Reproductive
GO:0044784	0.0282144	Inf	0.913972	3	3	metaphase/anaphase transition of cell cycle	MainEffect	Reproductive
GO:0010965	0.0282144	Inf	0.913972	3	3	regulation of mitotic sister chromatid separation	MainEffect	Reproductive
GO:0030162	0.0282144	Inf	0.913972	3	3	regulation of proteolysis	MainEffect	Reproductive
GO:0009066	0.0282144	Inf	0.913972	3	3	aspartate family amino acid metabolic process	MainEffect	Reproductive
GO:0051304	0.0282144	Inf	0.913972	3	3	chromosome separation	MainEffect	Reproductive
GO:0051306	0.0282144	Inf	0.913972	3	3	mitotic sister chromatid separation	MainEffect	Reproductive
GO:0006826	0.0282144	Inf	0.913972	3	3	iron ion transport	MainEffect	Reproductive
GO:0000394	0.0282144	Inf	0.913972	3	3	RNA splicing, via endonucleolytic cleavage and ligation	MainEffect	Reproductive
GO:0030071	0.0282144	Inf	0.913972	3	3	regulation of mitotic metaphase/anaphase transition	MainEffect	Reproductive
GO:0007091	0.0282144	Inf	0.913972	3	3	metaphase/anaphase transition of mitotic cell cycle	MainEffect	Reproductive
GO:0015684	0.0282144	Inf	0.913972	3	3	ferrous iron transport	MainEffect	Reproductive
GO:1902099	0.0282144	Inf	0.913972	3	3	regulation of metaphase/anaphase transition of cell cycle	MainEffect	Reproductive
GO:0033044	0.0282144	Inf	0.913972	3	3	regulation of chromosome organization	MainEffect	Reproductive
GO:0033045	0.0282144	Inf	0.913972	3	3	regulation of sister chromatid segregation	MainEffect	Reproductive
GO:0033047	0.0282144	Inf	0.913972	3	3	regulation of mitotic sister chromatid segregation	MainEffect	Reproductive
GO:0006388	0.0282144	Inf	0.913972	3	3	tRNA splicing, via endonucleolytic cleavage and ligation	MainEffect	Reproductive
GO:0006303	0.0282144	Inf	0.913972	3	3	double-strand break repair via nonhomologous end joining	MainEffect	Reproductive
GO:0051983	0.0282144	Inf	0.913972	3	3	regulation of chromosome segregation	MainEffect	Reproductive
GO:0006420	0.0282144	Inf	0.913972	3	3	arginyl-tRNA aminoacylation	MainEffect	Reproductive
GO:0017038	0.0306305	5.73106	2.1326	5	7	protein import	MainEffect	Reproductive
GO:0006298	0.0306305	5.73106	2.1326	5	7	mismatch repair	MainEffect	Reproductive
GO:0006220	0.0306305	5.73106	2.1326	5	7	pyrimidine nucleotide metabolic process	MainEffect	Reproductive
GO:0031325	0.0306305	5.73106	2.1326	5	7	positive regulation of cellular metabolic process	MainEffect	Reproductive
GO:0000075	0.0324625	9.16418	1.52329	4	5	cell cycle checkpoint	MainEffect	Reproductive
GO:0006777	0.0324625	9.16418	1.52329	4	5	Mo-molybdopterin cofactor biosynthetic process	MainEffect	Reproductive
GO:0009894	0.0324625	9.16418	1.52329	4	5	regulation of catabolic process	MainEffect	Reproductive
GO:0019720	0.0324625	9.16418	1.52329	4	5	Mo-molybdopterin cofactor metabolic process	MainEffect	Reproductive
GO:0044710	0.035875	1.18859	204.425	224	671	single-organism metabolic process	MainEffect	Reproductive
GO:0033043	0.0415513	3.21176	3.65589	7	12	regulation of organelle organization	MainEffect	Reproductive
GO:0045184	0.0430968	1.62097	19.1934	26	63	establishment of protein localization	MainEffect	Reproductive
GO:0051641	0.0471606	1.4454	31.6843	40	104	cellular localization	MainEffect	Reproductive
GO:0016071	0.0487534	2.12109	7.61643	12	25	mRNA metabolic process	MainEffect	Reproductive
GO:0044248	0.0498055	1.50778	24.6772	32	81	cellular catabolic process	MainEffect	Reproductive
GO:0015711	0.000725545	5.98679	1.62937	7	22	organic anion transport	LarvalMain	Worker
GO:0015849	0.000725545	5.98679	1.62937	7	22	organic acid transport	LarvalMain	Worker
GO:0046942	0.000725545	5.98679	1.62937	7	22	carboxylic acid transport	LarvalMain	Worker
GO:0006820	0.000917644	4.29697	2.66624	9	36	anion transport	LarvalMain	Worker
GO:0006811	0.00175804	2.19887	11.4056	22	154	ion transport	LarvalMain	Worker
GO:0007186	0.00227965	2.41525	8.07277	17	109	G-protein coupled receptor signaling pathway	LarvalMain	Worker
GO:0006836	0.00345955	6.3683	1.11093	5	15	neurotransmitter transport	LarvalMain	Worker
GO:0006508	0.00513794	1.77554	19.4783	31	263	proteolysis	LarvalMain	Worker
GO:0098742	0.0162298	5.072	1.03687	4	14	cell-cell adhesion via plasma-membrane adhesion molecules	LarvalMain	Worker
GO:1903825	0.0162298	5.072	1.03687	4	14	organic acid transmembrane transport	LarvalMain	Worker
GO:0007156	0.0162298	5.072	1.03687	4	14	homophilic cell adhesion via plasma membrane adhesion molecules	LarvalMain	Worker
GO:0006865	0.0162298	5.072	1.03687	4	14	amino acid transport	LarvalMain	Worker
GO:0098656	0.0162298	5.072	1.03687	4	14	anion transmembrane transport	LarvalMain	Worker
GO:0003333	0.0162298	5.072	1.03687	4	14	amino acid transmembrane transport	LarvalMain	Worker
GO:0098609	0.0162298	5.072	1.03687	4	14	cell-cell adhesion	LarvalMain	Worker
GO:0006835	0.0296555	12.6035	0.296248	2	4	dicarboxylic acid transport	LarvalMain	Worker
GO:1902578	0.038097	1.42848	28.7361	38	388	single-organism localization	LarvalMain	Worker
GO:0005975	0.040433	1.75425	9.25776	15	125	carbohydrate metabolic process	LarvalMain	Worker
GO:0007155	0.0408243	2.62935	2.59217	6	35	cell adhesion	LarvalMain	Worker
GO:0022610	0.0408243	2.62935	2.59217	6	35	biological adhesion	LarvalMain	Worker
GO:0016042	0.0424165	4.73728	0.814683	3	11	lipid catabolic process	LarvalMain	Worker
GO:0051179	0.0432236	1.37315	36.2164	46	489	localization	LarvalMain	Worker
GO:0006810	0.0435775	1.37625	35.3276	45	477	transport	LarvalMain	Worker
GO:0044765	0.0468821	1.40649	28.2917	37	382	single-organism transport	LarvalMain	Worker
GO:0007205	0.0470354	8.39941	0.37031	2	5	protein kinase C-activating G-protein coupled receptor signaling pathway	LarvalMain	Worker
GO:0051234	0.0477838	1.36507	35.5498	45	480	establishment of localization	LarvalMain	Worker
GO:0007165	0.0485984	1.4205	25.6995	34	347	signal transduction	LarvalMain	Worker
GO:1902578	1.27747e-05	2.01615	36.3907	61	388	single-organism localization	LarvalMain	Reproductive
GO:0044699	1.44637e-05	1.69631	140.686	175	1500	single-organism process	LarvalMain	Reproductive
GO:0044765	1.58223e-05	2.00918	35.8279	60	382	single-organism transport	LarvalMain	Reproductive
GO:0006869	0.000197439	8.63869	1.40686	7	15	lipid transport	LarvalMain	Reproductive
GO:0010876	0.000197439	8.63869	1.40686	7	15	lipid localization	LarvalMain	Reproductive
GO:0055085	0.000309358	2.04508	21.0091	37	224	transmembrane transport	LarvalMain	Reproductive
GO:0051234	0.000415377	1.69953	45.0194	66	480	establishment of localization	LarvalMain	Reproductive
GO:0006810	0.0006031	1.67584	44.738	65	477	transport	LarvalMain	Reproductive
GO:0051179	0.000712954	1.6571	45.8635	66	489	localization	LarvalMain	Reproductive
GO:0044710	0.00137324	1.53868	62.9334	84	671	single-organism metabolic process	LarvalMain	Reproductive
GO:0006072	0.00876915	Inf	0.187581	2	2	glycerol-3-phosphate metabolic process	LarvalMain	Reproductive
GO:0046168	0.00876915	Inf	0.187581	2	2	glycerol-3-phosphate catabolic process	LarvalMain	Reproductive
GO:1901605	0.009564	4.89825	1.40686	5	15	alpha-amino acid metabolic process	LarvalMain	Reproductive
GO:0006820	0.0159642	2.81054	3.37646	8	36	anion transport	LarvalMain	Reproductive
GO:0006629	0.0233446	1.83429	10.2232	17	109	lipid metabolic process	LarvalMain	Reproductive
GO:0000096	0.0246728	19.4514	0.281371	2	3	sulfur amino acid metabolic process	LarvalMain	Reproductive
GO:0000726	0.0246728	19.4514	0.281371	2	3	non-recombinational repair	LarvalMain	Reproductive
GO:0009069	0.0246728	19.4514	0.281371	2	3	serine family amino acid metabolic process	LarvalMain	Reproductive
GO:0006303	0.0246728	19.4514	0.281371	2	3	double-strand break repair via nonhomologous end joining	LarvalMain	Reproductive
GO:0052646	0.0246728	19.4514	0.281371	2	3	alditol phosphate metabolic process	LarvalMain	Reproductive
GO:0072348	0.0320114	5.84739	0.750323	3	8	sulfur compound transport	LarvalMain	Reproductive
GO:0008272	0.0320114	5.84739	0.750323	3	8	sulfate transport	LarvalMain	Reproductive
GO:0006281	0.0365311	2.09347	5.34605	10	57	DNA repair	LarvalMain	Reproductive
GO:0055114	0.0434518	1.39667	30.7633	40	328	oxidation-reduction process	LarvalMain	Reproductive
GO:0006974	0.0450266	2.00656	5.53364	10	59	cellular response to DNA damage stimulus	LarvalMain	Reproductive
GO:0046434	0.0463041	9.72222	0.375162	2	4	organophosphate catabolic process	LarvalMain	Reproductive
GO:0006835	0.0463041	9.72222	0.375162	2	4	dicarboxylic acid transport	LarvalMain	Reproductive
GO:0033554	0.0497395	1.96571	5.62743	10	60	cellular response to stress	LarvalMain	Reproductive
GO:0006040	0.00992446	16.0105	0.155239	2	40	amino sugar metabolic process	L2	Worker
GO:0006030	0.00992446	16.0105	0.155239	2	40	chitin metabolic process	L2	Worker
GO:1901071	0.00992446	16.0105	0.155239	2	40	glucosamine-containing compound metabolic process	L2	Worker
GO:0005975	0.0108568	8.08197	0.485123	3	125	carbohydrate metabolic process	L2	Worker
GO:0006022	0.0146754	12.9064	0.190168	2	49	aminoglycan metabolic process	L2	Worker
GO:0032011	0.0230796	55.9091	0.0232859	1	6	ARF protein signal transduction	L2	Worker
GO:0032012	0.0230796	55.9091	0.0232859	1	6	regulation of ARF protein signal transduction	L2	Worker
GO:0007608	0.00573047	23.7961	0.119987	2	53	sensory perception of smell	L2	Reproductive
GO:0007600	0.0166849	13.3111	0.208279	2	92	sensory perception	L2	Reproductive
GO:0007606	0.0166849	13.3111	0.208279	2	92	sensory perception of chemical stimulus	L2	Reproductive
GO:0003008	0.0166849	13.3111	0.208279	2	92	system process	L2	Reproductive
GO:0050877	0.0166849	13.3111	0.208279	2	92	neurological system process	L2	Reproductive
GO:0007186	0.02303	11.1327	0.246766	2	109	G-protein coupled receptor signaling pathway	L2	Reproductive
GO:0032501	0.0234309	11.0259	0.24903	2	110	multicellular organismal process	L2	Reproductive
GO:0006040	1.24091e-06	7.45095	2.30272	12	40	amino sugar metabolic process	L3	Worker
GO:0006030	1.24091e-06	7.45095	2.30272	12	40	chitin metabolic process	L3	Worker
GO:1901071	1.24091e-06	7.45095	2.30272	12	40	glucosamine-containing compound metabolic process	L3	Worker
GO:0006022	1.29564e-05	5.62097	2.82083	12	49	aminoglycan metabolic process	L3	Worker
GO:1902578	0.000471824	1.98841	22.3364	38	388	single-organism localization	L3	Worker
GO:0051179	0.000528248	1.88224	28.1507	45	489	localization	L3	Worker
GO:0006810	0.000589583	1.88142	27.4599	44	477	transport	L3	Worker
GO:0051234	0.000677563	1.86622	27.6326	44	480	establishment of localization	L3	Worker
GO:0044765	0.000708852	1.95401	21.9909	37	382	single-organism transport	L3	Worker
GO:0006836	0.00111857	8.39306	0.863519	5	15	neurotransmitter transport	L3	Worker
GO:0005975	0.00180328	2.54162	7.19599	16	125	carbohydrate metabolic process	L3	Worker
GO:0055114	0.00584856	1.77943	18.8823	30	328	oxidation-reduction process	L3	Worker
GO:0015711	0.0070566	4.9252	1.26649	5	22	organic anion transport	L3	Worker
GO:0015849	0.0070566	4.9252	1.26649	5	22	organic acid transport	L3	Worker
GO:0046942	0.0070566	4.9252	1.26649	5	22	carboxylic acid transport	L3	Worker
GO:0007186	0.00878219	2.31275	6.2749	13	109	G-protein coupled receptor signaling pathway	L3	Worker
GO:0006820	0.0153549	3.35349	2.07245	6	36	anion transport	L3	Worker
GO:0006835	0.0183089	16.5455	0.230272	2	4	dicarboxylic acid transport	L3	Worker
GO:0055085	0.0299551	1.68156	12.8952	20	224	transmembrane transport	L3	Worker
GO:0006720	1.95603e-05	14.9848	0.626779	6	17	isoprenoid metabolic process	L3	Reproductive
GO:0008299	1.95603e-05	14.9848	0.626779	6	17	isoprenoid biosynthetic process	L3	Reproductive
GO:0044255	0.000359857	4.73046	2.2859	9	62	cellular lipid metabolic process	L3	Reproductive
GO:0046854	0.0015333	20.0946	0.258085	3	7	phosphatidylinositol phosphorylation	L3	Reproductive
GO:0046834	0.0015333	20.0946	0.258085	3	7	lipid phosphorylation	L3	Reproductive
GO:0006629	0.00191328	3.1385	4.01876	11	109	lipid metabolic process	L3	Reproductive
GO:0008610	0.00390097	4.54012	1.54851	6	42	lipid biosynthetic process	L3	Reproductive
GO:0030258	0.00648653	10.0338	0.405563	3	11	lipid modification	L3	Reproductive
GO:0044765	0.0104347	1.84386	14.0841	23	382	single-organism transport	L3	Reproductive
GO:1902578	0.0125104	1.80939	14.3053	23	388	single-organism localization	L3	Reproductive
GO:0007166	0.0307449	5.00338	0.700517	3	19	cell surface receptor signaling pathway	L3	Reproductive
GO:0019310	0.0368693	Inf	0.0368693	1	1	inositol catabolic process	L3	Reproductive
GO:0010970	0.0368693	Inf	0.0368693	1	1	establishment of localization by movement along microtubule	L3	Reproductive
GO:0098840	0.0368693	Inf	0.0368693	1	1	protein transport along microtubule	L3	Reproductive
GO:0009070	0.0368693	Inf	0.0368693	1	1	serine family amino acid biosynthetic process	L3	Reproductive
GO:0042073	0.0368693	Inf	0.0368693	1	1	intraciliary transport	L3	Reproductive
GO:0046164	0.0368693	Inf	0.0368693	1	1	alcohol catabolic process	L3	Reproductive
GO:0046174	0.0368693	Inf	0.0368693	1	1	polyol catabolic process	L3	Reproductive
GO:0006545	0.0368693	Inf	0.0368693	1	1	glycine biosynthetic process	L3	Reproductive
GO:0030705	0.0368693	Inf	0.0368693	1	1	cytoskeleton-dependent intracellular transport	L3	Reproductive
GO:1901616	0.0368693	Inf	0.0368693	1	1	organic hydroxy compound catabolic process	L3	Reproductive
GO:0046488	0.0451249	4.2091	0.811125	3	22	phosphatidylinositol metabolic process	L3	Reproductive
GO:0007600	7.9897e-12	5.11003	11.4851	37	92	sensory perception	L4	Worker
GO:0007606	7.9897e-12	5.11003	11.4851	37	92	sensory perception of chemical stimulus	L4	Worker
GO:0003008	7.9897e-12	5.11003	11.4851	37	92	system process	L4	Worker
GO:0050877	7.9897e-12	5.11003	11.4851	37	92	neurological system process	L4	Worker
GO:0007608	5.69892e-11	7.16605	6.61643	26	53	sensory perception of smell	L4	Worker
GO:0032501	8.45181e-10	3.99473	13.7322	38	110	multicellular organismal process	L4	Worker
GO:0007186	3.67117e-05	2.66646	13.6074	29	109	G-protein coupled receptor signaling pathway	L4	Worker
GO:0044700	0.000520162	1.68839	43.5686	64	349	single organism signaling	L4	Worker
GO:0006508	0.000540019	1.79096	32.8325	51	263	proteolysis	L4	Worker
GO:0007154	0.000564596	1.6818	43.6934	64	350	cell communication	L4	Worker
GO:0023052	0.000663858	1.66874	43.9431	64	352	signaling	L4	Worker
GO:0007165	0.000765939	1.66339	43.3189	63	347	signal transduction	L4	Worker
GO:0065007	0.000799172	1.51991	74.0291	98	593	biological regulation	L4	Worker
GO:0050794	0.00137069	1.49668	71.5323	94	573	regulation of cellular process	L4	Worker
GO:0050789	0.00143627	1.49124	72.531	95	581	regulation of biological process	L4	Worker
GO:0098742	0.00453471	5.325	1.74774	6	14	cell-cell adhesion via plasma-membrane adhesion molecules	L4	Worker
GO:0007156	0.00453471	5.325	1.74774	6	14	homophilic cell adhesion via plasma membrane adhesion molecules	L4	Worker
GO:0098609	0.00453471	5.325	1.74774	6	14	cell-cell adhesion	L4	Worker
GO:0051716	0.00457268	1.49307	50.8092	68	407	cellular response to stimulus	L4	Worker
GO:0050909	0.00639723	2.80552	4.86869	11	39	sensory perception of taste	L4	Worker
GO:0050896	0.00829466	1.44416	52.0576	68	417	response to stimulus	L4	Worker
GO:0006811	0.0132256	1.67729	19.2251	29	154	ion transport	L4	Worker
GO:0043543	0.0155493	Inf	0.249677	2	2	protein acylation	L4	Worker
GO:0018393	0.0155493	Inf	0.249677	2	2	internal peptidyl-lysine acetylation	L4	Worker
GO:0018394	0.0155493	Inf	0.249677	2	2	peptidyl-lysine acetylation	L4	Worker
GO:0006473	0.0155493	Inf	0.249677	2	2	protein acetylation	L4	Worker
GO:0006475	0.0155493	Inf	0.249677	2	2	internal protein amino acid acetylation	L4	Worker
GO:1903825	0.0226364	3.93263	1.74774	5	14	organic acid transmembrane transport	L4	Worker
GO:0006865	0.0226364	3.93263	1.74774	5	14	amino acid transport	L4	Worker
GO:0098656	0.0226364	3.93263	1.74774	5	14	anion transmembrane transport	L4	Worker
GO:0003333	0.0226364	3.93263	1.74774	5	14	amino acid transmembrane transport	L4	Worker
GO:1903506	0.0398315	1.48838	21.8467	30	175	regulation of nucleic acid-templated transcription	L4	Worker
GO:2001141	0.0398315	1.48838	21.8467	30	175	regulation of RNA biosynthetic process	L4	Worker
GO:0006355	0.0398315	1.48838	21.8467	30	175	regulation of transcription, DNA-templated	L4	Worker
GO:0051252	0.0398315	1.48838	21.8467	30	175	regulation of RNA metabolic process	L4	Worker
GO:0010468	0.0455115	1.46698	22.0964	30	177	regulation of gene expression	L4	Worker
GO:0015711	0.0474334	2.65461	2.74644	6	22	organic anion transport	L4	Worker
GO:0015849	0.0474334	2.65461	2.74644	6	22	organic acid transport	L4	Worker
GO:0046942	0.0474334	2.65461	2.74644	6	22	carboxylic acid transport	L4	Worker
GO:0044710	1.73474e-09	2.06826	82.8984	130	671	single-organism metabolic process	L4	Reproductive
GO:0055114	1.22755e-08	2.37251	40.5226	75	328	oxidation-reduction process	L4	Reproductive
GO:0005975	9.96456e-06	2.69073	15.4431	33	125	carbohydrate metabolic process	L4	Reproductive
GO:0044699	9.16976e-05	1.51717	185.317	220	1500	single-organism process	L4	Reproductive
GO:0006869	0.000147803	8.25974	1.85317	8	15	lipid transport	L4	Reproductive
GO:0010876	0.000147803	8.25974	1.85317	8	15	lipid localization	L4	Reproductive
GO:0006022	0.00015008	3.54628	6.05369	16	49	aminoglycan metabolic process	L4	Reproductive
GO:0008152	0.0005139	1.48679	247.213	276	2001	metabolic process	L4	Reproductive
GO:0006732	0.000540876	4.19932	3.70634	11	30	coenzyme metabolic process	L4	Reproductive
GO:0051186	0.000616806	3.78895	4.32406	12	35	cofactor metabolic process	L4	Reproductive
GO:0016051	0.00114262	11.9673	0.988357	5	8	carbohydrate biosynthetic process	L4	Reproductive
GO:1901135	0.00121145	2.03373	17.1727	30	139	carbohydrate derivative metabolic process	L4	Reproductive
GO:1902578	0.0015738	1.58298	47.9353	67	388	single-organism localization	L4	Reproductive
GO:0044765	0.00168918	1.58232	47.194	66	382	single-organism transport	L4	Reproductive
GO:0030203	0.00231164	8.97215	1.1119	5	9	glycosaminoglycan metabolic process	L4	Reproductive
GO:0055085	0.00274291	1.71584	27.674	42	224	transmembrane transport	L4	Reproductive
GO:1901136	0.00280589	14.328	0.741268	4	6	carbohydrate derivative catabolic process	L4	Reproductive
GO:0051188	0.004586	3.84314	2.84153	8	23	cofactor biosynthetic process	L4	Reproductive
GO:0046434	0.0068016	21.4433	0.494179	3	4	organophosphate catabolic process	L4	Reproductive
GO:0034637	0.0068016	21.4433	0.494179	3	4	cellular carbohydrate biosynthetic process	L4	Reproductive
GO:0016042	0.00686023	5.97701	1.35899	5	11	lipid catabolic process	L4	Reproductive
GO:0006040	0.00726897	2.74105	4.94179	11	40	amino sugar metabolic process	L4	Reproductive
GO:0006030	0.00726897	2.74105	4.94179	11	40	chitin metabolic process	L4	Reproductive
GO:1901071	0.00726897	2.74105	4.94179	11	40	glucosamine-containing compound metabolic process	L4	Reproductive
GO:0044723	0.00731975	2.47725	6.30078	13	51	single-organism carbohydrate metabolic process	L4	Reproductive
GO:0044711	0.00937302	1.86506	13.9605	23	113	single-organism biosynthetic process	L4	Reproductive
GO:0044262	0.0105862	5.12126	1.48254	5	12	cellular carbohydrate metabolic process	L4	Reproductive
GO:0051234	0.0123995	1.3904	59.3014	75	480	establishment of localization	L4	Reproductive
GO:0000271	0.0152282	Inf	0.247089	2	2	polysaccharide biosynthetic process	L4	Reproductive
GO:0033692	0.0152282	Inf	0.247089	2	2	cellular polysaccharide biosynthetic process	L4	Reproductive
GO:0009250	0.0152282	Inf	0.247089	2	2	glucan biosynthetic process	L4	Reproductive
GO:0006072	0.0152282	Inf	0.247089	2	2	glycerol-3-phosphate metabolic process	L4	Reproductive
GO:0046168	0.0152282	Inf	0.247089	2	2	glycerol-3-phosphate catabolic process	L4	Reproductive
GO:0005978	0.0152282	Inf	0.247089	2	2	glycogen biosynthetic process	L4	Reproductive
GO:0009312	0.0152282	Inf	0.247089	2	2	oligosaccharide biosynthetic process	L4	Reproductive
GO:0006810	0.0154082	1.37538	58.9308	74	477	transport	L4	Reproductive
GO:0006023	0.0154495	10.7177	0.617723	3	5	aminoglycan biosynthetic process	L4	Reproductive
GO:0006024	0.0154495	10.7177	0.617723	3	5	glycosaminoglycan biosynthetic process	L4	Reproductive
GO:0019637	0.0155165	1.81856	12.9722	21	105	organophosphate metabolic process	L4	Reproductive
GO:0044712	0.0166901	2.87701	3.45925	8	28	single-organism catabolic process	L4	Reproductive
GO:0043545	0.0173753	5.72487	1.1119	4	9	molybdopterin cofactor metabolic process	L4	Reproductive
GO:0051189	0.0173753	5.72487	1.1119	4	9	prosthetic group metabolic process	L4	Reproductive
GO:0032324	0.0173753	5.72487	1.1119	4	9	molybdopterin cofactor biosynthetic process	L4	Reproductive
GO:0044281	0.0183514	1.59721	21.3732	31	173	small molecule metabolic process	L4	Reproductive
GO:0051179	0.019209	1.35486	60.4133	75	489	localization	L4	Reproductive
GO:0019362	0.0261865	4.76896	1.23545	4	10	pyridine nucleotide metabolic process	L4	Reproductive
GO:0046496	0.0261865	4.76896	1.23545	4	10	nicotinamide nucleotide metabolic process	L4	Reproductive
GO:0072524	0.0261865	4.76896	1.23545	4	10	pyridine-containing compound metabolic process	L4	Reproductive
GO:0009108	0.0293466	3.5809	1.85317	5	15	coenzyme biosynthetic process	L4	Reproductive
GO:0006733	0.03723	4.08617	1.35899	4	11	oxidoreduction coenzyme metabolic process	L4	Reproductive
GO:0030258	0.03723	4.08617	1.35899	4	11	lipid modification	L4	Reproductive
GO:0006790	0.0384861	3.25416	1.97671	5	16	sulfur compound metabolic process	L4	Reproductive
GO:0072329	0.0419393	14.2579	0.370634	2	3	monocarboxylic acid catabolic process	L4	Reproductive
GO:0044264	0.0419393	14.2579	0.370634	2	3	cellular polysaccharide metabolic process	L4	Reproductive
GO:0000096	0.0419393	14.2579	0.370634	2	3	sulfur amino acid metabolic process	L4	Reproductive
GO:0006112	0.0419393	14.2579	0.370634	2	3	energy reserve metabolic process	L4	Reproductive
GO:0019395	0.0419393	14.2579	0.370634	2	3	fatty acid oxidation	L4	Reproductive
GO:0044242	0.0419393	14.2579	0.370634	2	3	cellular lipid catabolic process	L4	Reproductive
GO:0044042	0.0419393	14.2579	0.370634	2	3	glucan metabolic process	L4	Reproductive
GO:0015012	0.0419393	14.2579	0.370634	2	3	heparan sulfate proteoglycan biosynthetic process	L4	Reproductive
GO:0006073	0.0419393	14.2579	0.370634	2	3	cellular glucan metabolic process	L4	Reproductive
GO:0006029	0.0419393	14.2579	0.370634	2	3	proteoglycan metabolic process	L4	Reproductive
GO:0030166	0.0419393	14.2579	0.370634	2	3	proteoglycan biosynthetic process	L4	Reproductive
GO:0009062	0.0419393	14.2579	0.370634	2	3	fatty acid catabolic process	L4	Reproductive
GO:0006739	0.0419393	14.2579	0.370634	2	3	NADP metabolic process	L4	Reproductive
GO:0030201	0.0419393	14.2579	0.370634	2	3	heparan sulfate proteoglycan metabolic process	L4	Reproductive
GO:0046148	0.0419393	14.2579	0.370634	2	3	pigment biosynthetic process	L4	Reproductive
GO:0034440	0.0419393	14.2579	0.370634	2	3	lipid oxidation	L4	Reproductive
GO:0006635	0.0419393	14.2579	0.370634	2	3	fatty acid beta-oxidation	L4	Reproductive
GO:0052646	0.0419393	14.2579	0.370634	2	3	alditol phosphate metabolic process	L4	Reproductive
GO:0005976	0.0419393	14.2579	0.370634	2	3	polysaccharide metabolic process	L4	Reproductive
GO:0005977	0.0419393	14.2579	0.370634	2	3	glycogen metabolic process	L4	Reproductive
GO:0006801	0.0447292	5.35488	0.864812	3	7	superoxide metabolic process	L4	Reproductive
GO:0007608	3.27175e-09	6.20908	6.11934	23	53	sensory perception of smell	L5	Worker
GO:0007600	6.01235e-07	3.55186	10.6223	28	92	sensory perception	L5	Worker
GO:0007606	6.01235e-07	3.55186	10.6223	28	92	sensory perception of chemical stimulus	L5	Worker
GO:0003008	6.01235e-07	3.55186	10.6223	28	92	system process	L5	Worker
GO:0050877	6.01235e-07	3.55186	10.6223	28	92	neurological system process	L5	Worker
GO:0032501	2.80492e-05	2.7535	12.7005	28	110	multicellular organismal process	L5	Worker
GO:0055114	0.00103815	1.68468	37.8706	56	328	oxidation-reduction process	L5	Worker
GO:0007186	0.00547568	1.99883	12.5851	22	109	G-protein coupled receptor signaling pathway	L5	Worker
GO:0006508	0.00550981	1.61501	30.3658	44	263	proteolysis	L5	Worker
GO:0015711	0.00940095	3.62667	2.5401	7	22	organic anion transport	L5	Worker
GO:0015849	0.00940095	3.62667	2.5401	7	22	organic acid transport	L5	Worker
GO:0046942	0.00940095	3.62667	2.5401	7	22	carboxylic acid transport	L5	Worker
GO:0043543	0.0132978	Inf	0.230918	2	2	protein acylation	L5	Worker
GO:0018393	0.0132978	Inf	0.230918	2	2	internal peptidyl-lysine acetylation	L5	Worker
GO:0018394	0.0132978	Inf	0.230918	2	2	peptidyl-lysine acetylation	L5	Worker
GO:0006473	0.0132978	Inf	0.230918	2	2	protein acetylation	L5	Worker
GO:0006475	0.0132978	Inf	0.230918	2	2	internal protein amino acid acetylation	L5	Worker
GO:0006811	0.015511	1.68017	17.7807	27	154	ion transport	L5	Worker
GO:0006720	0.0381435	3.22325	1.96281	5	17	isoprenoid metabolic process	L5	Worker
GO:0008299	0.0381435	3.22325	1.96281	5	17	isoprenoid biosynthetic process	L5	Worker
GO:0071705	0.0416182	2.73303	2.65556	6	23	nitrogen compound transport	L5	Worker
GO:0044710	2.08754e-08	1.99925	78.3412	121	671	single-organism metabolic process	L5	Reproductive
GO:0055114	7.45337e-08	2.30574	38.295	70	328	oxidation-reduction process	L5	Reproductive
GO:0008152	0.000452937	1.50966	233.623	262	2001	metabolic process	L5	Reproductive
GO:0044699	0.000735357	1.43872	175.129	204	1500	single-organism process	L5	Reproductive
GO:0005975	0.000880655	2.17191	14.5941	27	125	carbohydrate metabolic process	L5	Reproductive
GO:0006022	0.00308857	2.79654	5.72089	13	49	aminoglycan metabolic process	L5	Reproductive
GO:0019752	0.00337085	2.24327	9.924	19	85	carboxylic acid metabolic process	L5	Reproductive
GO:0006040	0.00471262	2.92828	4.67012	11	40	amino sugar metabolic process	L5	Reproductive
GO:0006030	0.00471262	2.92828	4.67012	11	40	chitin metabolic process	L5	Reproductive
GO:1901071	0.00471262	2.92828	4.67012	11	40	glucosamine-containing compound metabolic process	L5	Reproductive
GO:0006082	0.00576874	2.1119	10.391	19	89	organic acid metabolic process	L5	Reproductive
GO:0043436	0.00576874	2.1119	10.391	19	89	oxoacid metabolic process	L5	Reproductive
GO:0006520	0.0139895	2.22976	6.77167	13	58	cellular amino acid metabolic process	L5	Reproductive
GO:0006732	0.0184254	2.79063	3.50259	8	30	coenzyme metabolic process	L5	Reproductive
GO:1902578	0.0218893	1.39272	45.3001	58	388	single-organism localization	L5	Reproductive
GO:0044765	0.0238137	1.38808	44.5996	57	382	single-organism transport	L5	Reproductive
GO:0006629	0.0247108	1.74108	12.7261	20	109	lipid metabolic process	L5	Reproductive
GO:1901135	0.0292429	1.62002	16.2287	24	139	carbohydrate derivative metabolic process	L5	Reproductive
GO:0030258	0.0309032	4.36014	1.28428	4	11	lipid modification	L5	Reproductive
GO:0016042	0.0309032	4.36014	1.28428	4	11	lipid catabolic process	L5	Reproductive
GO:0044712	0.0375337	2.55179	3.26908	7	28	single-organism catabolic process	L5	Reproductive
GO:0072329	0.037634	15.2089	0.350259	2	3	monocarboxylic acid catabolic process	L5	Reproductive
GO:0000096	0.037634	15.2089	0.350259	2	3	sulfur amino acid metabolic process	L5	Reproductive
GO:0019395	0.037634	15.2089	0.350259	2	3	fatty acid oxidation	L5	Reproductive
GO:0044242	0.037634	15.2089	0.350259	2	3	cellular lipid catabolic process	L5	Reproductive
GO:0009062	0.037634	15.2089	0.350259	2	3	fatty acid catabolic process	L5	Reproductive
GO:0009066	0.037634	15.2089	0.350259	2	3	aspartate family amino acid metabolic process	L5	Reproductive
GO:0034440	0.037634	15.2089	0.350259	2	3	lipid oxidation	L5	Reproductive
GO:0006635	0.037634	15.2089	0.350259	2	3	fatty acid beta-oxidation	L5	Reproductive
GO:0055085	0.0393768	1.44399	26.1527	35	224	transmembrane transport	L5	Reproductive
GO:0044281	0.041893	1.4996	20.1983	28	173	small molecule metabolic process	L5	Reproductive
GO:0051186	0.0442158	2.26965	4.08635	8	35	cofactor metabolic process	L5	Reproductive
GO:0032787	0.0499995	2.93647	2.10155	5	18	monocarboxylic acid metabolic process	L5	Reproductive
GO:0055114	1.70409e-26	3.54328	119.34	209	328	oxidation-reduction process	Gaster	Worker
GO:0044699	7.12304e-15	1.78802	545.763	649	1500	single-organism process	Gaster	Worker
GO:0055085	3.98432e-14	2.87743	81.5006	135	224	transmembrane transport	Gaster	Worker
GO:0044710	2.05281e-12	1.85906	244.138	322	671	single-organism metabolic process	Gaster	Worker
GO:0015672	1.14942e-11	15.2938	13.826	34	38	monovalent inorganic cation transport	Gaster	Worker
GO:0044765	1.53151e-11	2.09501	138.988	199	382	single-organism transport	Gaster	Worker
GO:1902578	2.34245e-11	2.07063	141.171	201	388	single-organism localization	Gaster	Worker
GO:0006811	1.29589e-09	2.73647	56.0317	92	154	ion transport	Gaster	Worker
GO:0015992	4.12132e-09	Inf	6.913	19	19	proton transport	Gaster	Worker
GO:0006818	4.12132e-09	Inf	6.913	19	19	hydrogen transport	Gaster	Worker
GO:1902600	1.14444e-08	Inf	6.54916	18	18	hydrogen ion transmembrane transport	Gaster	Worker
GO:0006810	1.80149e-08	1.75374	173.553	228	477	transport	Gaster	Worker
GO:0051234	3.61041e-08	1.72984	174.644	228	480	establishment of localization	Gaster	Worker
GO:0051179	5.22094e-08	1.71158	177.919	231	489	localization	Gaster	Worker
GO:0098660	3.06419e-07	12.4529	8.73221	21	24	inorganic ion transmembrane transport	Gaster	Worker
GO:0098662	3.06419e-07	12.4529	8.73221	21	24	inorganic cation transmembrane transport	Gaster	Worker
GO:0098655	3.06419e-07	12.4529	8.73221	21	24	cation transmembrane transport	Gaster	Worker
GO:0046034	3.75014e-07	16.8784	7.64069	19	21	ATP metabolic process	Gaster	Worker
GO:0034220	1.34537e-06	5.17819	14.1898	29	39	ion transmembrane transport	Gaster	Worker
GO:0006812	1.49623e-06	3.18265	26.1966	46	72	cation transport	Gaster	Worker
GO:0009199	2.95281e-06	8.88235	8.73221	20	24	ribonucleoside triphosphate metabolic process	Gaster	Worker
GO:0009144	2.95281e-06	8.88235	8.73221	20	24	purine nucleoside triphosphate metabolic process	Gaster	Worker
GO:0009205	2.95281e-06	8.88235	8.73221	20	24	purine ribonucleoside triphosphate metabolic process	Gaster	Worker
GO:0032787	5.88777e-06	14.1749	6.54916	16	18	monocarboxylic acid metabolic process	Gaster	Worker
GO:0009161	6.86697e-06	8.43061	8.36837	19	23	ribonucleoside monophosphate metabolic process	Gaster	Worker
GO:0009167	6.86697e-06	8.43061	8.36837	19	23	purine ribonucleoside monophosphate metabolic process	Gaster	Worker
GO:0009126	6.86697e-06	8.43061	8.36837	19	23	purine nucleoside monophosphate metabolic process	Gaster	Worker
GO:0009141	9.72578e-06	7.10226	9.09605	20	25	nucleoside triphosphate metabolic process	Gaster	Worker
GO:0006631	1.43377e-05	Inf	4.00226	11	11	fatty acid metabolic process	Gaster	Worker
GO:0007600	2.1157e-05	2.44413	33.4735	53	92	sensory perception	Gaster	Worker
GO:0007606	2.1157e-05	2.44413	33.4735	53	92	sensory perception of chemical stimulus	Gaster	Worker
GO:0003008	2.1157e-05	2.44413	33.4735	53	92	system process	Gaster	Worker
GO:0050877	2.1157e-05	2.44413	33.4735	53	92	neurological system process	Gaster	Worker
GO:0009123	2.17408e-05	6.74105	8.73221	19	24	nucleoside monophosphate metabolic process	Gaster	Worker
GO:0042278	8.87069e-05	4.33928	11.2791	22	31	purine nucleoside metabolic process	Gaster	Worker
GO:0046128	8.87069e-05	4.33928	11.2791	22	31	purine ribonucleoside metabolic process	Gaster	Worker
GO:0015991	0.000109483	Inf	3.27458	9	9	ATP hydrolysis coupled proton transport	Gaster	Worker
GO:0015985	0.000109483	Inf	3.27458	9	9	energy coupled proton transport, down electrochemical gradient	Gaster	Worker
GO:0015986	0.000109483	Inf	3.27458	9	9	ATP synthesis coupled proton transport	Gaster	Worker
GO:0015988	0.000109483	Inf	3.27458	9	9	energy coupled proton transmembrane transport, against electrochemical gradient	Gaster	Worker
GO:0006754	0.000109483	Inf	3.27458	9	9	ATP biosynthetic process	Gaster	Worker
GO:0090662	0.000109483	Inf	3.27458	9	9	ATP hydrolysis coupled transmembrane transport	Gaster	Worker
GO:0044712	0.000163229	4.43213	10.1876	20	28	single-organism catabolic process	Gaster	Worker
GO:0006813	0.000302278	Inf	2.91074	8	8	potassium ion transport	Gaster	Worker
GO:0006163	0.00036348	3.07868	14.9175	26	41	purine nucleotide metabolic process	Gaster	Worker
GO:0019693	0.00036348	3.07868	14.9175	26	41	ribose phosphate metabolic process	Gaster	Worker
GO:0009150	0.000370006	3.17045	14.1898	25	39	purine ribonucleotide metabolic process	Gaster	Worker
GO:0009116	0.000370006	3.17045	14.1898	25	39	nucleoside metabolic process	Gaster	Worker
GO:0009259	0.000370006	3.17045	14.1898	25	39	ribonucleotide metabolic process	Gaster	Worker
GO:1901657	0.000370006	3.17045	14.1898	25	39	glycosyl compound metabolic process	Gaster	Worker
GO:0009119	0.000370088	3.54669	12.0068	22	33	ribonucleoside metabolic process	Gaster	Worker
GO:0007186	0.000401946	1.96548	39.6588	57	109	G-protein coupled receptor signaling pathway	Gaster	Worker
GO:0006820	0.000682812	3.13709	13.0983	23	36	anion transport	Gaster	Worker
GO:0022900	0.000834104	Inf	2.5469	7	7	electron transport chain	Gaster	Worker
GO:0009117	0.000906477	2.30717	22.5582	35	62	nucleotide metabolic process	Gaster	Worker
GO:0072521	0.001046	2.7137	15.6452	26	43	purine-containing compound metabolic process	Gaster	Worker
GO:0050909	0.00114579	2.83669	14.1898	24	39	sensory perception of taste	Gaster	Worker
GO:0009142	0.00118026	8.81166	4.36611	10	12	nucleoside triphosphate biosynthetic process	Gaster	Worker
GO:0009145	0.00118026	8.81166	4.36611	10	12	purine nucleoside triphosphate biosynthetic process	Gaster	Worker
GO:0009201	0.00118026	8.81166	4.36611	10	12	ribonucleoside triphosphate biosynthetic process	Gaster	Worker
GO:0009206	0.00118026	8.81166	4.36611	10	12	purine ribonucleoside triphosphate biosynthetic process	Gaster	Worker
GO:0006753	0.00133861	2.22362	22.9221	35	63	nucleoside phosphate metabolic process	Gaster	Worker
GO:0032501	0.00201906	1.78692	40.0226	55	110	multicellular organismal process	Gaster	Worker
GO:0072330	0.00230031	Inf	2.18305	6	6	monocarboxylic acid biosynthetic process	Gaster	Worker
GO:1901136	0.00230031	Inf	2.18305	6	6	carbohydrate derivative catabolic process	Gaster	Worker
GO:0006633	0.00230031	Inf	2.18305	6	6	fatty acid biosynthetic process	Gaster	Worker
GO:0048878	0.00230031	Inf	2.18305	6	6	chemical homeostasis	Gaster	Worker
GO:0009168	0.00274327	7.92339	4.00226	9	11	purine ribonucleoside monophosphate biosynthetic process	Gaster	Worker
GO:0009156	0.00274327	7.92339	4.00226	9	11	ribonucleoside monophosphate biosynthetic process	Gaster	Worker
GO:0009127	0.00274327	7.92339	4.00226	9	11	purine nucleoside monophosphate biosynthetic process	Gaster	Worker
GO:0006814	0.00274327	7.92339	4.00226	9	11	sodium ion transport	Gaster	Worker
GO:0016042	0.00274327	7.92339	4.00226	9	11	lipid catabolic process	Gaster	Worker
GO:0055086	0.00296212	1.9875	26.1966	38	72	nucleobase-containing small molecule metabolic process	Gaster	Worker
GO:0006836	0.00394879	4.84583	5.45763	11	15	neurotransmitter transport	Gaster	Worker
GO:0006091	0.00427804	4.23073	6.18532	12	17	generation of precursor metabolites and energy	Gaster	Worker
GO:0006720	0.00427804	4.23073	6.18532	12	17	isoprenoid metabolic process	Gaster	Worker
GO:0008299	0.00427804	4.23073	6.18532	12	17	isoprenoid biosynthetic process	Gaster	Worker
GO:0005975	0.0043432	1.64854	45.4803	60	125	carbohydrate metabolic process	Gaster	Worker
GO:0007608	0.00459466	2.14215	19.2836	29	53	sensory perception of smell	Gaster	Worker
GO:0045333	0.00634023	Inf	1.81921	5	5	cellular respiration	Gaster	Worker
GO:0098771	0.00634023	Inf	1.81921	5	5	inorganic ion homeostasis	Gaster	Worker
GO:0022904	0.00634023	Inf	1.81921	5	5	respiratory electron transport chain	Gaster	Worker
GO:0055065	0.00634023	Inf	1.81921	5	5	metal ion homeostasis	Gaster	Worker
GO:0055080	0.00634023	Inf	1.81921	5	5	cation homeostasis	Gaster	Worker
GO:0050801	0.00634023	Inf	1.81921	5	5	ion homeostasis	Gaster	Worker
GO:0009124	0.00743229	5.27957	4.36611	9	12	nucleoside monophosphate biosynthetic process	Gaster	Worker
GO:0046394	0.00743229	5.27957	4.36611	9	12	carboxylic acid biosynthetic process	Gaster	Worker
GO:0016053	0.00743229	5.27957	4.36611	9	12	organic acid biosynthetic process	Gaster	Worker
GO:0015711	0.00835023	3.08573	8.00453	14	22	organic anion transport	Gaster	Worker
GO:0015849	0.00835023	3.08573	8.00453	14	22	organic acid transport	Gaster	Worker
GO:0046942	0.00835023	3.08573	8.00453	14	22	carboxylic acid transport	Gaster	Worker
GO:0006629	0.0089197	1.62391	39.6588	52	109	lipid metabolic process	Gaster	Worker
GO:0030001	0.00950221	2.35535	12.7345	20	35	metal ion transport	Gaster	Worker
GO:0044282	0.0140497	6.15161	3.27458	7	9	small molecule catabolic process	Gaster	Worker
GO:0030258	0.0156769	4.68875	4.00226	8	11	lipid modification	Gaster	Worker
GO:0044283	0.0157396	3.01887	6.913	12	19	small molecule biosynthetic process	Gaster	Worker
GO:0000270	0.0174653	Inf	1.45537	4	4	peptidoglycan metabolic process	Gaster	Worker
GO:0006119	0.0174653	Inf	1.45537	4	4	oxidative phosphorylation	Gaster	Worker
GO:0009253	0.0174653	Inf	1.45537	4	4	peptidoglycan catabolic process	Gaster	Worker
GO:0006026	0.0174653	Inf	1.45537	4	4	aminoglycan catabolic process	Gaster	Worker
GO:0006027	0.0174653	Inf	1.45537	4	4	glycosaminoglycan catabolic process	Gaster	Worker
GO:0055082	0.0174653	Inf	1.45537	4	4	cellular chemical homeostasis	Gaster	Worker
GO:0055076	0.0174653	Inf	1.45537	4	4	transition metal ion homeostasis	Gaster	Worker
GO:0042773	0.0174653	Inf	1.45537	4	4	ATP synthesis coupled electron transport	Gaster	Worker
GO:0006873	0.0174653	Inf	1.45537	4	4	cellular ion homeostasis	Gaster	Worker
GO:0006875	0.0174653	Inf	1.45537	4	4	cellular metal ion homeostasis	Gaster	Worker
GO:0046434	0.0174653	Inf	1.45537	4	4	organophosphate catabolic process	Gaster	Worker
GO:0006835	0.0174653	Inf	1.45537	4	4	dicarboxylic acid transport	Gaster	Worker
GO:0030003	0.0174653	Inf	1.45537	4	4	cellular cation homeostasis	Gaster	Worker
GO:0044255	0.0183843	1.76965	22.5582	31	62	cellular lipid metabolic process	Gaster	Worker
GO:0042451	0.028268	2.76481	6.54916	11	18	purine nucleoside biosynthetic process	Gaster	Worker
GO:0046129	0.028268	2.76481	6.54916	11	18	purine ribonucleoside biosynthetic process	Gaster	Worker
GO:0046395	0.0307195	5.2681	2.91074	6	8	carboxylic acid catabolic process	Gaster	Worker
GO:0016054	0.0307195	5.2681	2.91074	6	8	organic acid catabolic process	Gaster	Worker
GO:0044281	0.0310668	1.36224	62.9447	75	173	small molecule metabolic process	Gaster	Worker
GO:0019362	0.032201	4.09899	3.63842	7	10	pyridine nucleotide metabolic process	Gaster	Worker
GO:0046496	0.032201	4.09899	3.63842	7	10	nicotinamide nucleotide metabolic process	Gaster	Worker
GO:1901565	0.032201	4.09899	3.63842	7	10	organonitrogen compound catabolic process	Gaster	Worker
GO:0072524	0.032201	4.09899	3.63842	7	10	pyridine-containing compound metabolic process	Gaster	Worker
GO:0006164	0.0465545	2.03119	10.1876	15	28	purine nucleotide biosynthetic process	Gaster	Worker
GO:0072329	0.0480841	Inf	1.09153	3	3	monocarboxylic acid catabolic process	Gaster	Worker
GO:0019395	0.0480841	Inf	1.09153	3	3	fatty acid oxidation	Gaster	Worker
GO:0044242	0.0480841	Inf	1.09153	3	3	cellular lipid catabolic process	Gaster	Worker
GO:0070588	0.0480841	Inf	1.09153	3	3	calcium ion transmembrane transport	Gaster	Worker
GO:0009062	0.0480841	Inf	1.09153	3	3	fatty acid catabolic process	Gaster	Worker
GO:0009072	0.0480841	Inf	1.09153	3	3	aromatic amino acid family metabolic process	Gaster	Worker
GO:0055072	0.0480841	Inf	1.09153	3	3	iron ion homeostasis	Gaster	Worker
GO:0042775	0.0480841	Inf	1.09153	3	3	mitochondrial ATP synthesis coupled electron transport	Gaster	Worker
GO:0006879	0.0480841	Inf	1.09153	3	3	cellular iron ion homeostasis	Gaster	Worker
GO:0006821	0.0480841	Inf	1.09153	3	3	chloride transport	Gaster	Worker
GO:0006816	0.0480841	Inf	1.09153	3	3	calcium ion transport	Gaster	Worker
GO:0034440	0.0480841	Inf	1.09153	3	3	lipid oxidation	Gaster	Worker
GO:0005991	0.0480841	Inf	1.09153	3	3	trehalose metabolic process	Gaster	Worker
GO:0006635	0.0480841	Inf	1.09153	3	3	fatty acid beta-oxidation	Gaster	Worker
GO:0005984	0.0480841	Inf	1.09153	3	3	disaccharide metabolic process	Gaster	Worker
GO:0046916	0.0480841	Inf	1.09153	3	3	cellular transition metal ion homeostasis	Gaster	Worker
GO:0044260	7.56167e-57	3.7624	279.565	469	952	cellular macromolecule metabolic process	Gaster	Reproductive
GO:0090304	1.65521e-56	5.21374	135.965	286	463	nucleic acid metabolic process	Gaster	Reproductive
GO:0006139	1.182e-48	4.19644	159.752	307	544	nucleobase-containing compound metabolic process	Gaster	Reproductive
GO:0046483	7.42104e-47	3.99715	166.506	313	567	heterocycle metabolic process	Gaster	Reproductive
GO:1901360	6.18775e-46	3.92703	167.68	313	571	organic cyclic compound metabolic process	Gaster	Reproductive
GO:0006725	1.04908e-45	3.95328	164.157	308	559	cellular aromatic compound metabolic process	Gaster	Reproductive
GO:0044237	4.91037e-43	3.03768	340.94	511	1161	cellular metabolic process	Gaster	Reproductive
GO:0009987	1.84048e-37	3.02025	555.313	709	1891	cellular process	Gaster	Reproductive
GO:0043170	2.0032e-35	2.71386	351.806	506	1198	macromolecule metabolic process	Gaster	Reproductive
GO:0016070	2.17828e-34	4.04339	107.186	212	365	RNA metabolic process	Gaster	Reproductive
GO:0034641	3.41444e-31	2.8721	199.69	325	680	cellular nitrogen compound metabolic process	Gaster	Reproductive
GO:0044238	1.92272e-26	2.33421	421.11	555	1434	primary metabolic process	Gaster	Reproductive
GO:0006259	2.8202e-24	8.23971	31.7154	82	108	DNA metabolic process	Gaster	Reproductive
GO:0006807	1.3335e-23	2.41004	224.357	336	764	nitrogen compound metabolic process	Gaster	Reproductive
GO:0071704	2.9223e-22	2.16572	441.96	564	1505	organic substance metabolic process	Gaster	Reproductive
GO:0034660	3.70322e-17	8.05993	22.0246	57	75	ncRNA metabolic process	Gaster	Reproductive
GO:0033554	3.32948e-16	10.1023	17.6197	48	60	cellular response to stress	Gaster	Reproductive
GO:0010467	4.66664e-16	2.33801	134.79	210	459	gene expression	Gaster	Reproductive
GO:0006281	7.56787e-16	10.5419	16.7387	46	57	DNA repair	Gaster	Reproductive
GO:0006974	9.40452e-16	9.88037	17.326	47	59	cellular response to DNA damage stimulus	Gaster	Reproductive
GO:0006396	2.06103e-15	6.41115	23.7865	58	81	RNA processing	Gaster	Reproductive
GO:0006260	1.04071e-14	21.2014	11.1591	34	38	DNA replication	Gaster	Reproductive
GO:0006950	3.46006e-14	7.01243	19.969	50	68	response to stress	Gaster	Reproductive
GO:0034645	5.81092e-13	2.14345	131.266	197	447	cellular macromolecule biosynthetic process	Gaster	Reproductive
GO:0009059	9.95419e-13	2.12424	131.854	197	449	macromolecule biosynthetic process	Gaster	Reproductive
GO:0006399	1.51885e-12	6.4215	18.7943	46	64	tRNA metabolic process	Gaster	Reproductive
GO:0043412	3.6355e-12	2.28776	97.7891	154	333	macromolecule modification	Gaster	Reproductive
GO:0032774	1.85437e-11	2.53906	68.423	115	233	RNA biosynthetic process	Gaster	Reproductive
GO:0097659	1.30584e-10	2.46048	66.9547	111	228	nucleic acid-templated transcription	Gaster	Reproductive
GO:0006351	1.30584e-10	2.46048	66.9547	111	228	transcription, DNA-templated	Gaster	Reproductive
GO:0071840	4.87797e-10	2.92776	42.2872	77	144	cellular component organization or biogenesis	Gaster	Reproductive
GO:0042254	7.51904e-10	25.8298	6.7542	21	23	ribosome biogenesis	Gaster	Reproductive
GO:0034470	8.76504e-10	8.2574	11.4528	30	39	ncRNA processing	Gaster	Reproductive
GO:0036211	1.42643e-09	2.09271	92.5032	140	315	protein modification process	Gaster	Reproductive
GO:0006464	1.42643e-09	2.09271	92.5032	140	315	cellular protein modification process	Gaster	Reproductive
GO:0051276	1.80488e-09	9.53121	9.98448	27	34	chromosome organization	Gaster	Reproductive
GO:0044267	2.80692e-09	1.80959	153.878	211	524	cellular protein metabolic process	Gaster	Reproductive
GO:0043038	6.26303e-09	7.68939	10.8655	28	37	amino acid activation	Gaster	Reproductive
GO:0043039	6.26303e-09	7.68939	10.8655	28	37	tRNA aminoacylation	Gaster	Reproductive
GO:0022613	6.72467e-09	13.5327	7.63519	22	26	ribonucleoprotein complex biogenesis	Gaster	Reproductive
GO:0034654	6.96664e-09	2.10438	81.9314	125	279	nucleobase-containing compound biosynthetic process	Gaster	Reproductive
GO:0044249	7.45241e-09	1.75872	163.276	220	556	cellular biosynthetic process	Gaster	Reproductive
GO:0006418	1.53481e-08	8.01814	9.98448	26	34	tRNA aminoacylation for protein translation	Gaster	Reproductive
GO:1901576	1.57488e-08	1.7326	165.331	221	563	organic substance biosynthetic process	Gaster	Reproductive
GO:0018130	2.68534e-08	1.99738	88.392	131	301	heterocycle biosynthetic process	Gaster	Reproductive
GO:1901362	3.44288e-08	1.98471	88.6856	131	302	organic cyclic compound biosynthetic process	Gaster	Reproductive
GO:0009058	7.4018e-08	1.67096	174.141	228	593	biosynthetic process	Gaster	Reproductive
GO:0007049	1.00196e-07	8.08249	8.80983	23	30	cell cycle	Gaster	Reproductive
GO:0019438	1.17338e-07	1.95344	85.1617	125	290	aromatic compound biosynthetic process	Gaster	Reproductive
GO:0006996	2.30508e-07	3.16756	24.6675	47	84	organelle organization	Gaster	Reproductive
GO:0006366	7.24676e-07	6.2806	9.39715	23	32	transcription from RNA polymerase II promoter	Gaster	Reproductive
GO:0006468	1.03535e-06	2.12447	54.0336	84	184	protein phosphorylation	Gaster	Reproductive
GO:0032259	2.10699e-06	17.085	4.69858	14	16	methylation	Gaster	Reproductive
GO:0008152	3.55931e-06	1.46517	587.616	642	2001	metabolic process	Gaster	Reproductive
GO:0006357	3.77846e-06	9.77578	5.87322	16	20	regulation of transcription from RNA polymerase II promoter	Gaster	Reproductive
GO:0019222	3.89684e-06	1.98537	58.7322	88	200	regulation of metabolic process	Gaster	Reproductive
GO:0043632	4.63955e-06	3.64082	15.2704	31	52	modification-dependent macromolecule catabolic process	Gaster	Reproductive
GO:0019941	4.63955e-06	3.64082	15.2704	31	52	modification-dependent protein catabolic process	Gaster	Reproductive
GO:0006511	4.63955e-06	3.64082	15.2704	31	52	ubiquitin-dependent protein catabolic process	Gaster	Reproductive
GO:0006325	8.712e-06	11.3848	4.99224	14	17	chromatin organization	Gaster	Reproductive
GO:0022402	1.04682e-05	9.15454	5.57956	15	19	cell cycle process	Gaster	Reproductive
GO:0016072	1.1803e-05	26.7703	3.52393	11	12	rRNA metabolic process	Gaster	Reproductive
GO:0006364	1.1803e-05	26.7703	3.52393	11	12	rRNA processing	Gaster	Reproductive
GO:0031323	1.34678e-05	1.93387	56.0893	83	191	regulation of cellular metabolic process	Gaster	Reproductive
GO:0044271	1.49712e-05	1.58256	129.798	168	442	cellular nitrogen compound biosynthetic process	Gaster	Reproductive
GO:0006352	2.48076e-05	10.5598	4.69858	13	16	DNA-templated transcription, initiation	Gaster	Reproductive
GO:0008033	2.62025e-05	5.16498	8.22251	19	28	tRNA processing	Gaster	Reproductive
GO:0016043	2.67626e-05	2.18355	35.8266	57	122	cellular component organization	Gaster	Reproductive
GO:0009451	2.86221e-05	8.53468	5.2859	14	18	RNA modification	Gaster	Reproductive
GO:0018193	3.0026e-05	5.93378	7.04787	17	24	peptidyl-amino acid modification	Gaster	Reproductive
GO:0006520	3.02661e-05	3.03196	17.0323	32	58	cellular amino acid metabolic process	Gaster	Reproductive
GO:0051649	3.14656e-05	2.37846	28.1915	47	96	establishment of localization in cell	Gaster	Reproductive
GO:0060255	3.19657e-05	1.88271	55.5019	81	189	regulation of macromolecule metabolic process	Gaster	Reproductive
GO:0051641	3.27735e-05	2.29863	30.5408	50	104	cellular localization	Gaster	Reproductive
GO:0080090	4.0245e-05	1.86454	55.7956	81	190	regulation of primary metabolic process	Gaster	Reproductive
GO:0019219	4.33172e-05	1.89134	52.5653	77	179	regulation of nucleobase-containing compound metabolic process	Gaster	Reproductive
GO:0000280	5.411e-05	Inf	2.34929	8	8	nuclear division	Gaster	Reproductive
GO:0007067	5.411e-05	Inf	2.34929	8	8	mitotic nuclear division	Gaster	Reproductive
GO:2000112	5.46687e-05	1.87208	52.859	77	180	regulation of cellular macromolecule biosynthetic process	Gaster	Reproductive
GO:0031326	5.46687e-05	1.87208	52.859	77	180	regulation of cellular biosynthetic process	Gaster	Reproductive
GO:0009889	5.46687e-05	1.87208	52.859	77	180	regulation of biosynthetic process	Gaster	Reproductive
GO:0010556	5.46687e-05	1.87208	52.859	77	180	regulation of macromolecule biosynthetic process	Gaster	Reproductive
GO:0016310	5.892e-05	1.79951	60.4942	86	206	phosphorylation	Gaster	Reproductive
GO:1903506	6.36391e-05	1.87635	51.3907	75	175	regulation of nucleic acid-templated transcription	Gaster	Reproductive
GO:2001141	6.36391e-05	1.87635	51.3907	75	175	regulation of RNA biosynthetic process	Gaster	Reproductive
GO:0006355	6.36391e-05	1.87635	51.3907	75	175	regulation of transcription, DNA-templated	Gaster	Reproductive
GO:0051252	6.36391e-05	1.87635	51.3907	75	175	regulation of RNA metabolic process	Gaster	Reproductive
GO:0051171	6.87089e-05	1.85319	53.1527	77	181	regulation of nitrogen compound metabolic process	Gaster	Reproductive
GO:0010468	0.000100345	1.83779	51.978	75	177	regulation of gene expression	Gaster	Reproductive
GO:0044265	0.000111404	2.61613	19.3816	34	66	cellular macromolecule catabolic process	Gaster	Reproductive
GO:0043414	0.000116467	21.8543	2.93661	9	10	macromolecule methylation	Gaster	Reproductive
GO:0044085	0.000137245	2.61932	18.7943	33	64	cellular component biogenesis	Gaster	Reproductive
GO:1902589	0.00016015	3.03628	13.8021	26	47	single-organism organelle organization	Gaster	Reproductive
GO:0032940	0.00016439	12.1492	3.52393	10	12	secretion by cell	Gaster	Reproductive
GO:0046903	0.00016439	12.1492	3.52393	10	12	secretion	Gaster	Reproductive
GO:0016568	0.00016439	12.1492	3.52393	10	12	chromatin modification	Gaster	Reproductive
GO:0008213	0.000185271	Inf	2.05563	7	7	protein alkylation	Gaster	Reproductive
GO:0006479	0.000185271	Inf	2.05563	7	7	protein methylation	Gaster	Reproductive
GO:0044257	0.00030681	2.53797	17.9133	31	61	cellular protein catabolic process	Gaster	Reproductive
GO:0051603	0.00030681	2.53797	17.9133	31	61	proteolysis involved in cellular protein catabolic process	Gaster	Reproductive
GO:0016071	0.000327918	4.33483	7.34153	16	25	mRNA metabolic process	Gaster	Reproductive
GO:0000278	0.000360663	19.4044	2.64295	8	9	mitotic cell cycle	Gaster	Reproductive
GO:1903047	0.000360663	19.4044	2.64295	8	9	mitotic cell cycle process	Gaster	Reproductive
GO:0006887	0.000473015	10.9221	3.23027	9	11	exocytosis	Gaster	Reproductive
GO:0018208	0.000531727	6.68339	4.40492	11	15	peptidyl-proline modification	Gaster	Reproductive
GO:0000413	0.000531727	6.68339	4.40492	11	15	protein peptidyl-prolyl isomerization	Gaster	Reproductive
GO:0009057	0.00053711	2.26412	21.4373	35	73	macromolecule catabolic process	Gaster	Reproductive
GO:0044248	0.000540282	2.17477	23.7865	38	81	cellular catabolic process	Gaster	Reproductive
GO:0045184	0.000634141	2.37714	18.5006	31	63	establishment of protein localization	Gaster	Reproductive
GO:0030163	0.000634141	2.37714	18.5006	31	63	protein catabolic process	Gaster	Reproductive
GO:0006397	0.000987172	4.51732	5.87322	13	20	mRNA processing	Gaster	Reproductive
GO:0008104	0.00100295	2.24292	19.6753	32	67	protein localization	Gaster	Reproductive
GO:0006289	0.00133745	9.69778	2.93661	8	10	nucleotide-excision repair	Gaster	Reproductive
GO:0048285	0.00133745	9.69778	2.93661	8	10	organelle fission	Gaster	Reproductive
GO:0015031	0.00135498	2.29135	17.6197	29	60	protein transport	Gaster	Reproductive
GO:0006796	0.00136467	1.46731	93.0906	117	317	phosphate-containing compound metabolic process	Gaster	Reproductive
GO:0051726	0.00139889	7.27809	3.52393	9	12	regulation of cell cycle	Gaster	Reproductive
GO:0019538	0.00142	1.31918	213.198	246	726	protein metabolic process	Gaster	Reproductive
GO:0006793	0.00155912	1.45927	93.3842	117	318	phosphorus metabolic process	Gaster	Reproductive
GO:0034613	0.00167111	2.28455	17.0323	28	58	cellular protein localization	Gaster	Reproductive
GO:0070727	0.00167111	2.28455	17.0323	28	58	cellular macromolecule localization	Gaster	Reproductive
GO:0007017	0.00208746	2.71021	11.1591	20	38	microtubule-based process	Gaster	Reproductive
GO:0000075	0.00216694	Inf	1.46831	5	5	cell cycle checkpoint	Gaster	Reproductive
GO:0051302	0.00216694	Inf	1.46831	5	5	regulation of cell division	Gaster	Reproductive
GO:0006886	0.0022423	2.34994	14.9767	25	51	intracellular protein transport	Gaster	Reproductive
GO:0046907	0.0026583	1.93148	24.6675	37	84	intracellular transport	Gaster	Reproductive
GO:0018205	0.00332543	14.5211	2.05563	6	7	peptidyl-lysine modification	Gaster	Reproductive
GO:0051301	0.00332543	14.5211	2.05563	6	7	cell division	Gaster	Reproductive
GO:0071103	0.00370298	8.47614	2.64295	7	9	DNA conformation change	Gaster	Reproductive
GO:0001522	0.00370298	8.47614	2.64295	7	9	pseudouridine synthesis	Gaster	Reproductive
GO:1902580	0.00495225	3.81382	5.2859	11	18	single-organism cellular localization	Gaster	Reproductive
GO:0043933	0.00532865	2.16893	14.9767	24	51	macromolecular complex subunit organization	Gaster	Reproductive
GO:0006310	0.00591165	4.04232	4.69858	10	16	DNA recombination	Gaster	Reproductive
GO:0072594	0.00698653	4.36285	4.11125	9	14	establishment of protein localization to organelle	Gaster	Reproductive
GO:0034968	0.0074021	Inf	1.17464	4	4	histone lysine methylation	Gaster	Reproductive
GO:0051783	0.0074021	Inf	1.17464	4	4	regulation of nuclear division	Gaster	Reproductive
GO:1902593	0.0074021	Inf	1.17464	4	4	single-organism nuclear import	Gaster	Reproductive
GO:0000070	0.0074021	Inf	1.17464	4	4	mitotic sister chromatid segregation	Gaster	Reproductive
GO:0007346	0.0074021	Inf	1.17464	4	4	regulation of mitotic cell cycle	Gaster	Reproductive
GO:0044770	0.0074021	Inf	1.17464	4	4	cell cycle phase transition	Gaster	Reproductive
GO:0044772	0.0074021	Inf	1.17464	4	4	mitotic cell cycle phase transition	Gaster	Reproductive
GO:0044744	0.0074021	Inf	1.17464	4	4	protein targeting to nucleus	Gaster	Reproductive
GO:1901990	0.0074021	Inf	1.17464	4	4	regulation of mitotic cell cycle phase transition	Gaster	Reproductive
GO:1901987	0.0074021	Inf	1.17464	4	4	regulation of cell cycle phase transition	Gaster	Reproductive
GO:0000819	0.0074021	Inf	1.17464	4	4	sister chromatid segregation	Gaster	Reproductive
GO:0018022	0.0074021	Inf	1.17464	4	4	peptidyl-lysine methylation	Gaster	Reproductive
GO:0098813	0.0074021	Inf	1.17464	4	4	nuclear chromosome segregation	Gaster	Reproductive
GO:0031329	0.0074021	Inf	1.17464	4	4	regulation of cellular catabolic process	Gaster	Reproductive
GO:0034504	0.0074021	Inf	1.17464	4	4	protein localization to nucleus	Gaster	Reproductive
GO:0043161	0.0074021	Inf	1.17464	4	4	proteasome-mediated ubiquitin-dependent protein catabolic process	Gaster	Reproductive
GO:0007059	0.0074021	Inf	1.17464	4	4	chromosome segregation	Gaster	Reproductive
GO:0007088	0.0074021	Inf	1.17464	4	4	regulation of mitotic nuclear division	Gaster	Reproductive
GO:0051170	0.0074021	Inf	1.17464	4	4	nuclear import	Gaster	Reproductive
GO:0006606	0.0074021	Inf	1.17464	4	4	protein import into nucleus	Gaster	Reproductive
GO:0016571	0.0074021	Inf	1.17464	4	4	histone methylation	Gaster	Reproductive
GO:0010498	0.0074021	Inf	1.17464	4	4	proteasomal protein catabolic process	Gaster	Reproductive
GO:0006913	0.00983229	12.0875	1.76197	5	6	nucleocytoplasmic transport	Gaster	Reproductive
GO:0051169	0.00983229	12.0875	1.76197	5	6	nuclear transport	Gaster	Reproductive
GO:0010564	0.00983229	12.0875	1.76197	5	6	regulation of cell cycle process	Gaster	Reproductive
GO:0006367	0.00983229	12.0875	1.76197	5	6	transcription initiation from RNA polymerase II promoter	Gaster	Reproductive
GO:0006261	0.00999153	7.25721	2.34929	6	8	DNA-dependent DNA replication	Gaster	Reproductive
GO:0048278	0.00999153	7.25721	2.34929	6	8	vesicle docking	Gaster	Reproductive
GO:0016569	0.00999153	7.25721	2.34929	6	8	covalent chromatin modification	Gaster	Reproductive
GO:0016570	0.00999153	7.25721	2.34929	6	8	histone modification	Gaster	Reproductive
GO:0006400	0.00999153	7.25721	2.34929	6	8	tRNA modification	Gaster	Reproductive
GO:0033036	0.0149692	1.67677	25.2549	35	86	macromolecule localization	Gaster	Reproductive
GO:0006082	0.0152502	1.65994	26.1358	36	89	organic acid metabolic process	Gaster	Reproductive
GO:0043436	0.0152502	1.65994	26.1358	36	89	oxoacid metabolic process	Gaster	Reproductive
GO:0016192	0.0170743	1.84546	17.0323	25	58	vesicle-mediated transport	Gaster	Reproductive
GO:0019752	0.0216551	1.627	24.9612	34	85	carboxylic acid metabolic process	Gaster	Reproductive
GO:0033365	0.0220391	3.11346	4.69858	9	16	protein localization to organelle	Gaster	Reproductive
GO:0070647	0.0220391	3.11346	4.69858	9	16	protein modification by small protein conjugation or removal	Gaster	Reproductive
GO:0032446	0.0220391	3.11346	4.69858	9	16	protein modification by small protein conjugation	Gaster	Reproductive
GO:0000226	0.0225686	4.83592	2.64295	6	9	microtubule cytoskeleton organization	Gaster	Reproductive
GO:0022406	0.0225686	4.83592	2.64295	6	9	membrane docking	Gaster	Reproductive
GO:0072527	0.0225686	4.83592	2.64295	6	9	pyrimidine-containing compound metabolic process	Gaster	Reproductive
GO:0000077	0.0252653	Inf	0.880983	3	3	DNA damage checkpoint	Gaster	Reproductive
GO:0006284	0.0252653	Inf	0.880983	3	3	base-excision repair	Gaster	Reproductive
GO:0044784	0.0252653	Inf	0.880983	3	3	metaphase/anaphase transition of cell cycle	Gaster	Reproductive
GO:0031570	0.0252653	Inf	0.880983	3	3	DNA integrity checkpoint	Gaster	Reproductive
GO:0010965	0.0252653	Inf	0.880983	3	3	regulation of mitotic sister chromatid separation	Gaster	Reproductive
GO:0006891	0.0252653	Inf	0.880983	3	3	intra-Golgi vesicle-mediated transport	Gaster	Reproductive
GO:0051304	0.0252653	Inf	0.880983	3	3	chromosome separation	Gaster	Reproductive
GO:0051306	0.0252653	Inf	0.880983	3	3	mitotic sister chromatid separation	Gaster	Reproductive
GO:0006826	0.0252653	Inf	0.880983	3	3	iron ion transport	Gaster	Reproductive
GO:0030071	0.0252653	Inf	0.880983	3	3	regulation of mitotic metaphase/anaphase transition	Gaster	Reproductive
GO:0007091	0.0252653	Inf	0.880983	3	3	metaphase/anaphase transition of mitotic cell cycle	Gaster	Reproductive
GO:0015684	0.0252653	Inf	0.880983	3	3	ferrous iron transport	Gaster	Reproductive
GO:1902099	0.0252653	Inf	0.880983	3	3	regulation of metaphase/anaphase transition of cell cycle	Gaster	Reproductive
GO:0033044	0.0252653	Inf	0.880983	3	3	regulation of chromosome organization	Gaster	Reproductive
GO:0033045	0.0252653	Inf	0.880983	3	3	regulation of sister chromatid segregation	Gaster	Reproductive
GO:0033047	0.0252653	Inf	0.880983	3	3	regulation of mitotic sister chromatid segregation	Gaster	Reproductive
GO:0006338	0.0252653	Inf	0.880983	3	3	chromatin remodeling	Gaster	Reproductive
GO:0051983	0.0252653	Inf	0.880983	3	3	regulation of chromosome segregation	Gaster	Reproductive
GO:0006420	0.0252653	Inf	0.880983	3	3	arginyl-tRNA aminoacylation	Gaster	Reproductive
GO:0017038	0.0260994	6.04097	2.05563	5	7	protein import	Gaster	Reproductive
GO:0006298	0.0260994	6.04097	2.05563	5	7	mismatch repair	Gaster	Reproductive
GO:0006220	0.0260994	6.04097	2.05563	5	7	pyrimidine nucleotide metabolic process	Gaster	Reproductive
GO:0006904	0.0260994	6.04097	2.05563	5	7	vesicle docking involved in exocytosis	Gaster	Reproductive
GO:0043087	0.0260994	6.04097	2.05563	5	7	regulation of GTPase activity	Gaster	Reproductive
GO:0050790	0.0274411	3.22667	4.11125	8	14	regulation of catalytic activity	Gaster	Reproductive
GO:0006269	0.0283428	9.65929	1.46831	4	5	DNA replication, synthesis of RNA primer	Gaster	Reproductive
GO:0071824	0.0283428	9.65929	1.46831	4	5	protein-DNA complex subunit organization	Gaster	Reproductive
GO:0009894	0.0283428	9.65929	1.46831	4	5	regulation of catabolic process	Gaster	Reproductive
GO:0065004	0.0283428	9.65929	1.46831	4	5	protein-DNA complex assembly	Gaster	Reproductive
GO:0006323	0.0283428	9.65929	1.46831	4	5	DNA packaging	Gaster	Reproductive
GO:0006333	0.0283428	9.65929	1.46831	4	5	chromatin assembly or disassembly	Gaster	Reproductive
GO:0006302	0.0283428	9.65929	1.46831	4	5	double-strand break repair	Gaster	Reproductive
GO:0016482	0.0297739	2.2514	7.92885	13	27	cytoplasmic transport	Gaster	Reproductive
GO:0006605	0.0348798	2.72303	4.99224	9	17	protein targeting	Gaster	Reproductive
GO:0065009	0.0439825	2.76444	4.40492	8	15	regulation of molecular function	Gaster	Reproductive
GO:0016567	0.0439825	2.76444	4.40492	8	15	protein ubiquitination	Gaster	Reproductive
GO:0046034	2.31469e-10	21.192	3.59961	17	21	ATP metabolic process	Head	Worker
GO:0006163	2.15959e-09	7.10067	7.02781	24	41	purine nucleotide metabolic process	Head	Worker
GO:0009161	2.77214e-09	14.117	3.94243	17	23	ribonucleoside monophosphate metabolic process	Head	Worker
GO:0009167	2.77214e-09	14.117	3.94243	17	23	purine ribonucleoside monophosphate metabolic process	Head	Worker
GO:0009126	2.77214e-09	14.117	3.94243	17	23	purine nucleoside monophosphate metabolic process	Head	Worker
GO:0009150	3.86725e-09	7.21869	6.68499	23	39	purine ribonucleotide metabolic process	Head	Worker
GO:0009259	3.86725e-09	7.21869	6.68499	23	39	ribonucleotide metabolic process	Head	Worker
GO:0007186	4.29338e-09	3.47794	18.6837	44	109	G-protein coupled receptor signaling pathway	Head	Worker
GO:0009199	8.00966e-09	12.0955	4.11384	17	24	ribonucleoside triphosphate metabolic process	Head	Worker
GO:0009123	8.00966e-09	12.0955	4.11384	17	24	nucleoside monophosphate metabolic process	Head	Worker
GO:0009144	8.00966e-09	12.0955	4.11384	17	24	purine nucleoside triphosphate metabolic process	Head	Worker
GO:0009205	8.00966e-09	12.0955	4.11384	17	24	purine ribonucleoside triphosphate metabolic process	Head	Worker
GO:0072521	8.08042e-09	6.34824	7.37063	24	43	purine-containing compound metabolic process	Head	Worker
GO:0019693	1.46887e-08	6.41157	7.02781	23	41	ribose phosphate metabolic process	Head	Worker
GO:0009141	2.10949e-08	10.5794	4.28525	17	25	nucleoside triphosphate metabolic process	Head	Worker
GO:0007600	8.79905e-08	3.42095	15.7697	37	92	sensory perception	Head	Worker
GO:0007606	8.79905e-08	3.42095	15.7697	37	92	sensory perception of chemical stimulus	Head	Worker
GO:0003008	8.79905e-08	3.42095	15.7697	37	92	system process	Head	Worker
GO:0050877	8.79905e-08	3.42095	15.7697	37	92	neurological system process	Head	Worker
GO:0015985	1.20706e-07	Inf	1.54269	9	9	energy coupled proton transport, down electrochemical gradient	Head	Worker
GO:0015986	1.20706e-07	Inf	1.54269	9	9	ATP synthesis coupled proton transport	Head	Worker
GO:0006754	1.20706e-07	Inf	1.54269	9	9	ATP biosynthetic process	Head	Worker
GO:0006836	1.59088e-07	19.7606	2.57115	12	15	neurotransmitter transport	Head	Worker
GO:0044765	1.6388e-07	1.97384	65.4787	103	382	single-organism transport	Head	Worker
GO:0006811	2.06117e-07	2.62368	26.3972	52	154	ion transport	Head	Worker
GO:1902578	3.86788e-07	1.9272	66.5071	103	388	single-organism localization	Head	Worker
GO:0007154	1.55934e-06	1.90871	59.9935	93	350	cell communication	Head	Worker
GO:0006164	1.80172e-06	6.61479	4.79948	16	28	purine nucleotide biosynthetic process	Head	Worker
GO:0042278	1.85608e-06	6.03119	5.31371	17	31	purine nucleoside metabolic process	Head	Worker
GO:0046128	1.85608e-06	6.03119	5.31371	17	31	purine ribonucleoside metabolic process	Head	Worker
GO:0044700	2.62906e-06	1.88387	59.8221	92	349	single organism signaling	Head	Worker
GO:0015672	2.89399e-06	4.97652	6.51358	19	38	monovalent inorganic cation transport	Head	Worker
GO:0009117	3.07033e-06	3.61971	10.6274	26	62	nucleotide metabolic process	Head	Worker
GO:0009152	3.25965e-06	6.75463	4.45666	15	26	purine ribonucleotide biosynthetic process	Head	Worker
GO:0009260	3.25965e-06	6.75463	4.45666	15	26	ribonucleotide biosynthetic process	Head	Worker
GO:0046390	3.25965e-06	6.75463	4.45666	15	26	ribose phosphate biosynthetic process	Head	Worker
GO:0007165	3.84252e-06	1.86722	59.4793	91	347	signal transduction	Head	Worker
GO:0023052	3.93494e-06	1.85971	60.3364	92	352	signaling	Head	Worker
GO:0006753	4.40103e-06	3.52048	10.7988	26	63	nucleoside phosphate metabolic process	Head	Worker
GO:0044699	4.66679e-06	1.53633	257.115	304	1500	single-organism process	Head	Worker
GO:0009116	4.756e-06	4.72583	6.68499	19	39	nucleoside metabolic process	Head	Worker
GO:1901657	4.756e-06	4.72583	6.68499	19	39	glycosyl compound metabolic process	Head	Worker
GO:0009168	4.77429e-06	22.1113	1.88551	9	11	purine ribonucleoside monophosphate biosynthetic process	Head	Worker
GO:0009156	4.77429e-06	22.1113	1.88551	9	11	ribonucleoside monophosphate biosynthetic process	Head	Worker
GO:0009127	4.77429e-06	22.1113	1.88551	9	11	purine nucleoside monophosphate biosynthetic process	Head	Worker
GO:0032501	5.31565e-06	2.67107	18.8551	38	110	multicellular organismal process	Head	Worker
GO:0009119	5.80721e-06	5.27315	5.65653	17	33	ribonucleoside metabolic process	Head	Worker
GO:0072522	6.12877e-06	5.66537	5.1423	16	30	purine-containing compound biosynthetic process	Head	Worker
GO:0055085	6.74492e-06	2.0618	38.3959	64	224	transmembrane transport	Head	Worker
GO:0055086	7.50931e-06	3.19196	12.3415	28	72	nucleobase-containing small molecule metabolic process	Head	Worker
GO:0009124	1.62016e-05	14.7351	2.05692	9	12	nucleoside monophosphate biosynthetic process	Head	Worker
GO:0009142	1.62016e-05	14.7351	2.05692	9	12	nucleoside triphosphate biosynthetic process	Head	Worker
GO:0009145	1.62016e-05	14.7351	2.05692	9	12	purine nucleoside triphosphate biosynthetic process	Head	Worker
GO:0009201	1.62016e-05	14.7351	2.05692	9	12	ribonucleoside triphosphate biosynthetic process	Head	Worker
GO:0009206	1.62016e-05	14.7351	2.05692	9	12	purine ribonucleoside triphosphate biosynthetic process	Head	Worker
GO:0007608	2.18252e-05	3.53581	9.08473	22	53	sensory perception of smell	Head	Worker
GO:0015992	6.83553e-05	6.76638	3.25679	11	19	proton transport	Head	Worker
GO:0006818	6.83553e-05	6.76638	3.25679	11	19	hydrogen transport	Head	Worker
GO:0006810	7.04935e-05	1.61279	81.7626	112	477	transport	Head	Worker
GO:0034220	9.15022e-05	3.82598	6.68499	17	39	ion transmembrane transport	Head	Worker
GO:0051234	9.42349e-05	1.59746	82.2768	112	480	establishment of localization	Head	Worker
GO:0051179	0.000135445	1.57545	83.8195	113	489	localization	Head	Worker
GO:1902600	0.000237142	6.13942	3.08538	10	18	hydrogen ion transmembrane transport	Head	Worker
GO:0009165	0.000383289	3.23227	7.37063	17	43	nucleotide biosynthetic process	Head	Worker
GO:1901293	0.000383289	3.23227	7.37063	17	43	nucleoside phosphate biosynthetic process	Head	Worker
GO:0052652	0.000506727	14.6565	1.37128	6	8	cyclic purine nucleotide metabolic process	Head	Worker
GO:1901135	0.000701884	1.95556	23.826	39	139	carbohydrate derivative metabolic process	Head	Worker
GO:0051260	0.000732254	8.55927	1.88551	7	11	protein homooligomerization	Head	Worker
GO:0051259	0.000732254	8.55927	1.88551	7	11	protein oligomerization	Head	Worker
GO:0006091	0.000790406	5.51488	2.91397	9	17	generation of precursor metabolites and energy	Head	Worker
GO:0098660	0.00098613	4.15577	4.11384	11	24	inorganic ion transmembrane transport	Head	Worker
GO:0098662	0.00098613	4.15577	4.11384	11	24	inorganic cation transmembrane transport	Head	Worker
GO:0098655	0.00098613	4.15577	4.11384	11	24	cation transmembrane transport	Head	Worker
GO:0050909	0.0011809	3.0801	6.68499	15	39	sensory perception of taste	Head	Worker
GO:0042451	0.00134367	4.90019	3.08538	9	18	purine nucleoside biosynthetic process	Head	Worker
GO:0046129	0.00134367	4.90019	3.08538	9	18	purine ribonucleoside biosynthetic process	Head	Worker
GO:0044763	0.00136096	1.35495	172.781	203	1008	single-organism cellular process	Head	Worker
GO:0006812	0.00138714	2.32657	12.3415	23	72	cation transport	Head	Worker
GO:0051716	0.00217365	1.47333	69.7639	91	407	cellular response to stimulus	Head	Worker
GO:0022900	0.00225508	12.1905	1.19987	5	7	electron transport chain	Head	Worker
GO:0050896	0.00316355	1.44576	71.478	92	417	response to stimulus	Head	Worker
GO:0042455	0.00335716	4.00611	3.4282	9	20	ribonucleoside biosynthetic process	Head	Worker
GO:0009163	0.00335716	4.00611	3.4282	9	20	nucleoside biosynthetic process	Head	Worker
GO:1901659	0.00335716	4.00611	3.4282	9	20	glycosyl compound biosynthetic process	Head	Worker
GO:0045333	0.00369326	19.4753	0.85705	4	5	cellular respiration	Head	Worker
GO:0022904	0.00369326	19.4753	0.85705	4	5	respiratory electron transport chain	Head	Worker
GO:0019637	0.00430572	1.89342	17.9981	29	105	organophosphate metabolic process	Head	Worker
GO:0006171	0.00501266	Inf	0.51423	3	3	cAMP biosynthetic process	Head	Worker
GO:0046058	0.00501266	Inf	0.51423	3	3	cAMP metabolic process	Head	Worker
GO:0015711	0.00720159	3.38713	3.77102	9	22	organic anion transport	Head	Worker
GO:0015849	0.00720159	3.38713	3.77102	9	22	organic acid transport	Head	Worker
GO:0046942	0.00720159	3.38713	3.77102	9	22	carboxylic acid transport	Head	Worker
GO:0050789	0.0113844	1.31608	99.5893	119	581	regulation of biological process	Head	Worker
GO:0009190	0.0115364	3.79669	2.74256	7	16	cyclic nucleotide biosynthetic process	Head	Worker
GO:0009187	0.0115364	3.79669	2.74256	7	16	cyclic nucleotide metabolic process	Head	Worker
GO:0050794	0.013407	1.30837	98.218	117	573	regulation of cellular process	Head	Worker
GO:0006119	0.0174851	14.5787	0.68564	3	4	oxidative phosphorylation	Head	Worker
GO:0042773	0.0174851	14.5787	0.68564	3	4	ATP synthesis coupled electron transport	Head	Worker
GO:0009185	0.0193453	6.48669	1.19987	4	7	ribonucleoside diphosphate metabolic process	Head	Worker
GO:0009179	0.0193453	6.48669	1.19987	4	7	purine ribonucleoside diphosphate metabolic process	Head	Worker
GO:0009135	0.0193453	6.48669	1.19987	4	7	purine nucleoside diphosphate metabolic process	Head	Worker
GO:0006090	0.0193453	6.48669	1.19987	4	7	pyruvate metabolic process	Head	Worker
GO:0006096	0.0193453	6.48669	1.19987	4	7	glycolytic process	Head	Worker
GO:0006757	0.0193453	6.48669	1.19987	4	7	ATP generation from ADP	Head	Worker
GO:0046031	0.0193453	6.48669	1.19987	4	7	ADP metabolic process	Head	Worker
GO:1903825	0.0214945	3.65553	2.39974	6	14	organic acid transmembrane transport	Head	Worker
GO:0006865	0.0214945	3.65553	2.39974	6	14	amino acid transport	Head	Worker
GO:0098656	0.0214945	3.65553	2.39974	6	14	anion transmembrane transport	Head	Worker
GO:0003333	0.0214945	3.65553	2.39974	6	14	amino acid transmembrane transport	Head	Worker
GO:0065007	0.021742	1.27543	101.646	119	593	biological regulation	Head	Worker
GO:0006814	0.0272133	4.05714	1.88551	5	11	sodium ion transport	Head	Worker
GO:0035556	0.0287323	1.50452	25.7115	35	150	intracellular signal transduction	Head	Worker
GO:0006122	0.0293355	Inf	0.34282	2	2	mitochondrial electron transport, ubiquinol to cytochrome c	Head	Worker
GO:0071705	0.0315831	2.6023	3.94243	8	23	nitrogen compound transport	Head	Worker
GO:0015980	0.0335216	4.86312	1.37128	4	8	energy derivation by oxidation of organic compounds	Head	Worker
GO:0006182	0.0381728	7.28653	0.85705	3	5	cGMP biosynthetic process	Head	Worker
GO:0007205	0.0381728	7.28653	0.85705	3	5	protein kinase C-activating G-protein coupled receptor signaling pathway	Head	Worker
GO:0046068	0.0381728	7.28653	0.85705	3	5	cGMP metabolic process	Head	Worker
GO:0070271	0.0383828	2.31205	4.79948	9	28	protein complex biogenesis	Head	Worker
GO:0006461	0.0383828	2.31205	4.79948	9	28	protein complex assembly	Head	Worker
GO:0071822	0.0439962	2.12291	5.65653	10	33	protein complex subunit organization	Head	Worker
GO:0006259	9.1253e-09	3.25225	22.9133	49	108	DNA metabolic process	Head	Reproductive
GO:0044710	4.50116e-07	1.65718	142.36	190	671	single-organism metabolic process	Head	Reproductive
GO:0006950	1.39833e-06	3.4188	14.4269	32	68	response to stress	Head	Reproductive
GO:0006281	2.22458e-06	3.70064	12.0931	28	57	DNA repair	Head	Reproductive
GO:0033554	2.2303e-06	3.58826	12.7296	29	60	cellular response to stress	Head	Reproductive
GO:0008152	2.46054e-06	1.55036	424.533	474	2001	metabolic process	Head	Reproductive
GO:0006260	3.87813e-06	4.70579	8.0621	21	38	DNA replication	Head	Reproductive
GO:0006974	5.27161e-06	3.45901	12.5175	28	59	cellular response to DNA damage stimulus	Head	Reproductive
GO:1901360	6.92964e-05	1.5194	121.144	156	571	organic cyclic compound metabolic process	Head	Reproductive
GO:0046483	7.12408e-05	1.51987	120.295	155	567	heterocycle metabolic process	Head	Reproductive
GO:0090304	0.000136546	1.54051	98.2303	129	463	nucleic acid metabolic process	Head	Reproductive
GO:0006725	0.00040087	1.45222	118.598	149	559	cellular aromatic compound metabolic process	Head	Reproductive
GO:0043545	0.000452458	13.1263	1.90944	7	9	molybdopterin cofactor metabolic process	Head	Reproductive
GO:0051189	0.000452458	13.1263	1.90944	7	9	prosthetic group metabolic process	Head	Reproductive
GO:0032324	0.000452458	13.1263	1.90944	7	9	molybdopterin cofactor biosynthetic process	Head	Reproductive
GO:0006139	0.000492025	1.44866	115.415	145	544	nucleobase-containing compound metabolic process	Head	Reproductive
GO:0043038	0.000626817	3.21377	7.84994	17	37	amino acid activation	Head	Reproductive
GO:0043039	0.000626817	3.21377	7.84994	17	37	tRNA aminoacylation	Head	Reproductive
GO:0019752	0.000765965	2.18791	18.0336	31	85	carboxylic acid metabolic process	Head	Reproductive
GO:0034641	0.000780128	1.39118	144.269	175	680	cellular nitrogen compound metabolic process	Head	Reproductive
GO:0006082	0.00084059	2.14035	18.8823	32	89	organic acid metabolic process	Head	Reproductive
GO:0043436	0.00084059	2.14035	18.8823	32	89	oxoacid metabolic process	Head	Reproductive
GO:0042254	0.00099794	4.10785	4.87969	12	23	ribosome biogenesis	Head	Reproductive
GO:0051188	0.00099794	4.10785	4.87969	12	23	cofactor biosynthetic process	Head	Reproductive
GO:0034660	0.0020635	2.13553	15.912	27	75	ncRNA metabolic process	Head	Reproductive
GO:0006418	0.00216266	2.97685	7.21345	15	34	tRNA aminoacylation for protein translation	Head	Reproductive
GO:0006807	0.00284774	1.32262	162.091	190	764	nitrogen compound metabolic process	Head	Reproductive
GO:0022613	0.00379143	3.2236	5.51617	12	26	ribonucleoprotein complex biogenesis	Head	Reproductive
GO:0006732	0.00511159	2.87686	6.36481	13	30	coenzyme metabolic process	Head	Reproductive
GO:0006520	0.00583201	2.14424	12.3053	21	58	cellular amino acid metabolic process	Head	Reproductive
GO:0071840	0.00785366	1.62171	30.5511	43	144	cellular component organization or biogenesis	Head	Reproductive
GO:0044238	0.00813748	1.24042	304.238	332	1434	primary metabolic process	Head	Reproductive
GO:0006302	0.00835869	14.9387	1.0608	4	5	double-strand break repair	Head	Reproductive
GO:0051186	0.00867744	2.50779	7.42561	14	35	cofactor metabolic process	Head	Reproductive
GO:0000726	0.00951538	Inf	0.636481	3	3	non-recombinational repair	Head	Reproductive
GO:0006826	0.00951538	Inf	0.636481	3	3	iron ion transport	Head	Reproductive
GO:0015684	0.00951538	Inf	0.636481	3	3	ferrous iron transport	Head	Reproductive
GO:0006665	0.00951538	Inf	0.636481	3	3	sphingolipid metabolic process	Head	Reproductive
GO:0006303	0.00951538	Inf	0.636481	3	3	double-strand break repair via nonhomologous end joining	Head	Reproductive
GO:0044237	0.0113281	1.23261	246.318	272	1161	cellular metabolic process	Head	Reproductive
GO:0055114	0.0127795	1.36787	69.5886	86	328	oxidation-reduction process	Head	Reproductive
GO:0006575	0.0154427	4.488	2.33376	6	11	cellular modified amino acid metabolic process	Head	Reproductive
GO:0071704	0.0166093	1.21083	319.301	344	1505	organic substance metabolic process	Head	Reproductive
GO:0006399	0.0197455	1.84043	13.5783	21	64	tRNA metabolic process	Head	Reproductive
GO:0006749	0.0208752	7.46626	1.27296	4	6	glutathione metabolic process	Head	Reproductive
GO:0040007	0.0208752	7.46626	1.27296	4	6	growth	Head	Reproductive
GO:0009108	0.0243912	3.2735	3.18241	7	15	coenzyme biosynthetic process	Head	Reproductive
GO:0006643	0.0243912	3.2735	3.18241	7	15	membrane lipid metabolic process	Head	Reproductive
GO:0001522	0.0248915	4.66974	1.90944	5	9	pseudouridine synthesis	Head	Reproductive
GO:0016072	0.0254405	3.73846	2.54592	6	12	rRNA metabolic process	Head	Reproductive
GO:0006364	0.0254405	3.73846	2.54592	6	12	rRNA processing	Head	Reproductive
GO:0044260	0.0319904	1.19542	201.977	222	952	cellular macromolecule metabolic process	Head	Reproductive
GO:1902593	0.032027	11.1868	0.848642	3	4	single-organism nuclear import	Head	Reproductive
GO:0034030	0.032027	11.1868	0.848642	3	4	ribonucleoside bisphosphate biosynthetic process	Head	Reproductive
GO:0034033	0.032027	11.1868	0.848642	3	4	purine nucleoside bisphosphate biosynthetic process	Head	Reproductive
GO:0015937	0.032027	11.1868	0.848642	3	4	coenzyme A biosynthetic process	Head	Reproductive
GO:0032270	0.032027	11.1868	0.848642	3	4	positive regulation of cellular protein metabolic process	Head	Reproductive
GO:0044744	0.032027	11.1868	0.848642	3	4	protein targeting to nucleus	Head	Reproductive
GO:0034504	0.032027	11.1868	0.848642	3	4	protein localization to nucleus	Head	Reproductive
GO:0051170	0.032027	11.1868	0.848642	3	4	nuclear import	Head	Reproductive
GO:0006606	0.032027	11.1868	0.848642	3	4	protein import into nucleus	Head	Reproductive
GO:0033866	0.032027	11.1868	0.848642	3	4	nucleoside bisphosphate biosynthetic process	Head	Reproductive
GO:0051247	0.032027	11.1868	0.848642	3	4	positive regulation of protein metabolic process	Head	Reproductive
GO:0043603	0.0320629	1.44204	33.097	43	156	cellular amide metabolic process	Head	Reproductive
GO:0048518	0.0356244	2.90858	3.39457	7	16	positive regulation of biological process	Head	Reproductive
GO:0007049	0.0374833	2.16948	6.36481	11	30	cell cycle	Head	Reproductive
GO:0044085	0.0378441	1.70955	13.5783	20	64	cellular component biogenesis	Head	Reproductive
GO:0048522	0.0389625	3.20308	2.75809	6	13	positive regulation of cellular process	Head	Reproductive
GO:0006996	0.0390901	1.5962	17.8215	25	84	organelle organization	Head	Reproductive
GO:0017038	0.0406193	4.97546	1.48512	4	7	protein import	Head	Reproductive
GO:0000041	0.0406193	4.97546	1.48512	4	7	transition metal ion transport	Head	Reproductive
GO:0031325	0.0406193	4.97546	1.48512	4	7	positive regulation of cellular metabolic process	Head	Reproductive
GO:0009058	0.0409158	1.21593	125.811	142	593	biosynthetic process	Head	Reproductive
GO:0006289	0.0412517	3.73425	2.1216	5	10	nucleotide-excision repair	Head	Reproductive
GO:0048285	0.0412517	3.73425	2.1216	5	10	organelle fission	Head	Reproductive
GO:0007017	0.043496	1.9498	8.0621	13	38	microtubule-based process	Head	Reproductive
GO:0019692	0.044958	Inf	0.424321	2	2	deoxyribose phosphate metabolic process	Head	Reproductive
GO:0009112	0.044958	Inf	0.424321	2	2	nucleobase metabolic process	Head	Reproductive
GO:0042147	0.044958	Inf	0.424321	2	2	retrograde transport, endosome to Golgi	Head	Reproductive
GO:0006270	0.044958	Inf	0.424321	2	2	DNA replication initiation	Head	Reproductive
GO:0006955	0.044958	Inf	0.424321	2	2	immune response	Head	Reproductive
GO:0006979	0.044958	Inf	0.424321	2	2	response to oxidative stress	Head	Reproductive
GO:0009262	0.044958	Inf	0.424321	2	2	deoxyribonucleotide metabolic process	Head	Reproductive
GO:0002376	0.044958	Inf	0.424321	2	2	immune system process	Head	Reproductive
GO:0016197	0.044958	Inf	0.424321	2	2	endosomal transport	Head	Reproductive
GO:0009219	0.044958	Inf	0.424321	2	2	pyrimidine deoxyribonucleotide metabolic process	Head	Reproductive
GO:0010942	0.044958	Inf	0.424321	2	2	positive regulation of cell death	Head	Reproductive
GO:0046112	0.044958	Inf	0.424321	2	2	nucleobase biosynthetic process	Head	Reproductive
GO:0043065	0.044958	Inf	0.424321	2	2	positive regulation of apoptotic process	Head	Reproductive
GO:0043068	0.044958	Inf	0.424321	2	2	positive regulation of programmed cell death	Head	Reproductive
GO:0009394	0.044958	Inf	0.424321	2	2	2'-deoxyribonucleotide metabolic process	Head	Reproductive
GO:0006419	0.044958	Inf	0.424321	2	2	alanyl-tRNA aminoacylation	Head	Reproductive
GO:0044281	0.048721	1.37103	36.7038	46	173	small molecule metabolic process	Head	Reproductive
GO:0006518	0.0493594	1.3964	32.2484	41	152	peptide metabolic process	Head	Reproductive
