# Supplementary material for: Genomic Signature of Kin Selection in an Ant with Obligately Sterile Workers
Source: Mol Biol Evol. 2017 Apr 13;34(7):1780–7. doi: 10.1093/molbev/msx123 (PMC5455959; doi:10.1093/molbev/msx123)
Supplement: Supplementary Data [file msx123_Supp.zip › External Database S3.xlsx]

## Sheet: External Database S3
GOBPID	Pvalue	OddsRatio	ExpCount	Count	Size	Term	Sample	Caste	Phylostrata
GO:0006811	6.22634e-12	4.07541	16.1371	46	154	ion transport	MainEffect	Worker	cellular
GO:0044765	2.16915e-11	2.732	40.0285	81	382	single-organism transport	MainEffect	Worker	cellular
GO:0055085	2.20113e-11	3.32497	23.4722	57	224	transmembrane transport	MainEffect	Worker	cellular
GO:1902578	5.14353e-11	2.6721	40.6572	81	388	single-organism localization	MainEffect	Worker	cellular
GO:0006810	6.89724e-08	2.15567	49.9832	85	477	transport	MainEffect	Worker	cellular
GO:0051234	9.36259e-08	2.13659	50.2975	85	480	establishment of localization	MainEffect	Worker	cellular
GO:0051179	2.2826e-07	2.08107	51.2406	85	489	localization	MainEffect	Worker	cellular
GO:0009190	8.03534e-06	11.2694	1.67658	9	16	cyclic nucleotide biosynthetic process	MainEffect	Worker	cellular
GO:0009187	8.03534e-06	11.2694	1.67658	9	16	cyclic nucleotide metabolic process	MainEffect	Worker	cellular
GO:0055114	1.82445e-05	2.01732	34.37	58	328	oxidation-reduction process	MainEffect	Worker	cellular
GO:0006508	4.68693e-05	2.06512	27.5589	48	263	proteolysis	MainEffect	Worker	cellular
GO:0009117	0.000130547	3.35078	6.49677	17	62	nucleotide metabolic process	MainEffect	Worker	cellular
GO:0006753	0.000162021	3.27673	6.60155	17	63	nucleoside phosphate metabolic process	MainEffect	Worker	cellular
GO:0006163	0.000166905	4.09049	4.29625	13	41	purine nucleotide metabolic process	MainEffect	Worker	cellular
GO:0006820	0.000174746	4.39744	3.77232	12	36	anion transport	MainEffect	Worker	cellular
GO:0009165	0.000285103	3.81501	4.50582	13	43	nucleotide biosynthetic process	MainEffect	Worker	cellular
GO:1901293	0.000285103	3.81501	4.50582	13	43	nucleoside phosphate biosynthetic process	MainEffect	Worker	cellular
GO:0072521	0.000285103	3.81501	4.50582	13	43	purine-containing compound metabolic process	MainEffect	Worker	cellular
GO:0055086	0.000298875	2.95643	7.54463	18	72	nucleobase-containing small molecule metabolic process	MainEffect	Worker	cellular
GO:0006836	0.000397726	7.6183	1.5718	7	15	neurotransmitter transport	MainEffect	Worker	cellular
GO:0009150	0.000408063	3.90456	4.08668	12	39	purine ribonucleotide metabolic process	MainEffect	Worker	cellular
GO:0009259	0.000408063	3.90456	4.08668	12	39	ribonucleotide metabolic process	MainEffect	Worker	cellular
GO:0052652	0.000525569	14.4462	0.838292	5	8	cyclic purine nucleotide metabolic process	MainEffect	Worker	cellular
GO:0006182	0.000543725	34.5875	0.523933	4	5	cGMP biosynthetic process	MainEffect	Worker	cellular
GO:0046068	0.000543725	34.5875	0.523933	4	5	cGMP metabolic process	MainEffect	Worker	cellular
GO:0019693	0.000678962	3.63263	4.29625	12	41	ribose phosphate metabolic process	MainEffect	Worker	cellular
GO:0005975	0.000897994	2.23077	13.0983	25	125	carbohydrate metabolic process	MainEffect	Worker	cellular
GO:0044699	0.000988088	1.45011	157.18	184	1500	single-organism process	MainEffect	Worker	cellular
GO:0015711	0.00114007	4.98011	2.3053	8	22	organic anion transport	MainEffect	Worker	cellular
GO:0015849	0.00114007	4.98011	2.3053	8	22	organic acid transport	MainEffect	Worker	cellular
GO:0046942	0.00114007	4.98011	2.3053	8	22	carboxylic acid transport	MainEffect	Worker	cellular
GO:0006164	0.00154421	4.13383	2.93402	9	28	purine nucleotide biosynthetic process	MainEffect	Worker	cellular
GO:1903825	0.00182867	6.50943	1.46701	6	14	organic acid transmembrane transport	MainEffect	Worker	cellular
GO:0006865	0.00182867	6.50943	1.46701	6	14	amino acid transport	MainEffect	Worker	cellular
GO:0098656	0.00182867	6.50943	1.46701	6	14	anion transmembrane transport	MainEffect	Worker	cellular
GO:0003333	0.00182867	6.50943	1.46701	6	14	amino acid transmembrane transport	MainEffect	Worker	cellular
GO:0072522	0.00264691	3.73741	3.1436	9	30	purine-containing compound biosynthetic process	MainEffect	Worker	cellular
GO:0044710	0.00375589	1.44777	70.3118	90	671	single-organism metabolic process	MainEffect	Worker	cellular
GO:0009152	0.00382841	3.86779	2.72445	8	26	purine ribonucleotide biosynthetic process	MainEffect	Worker	cellular
GO:0009260	0.00382841	3.86779	2.72445	8	26	ribonucleotide biosynthetic process	MainEffect	Worker	cellular
GO:0046390	0.00382841	3.86779	2.72445	8	26	ribose phosphate biosynthetic process	MainEffect	Worker	cellular
GO:0046034	0.00412011	4.34385	2.20052	7	21	ATP metabolic process	MainEffect	Worker	cellular
GO:0044281	0.00608386	1.79134	18.1281	29	173	small molecule metabolic process	MainEffect	Worker	cellular
GO:0009161	0.00722554	3.79811	2.41009	7	23	ribonucleoside monophosphate metabolic process	MainEffect	Worker	cellular
GO:0009167	0.00722554	3.79811	2.41009	7	23	purine ribonucleoside monophosphate metabolic process	MainEffect	Worker	cellular
GO:0009126	0.00722554	3.79811	2.41009	7	23	purine nucleoside monophosphate metabolic process	MainEffect	Worker	cellular
GO:0071705	0.00722554	3.79811	2.41009	7	23	nitrogen compound transport	MainEffect	Worker	cellular
GO:0032787	0.00786445	4.33333	1.88616	6	18	monocarboxylic acid metabolic process	MainEffect	Worker	cellular
GO:0009199	0.00930586	3.57339	2.51488	7	24	ribonucleoside triphosphate metabolic process	MainEffect	Worker	cellular
GO:0009123	0.00930586	3.57339	2.51488	7	24	nucleoside monophosphate metabolic process	MainEffect	Worker	cellular
GO:0009144	0.00930586	3.57339	2.51488	7	24	purine nucleoside triphosphate metabolic process	MainEffect	Worker	cellular
GO:0009205	0.00930586	3.57339	2.51488	7	24	purine ribonucleoside triphosphate metabolic process	MainEffect	Worker	cellular
GO:0098742	0.0110334	4.80495	1.46701	5	14	cell-cell adhesion via plasma-membrane adhesion molecules	MainEffect	Worker	cellular
GO:0007156	0.0110334	4.80495	1.46701	5	14	homophilic cell adhesion via plasma membrane adhesion molecules	MainEffect	Worker	cellular
GO:0098609	0.0110334	4.80495	1.46701	5	14	cell-cell adhesion	MainEffect	Worker	cellular
GO:0019637	0.0112425	1.94274	11.0026	19	105	organophosphate metabolic process	MainEffect	Worker	cellular
GO:0006793	0.0114242	1.51841	33.3221	46	318	phosphorus metabolic process	MainEffect	Worker	cellular
GO:0009141	0.011793	3.37364	2.61966	7	25	nucleoside triphosphate metabolic process	MainEffect	Worker	cellular
GO:0090407	0.0135669	2.14793	7.43984	14	71	organophosphate biosynthetic process	MainEffect	Worker	cellular
GO:0034220	0.0168212	2.60762	4.08668	9	39	ion transmembrane transport	MainEffect	Worker	cellular
GO:0006796	0.0170629	1.48008	33.2173	45	317	phosphate-containing compound metabolic process	MainEffect	Worker	cellular
GO:0009185	0.0289478	6.45794	0.733506	3	7	ribonucleoside diphosphate metabolic process	MainEffect	Worker	cellular
GO:0009179	0.0289478	6.45794	0.733506	3	7	purine ribonucleoside diphosphate metabolic process	MainEffect	Worker	cellular
GO:0009135	0.0289478	6.45794	0.733506	3	7	purine nucleoside diphosphate metabolic process	MainEffect	Worker	cellular
GO:0006090	0.0289478	6.45794	0.733506	3	7	pyruvate metabolic process	MainEffect	Worker	cellular
GO:0006096	0.0289478	6.45794	0.733506	3	7	glycolytic process	MainEffect	Worker	cellular
GO:0006757	0.0289478	6.45794	0.733506	3	7	ATP generation from ADP	MainEffect	Worker	cellular
GO:0046031	0.0289478	6.45794	0.733506	3	7	ADP metabolic process	MainEffect	Worker	cellular
GO:0015698	0.0296443	4.3125	1.25744	4	12	inorganic anion transport	MainEffect	Worker	cellular
GO:0006821	0.0305675	17.1863	0.31436	2	3	chloride transport	MainEffect	Worker	cellular
GO:0006541	0.0305675	17.1863	0.31436	2	3	glutamine metabolic process	MainEffect	Worker	cellular
GO:0005991	0.0305675	17.1863	0.31436	2	3	trehalose metabolic process	MainEffect	Worker	cellular
GO:0005984	0.0305675	17.1863	0.31436	2	3	disaccharide metabolic process	MainEffect	Worker	cellular
GO:0042278	0.0373727	2.52471	3.24838	7	31	purine nucleoside metabolic process	MainEffect	Worker	cellular
GO:0046128	0.0373727	2.52471	3.24838	7	31	purine ribonucleoside metabolic process	MainEffect	Worker	cellular
GO:0009116	0.0453099	2.2352	4.08668	8	39	nucleoside metabolic process	MainEffect	Worker	cellular
GO:1901657	0.0453099	2.2352	4.08668	8	39	glycosyl compound metabolic process	MainEffect	Worker	cellular
GO:0065007	1.16402e-06	3.28795	14.7675	33	593	biological regulation	MainEffect	Worker	eukaryote
GO:0050789	2.39765e-06	3.19417	14.4686	32	581	regulation of biological process	MainEffect	Worker	eukaryote
GO:0050794	5.66212e-06	3.07488	14.2694	31	573	regulation of cellular process	MainEffect	Worker	eukaryote
GO:0007165	1.9619e-05	3.31077	8.64133	22	347	signal transduction	MainEffect	Worker	eukaryote
GO:0044700	2.15218e-05	3.28807	8.69114	22	349	single organism signaling	MainEffect	Worker	eukaryote
GO:0007154	2.25346e-05	3.27683	8.71604	22	350	cell communication	MainEffect	Worker	eukaryote
GO:0023052	2.4691e-05	3.25455	8.76585	22	352	signaling	MainEffect	Worker	eukaryote
GO:0048523	7.23287e-05	10.5317	0.747089	6	30	negative regulation of cellular process	MainEffect	Worker	eukaryote
GO:0048519	7.23287e-05	10.5317	0.747089	6	30	negative regulation of biological process	MainEffect	Worker	eukaryote
GO:0006928	8.79258e-05	10.107	0.771992	6	31	movement of cell or subcellular component	MainEffect	Worker	eukaryote
GO:0051716	0.000231132	2.73247	10.1355	22	407	cellular response to stimulus	MainEffect	Worker	eukaryote
GO:0007017	0.00028696	7.87764	0.946313	6	38	microtubule-based process	MainEffect	Worker	eukaryote
GO:0044763	0.000292297	2.28613	25.1022	40	1008	single-organism cellular process	MainEffect	Worker	eukaryote
GO:0050896	0.000329845	2.65316	10.3845	22	417	response to stimulus	MainEffect	Worker	eukaryote
GO:0007018	0.000441821	9.4476	0.67238	5	27	microtubule-based movement	MainEffect	Worker	eukaryote
GO:0045744	0.000760263	24.4054	0.199224	3	8	negative regulation of G-protein coupled receptor protein signaling pathway	MainEffect	Worker	eukaryote
GO:0038032	0.000760263	24.4054	0.199224	3	8	termination of G-protein coupled receptor signaling pathway	MainEffect	Worker	eukaryote
GO:0023021	0.000760263	24.4054	0.199224	3	8	termination of signal transduction	MainEffect	Worker	eukaryote
GO:0008277	0.000760263	24.4054	0.199224	3	8	regulation of G-protein coupled receptor protein signaling pathway	MainEffect	Worker	eukaryote
GO:0048585	0.00112001	20.3311	0.224127	3	9	negative regulation of response to stimulus	MainEffect	Worker	eukaryote
GO:0009968	0.00112001	20.3311	0.224127	3	9	negative regulation of signal transduction	MainEffect	Worker	eukaryote
GO:0023057	0.00112001	20.3311	0.224127	3	9	negative regulation of signaling	MainEffect	Worker	eukaryote
GO:0010648	0.00112001	20.3311	0.224127	3	9	negative regulation of cell communication	MainEffect	Worker	eukaryote
GO:0009966	0.00160431	5.45438	1.29495	6	52	regulation of signal transduction	MainEffect	Worker	eukaryote
GO:0023051	0.00160431	5.45438	1.29495	6	52	regulation of signaling	MainEffect	Worker	eukaryote
GO:0010646	0.00160431	5.45438	1.29495	6	52	regulation of cell communication	MainEffect	Worker	eukaryote
GO:0048583	0.00177374	5.33653	1.31986	6	53	regulation of response to stimulus	MainEffect	Worker	eukaryote
GO:0051260	0.00212216	15.2382	0.273933	3	11	protein homooligomerization	MainEffect	Worker	eukaryote
GO:0051259	0.00212216	15.2382	0.273933	3	11	protein oligomerization	MainEffect	Worker	eukaryote
GO:0035556	0.00354852	3.06503	3.73545	10	150	intracellular signal transduction	MainEffect	Worker	eukaryote
GO:0015718	0.00355599	40.1733	0.0996119	2	4	monocarboxylic acid transport	MainEffect	Worker	eukaryote
GO:0006850	0.00355599	40.1733	0.0996119	2	4	mitochondrial pyruvate transport	MainEffect	Worker	eukaryote
GO:0006848	0.00355599	40.1733	0.0996119	2	4	pyruvate transport	MainEffect	Worker	eukaryote
GO:0044699	0.00490225	1.88629	37.3545	49	1500	single-organism process	MainEffect	Worker	eukaryote
GO:0007186	0.00512012	3.3451	2.71442	8	109	G-protein coupled receptor signaling pathway	MainEffect	Worker	eukaryote
GO:0045333	0.00583109	26.7733	0.124515	2	5	cellular respiration	MainEffect	Worker	eukaryote
GO:0022904	0.00583109	26.7733	0.124515	2	5	respiratory electron transport chain	MainEffect	Worker	eukaryote
GO:0007205	0.00583109	26.7733	0.124515	2	5	protein kinase C-activating G-protein coupled receptor signaling pathway	MainEffect	Worker	eukaryote
GO:0022900	0.0118547	16.0533	0.174321	2	7	electron transport chain	MainEffect	Worker	eukaryote
GO:0006839	0.0118547	16.0533	0.174321	2	7	mitochondrial transport	MainEffect	Worker	eukaryote
GO:0045786	0.0118547	16.0533	0.174321	2	7	negative regulation of cell cycle	MainEffect	Worker	eukaryote
GO:0015980	0.0155529	13.3733	0.199224	2	8	energy derivation by oxidation of organic compounds	MainEffect	Worker	eukaryote
GO:0007264	0.0175657	2.85588	2.71442	7	109	small GTPase mediated signal transduction	MainEffect	Worker	eukaryote
GO:0022607	0.0194442	4.29272	1.04592	4	42	cellular component assembly	MainEffect	Worker	eukaryote
GO:0030328	0.024903	Inf	0.024903	1	1	prenylcysteine catabolic process	MainEffect	Worker	eukaryote
GO:0000098	0.024903	Inf	0.024903	1	1	sulfur amino acid catabolic process	MainEffect	Worker	eukaryote
GO:0030329	0.024903	Inf	0.024903	1	1	prenylcysteine metabolic process	MainEffect	Worker	eukaryote
GO:0044273	0.024903	Inf	0.024903	1	1	sulfur compound catabolic process	MainEffect	Worker	eukaryote
GO:0016480	0.024903	Inf	0.024903	1	1	negative regulation of transcription from RNA polymerase III promoter	MainEffect	Worker	eukaryote
GO:0070507	0.024903	Inf	0.024903	1	1	regulation of microtubule cytoskeleton organization	MainEffect	Worker	eukaryote
GO:0042219	0.024903	Inf	0.024903	1	1	cellular modified amino acid catabolic process	MainEffect	Worker	eukaryote
GO:0046605	0.024903	Inf	0.024903	1	1	regulation of centrosome cycle	MainEffect	Worker	eukaryote
GO:0046606	0.024903	Inf	0.024903	1	1	negative regulation of centrosome cycle	MainEffect	Worker	eukaryote
GO:0032886	0.024903	Inf	0.024903	1	1	regulation of microtubule-based process	MainEffect	Worker	eukaryote
GO:0010824	0.024903	Inf	0.024903	1	1	regulation of centrosome duplication	MainEffect	Worker	eukaryote
GO:0010826	0.024903	Inf	0.024903	1	1	negative regulation of centrosome duplication	MainEffect	Worker	eukaryote
GO:0007098	0.024903	Inf	0.024903	1	1	centrosome cycle	MainEffect	Worker	eukaryote
GO:0051297	0.024903	Inf	0.024903	1	1	centrosome organization	MainEffect	Worker	eukaryote
GO:0051298	0.024903	Inf	0.024903	1	1	centrosome duplication	MainEffect	Worker	eukaryote
GO:0031023	0.024903	Inf	0.024903	1	1	microtubule organizing center organization	MainEffect	Worker	eukaryote
GO:0070271	0.0311154	4.84865	0.697283	3	28	protein complex biogenesis	MainEffect	Worker	eukaryote
GO:0006461	0.0311154	4.84865	0.697283	3	28	protein complex assembly	MainEffect	Worker	eukaryote
GO:0051726	0.0343757	8.01333	0.298836	2	12	regulation of cell cycle	MainEffect	Worker	eukaryote
GO:0009987	0.0378108	1.60539	47.0915	55	1891	cellular process	MainEffect	Worker	eukaryote
GO:0071822	0.0474524	4.03378	0.821798	3	33	protein complex subunit organization	MainEffect	Worker	eukaryote
GO:0065003	0.0474524	4.03378	0.821798	3	33	macromolecular complex assembly	MainEffect	Worker	eukaryote
GO:0006122	0.0491936	39.6579	0.049806	1	2	mitochondrial electron transport, ubiquinol to cytochrome c	MainEffect	Worker	eukaryote
GO:0000902	0.0491936	39.6579	0.049806	1	2	cell morphogenesis	MainEffect	Worker	eukaryote
GO:0032990	0.0491936	39.6579	0.049806	1	2	cell part morphogenesis	MainEffect	Worker	eukaryote
GO:0032989	0.0491936	39.6579	0.049806	1	2	cellular component morphogenesis	MainEffect	Worker	eukaryote
GO:0010927	0.0491936	39.6579	0.049806	1	2	cellular component assembly involved in morphogenesis	MainEffect	Worker	eukaryote
GO:0060271	0.0491936	39.6579	0.049806	1	2	cilium morphogenesis	MainEffect	Worker	eukaryote
GO:0030031	0.0491936	39.6579	0.049806	1	2	cell projection assembly	MainEffect	Worker	eukaryote
GO:0007016	0.0491936	39.6579	0.049806	1	2	cytoskeletal anchoring at plasma membrane	MainEffect	Worker	eukaryote
GO:0006359	0.0491936	39.6579	0.049806	1	2	regulation of transcription from RNA polymerase III promoter	MainEffect	Worker	eukaryote
GO:0048858	0.0491936	39.6579	0.049806	1	2	cell projection morphogenesis	MainEffect	Worker	eukaryote
GO:0042384	0.0491936	39.6579	0.049806	1	2	cilium assembly	MainEffect	Worker	eukaryote
GO:0007186	1.45794e-26	21.5192	3.24321	33	109	G-protein coupled receptor signaling pathway	MainEffect	Worker	bilaterian
GO:0050794	1.40539e-23	9.08991	17.0492	60	573	regulation of cellular process	MainEffect	Worker	bilaterian
GO:0050789	3.05799e-23	8.92155	17.2872	60	581	regulation of biological process	MainEffect	Worker	bilaterian
GO:0065007	9.58036e-23	8.67847	17.6442	60	593	biological regulation	MainEffect	Worker	bilaterian
GO:0007165	2.08578e-17	7.4223	10.3247	42	347	signal transduction	MainEffect	Worker	bilaterian
GO:0044700	2.60206e-17	7.36847	10.3842	42	349	single organism signaling	MainEffect	Worker	bilaterian
GO:0007154	2.90458e-17	7.34182	10.414	42	350	cell communication	MainEffect	Worker	bilaterian
GO:0023052	3.61493e-17	7.28903	10.4735	42	352	signaling	MainEffect	Worker	bilaterian
GO:0051716	8.5213e-15	6.06411	12.11	42	407	cellular response to stimulus	MainEffect	Worker	bilaterian
GO:0050896	2.07816e-14	5.88	12.4075	42	417	response to stimulus	MainEffect	Worker	bilaterian
GO:0044763	3.13596e-10	3.864	29.9922	59	1008	single-organism cellular process	MainEffect	Worker	bilaterian
GO:0044699	4.32419e-07	3.10242	44.6313	68	1500	single-organism process	MainEffect	Worker	bilaterian
GO:0046034	1.3598e-06	17.5647	0.624838	7	21	ATP metabolic process	MainEffect	Worker	bilaterian
GO:0009161	2.73057e-06	15.3588	0.684347	7	23	ribonucleoside monophosphate metabolic process	MainEffect	Worker	bilaterian
GO:0009167	2.73057e-06	15.3588	0.684347	7	23	purine ribonucleoside monophosphate metabolic process	MainEffect	Worker	bilaterian
GO:0009126	2.73057e-06	15.3588	0.684347	7	23	purine nucleoside monophosphate metabolic process	MainEffect	Worker	bilaterian
GO:0009199	3.76217e-06	14.4505	0.714101	7	24	ribonucleoside triphosphate metabolic process	MainEffect	Worker	bilaterian
GO:0009123	3.76217e-06	14.4505	0.714101	7	24	nucleoside monophosphate metabolic process	MainEffect	Worker	bilaterian
GO:0009144	3.76217e-06	14.4505	0.714101	7	24	purine nucleoside triphosphate metabolic process	MainEffect	Worker	bilaterian
GO:0009205	3.76217e-06	14.4505	0.714101	7	24	purine ribonucleoside triphosphate metabolic process	MainEffect	Worker	bilaterian
GO:0009141	5.09952e-06	13.6431	0.743855	7	25	nucleoside triphosphate metabolic process	MainEffect	Worker	bilaterian
GO:0042278	2.41055e-05	10.2118	0.92238	7	31	purine nucleoside metabolic process	MainEffect	Worker	bilaterian
GO:0046128	2.41055e-05	10.2118	0.92238	7	31	purine ribonucleoside metabolic process	MainEffect	Worker	bilaterian
GO:0009119	3.73026e-05	9.41991	0.981889	7	33	ribonucleoside metabolic process	MainEffect	Worker	bilaterian
GO:1903506	3.99034e-05	3.76167	5.20699	16	175	regulation of nucleic acid-templated transcription	MainEffect	Worker	bilaterian
GO:2001141	3.99034e-05	3.76167	5.20699	16	175	regulation of RNA biosynthetic process	MainEffect	Worker	bilaterian
GO:0006355	3.99034e-05	3.76167	5.20699	16	175	regulation of transcription, DNA-templated	MainEffect	Worker	bilaterian
GO:0051252	3.99034e-05	3.76167	5.20699	16	175	regulation of RNA metabolic process	MainEffect	Worker	bilaterian
GO:0010468	4.5966e-05	3.71232	5.26649	16	177	regulation of gene expression	MainEffect	Worker	bilaterian
GO:0098660	5.14715e-05	11.5581	0.714101	6	24	inorganic ion transmembrane transport	MainEffect	Worker	bilaterian
GO:0098662	5.14715e-05	11.5581	0.714101	6	24	inorganic cation transmembrane transport	MainEffect	Worker	bilaterian
GO:0098655	5.14715e-05	11.5581	0.714101	6	24	cation transmembrane transport	MainEffect	Worker	bilaterian
GO:0019219	5.28308e-05	3.66419	5.326	16	179	regulation of nucleobase-containing compound metabolic process	MainEffect	Worker	bilaterian
GO:2000112	5.65917e-05	3.64056	5.35576	16	180	regulation of cellular macromolecule biosynthetic process	MainEffect	Worker	bilaterian
GO:0031326	5.65917e-05	3.64056	5.35576	16	180	regulation of cellular biosynthetic process	MainEffect	Worker	bilaterian
GO:0009889	5.65917e-05	3.64056	5.35576	16	180	regulation of biosynthetic process	MainEffect	Worker	bilaterian
GO:0010556	5.65917e-05	3.64056	5.35576	16	180	regulation of macromolecule biosynthetic process	MainEffect	Worker	bilaterian
GO:0051171	6.05874e-05	3.61722	5.38551	16	181	regulation of nitrogen compound metabolic process	MainEffect	Worker	bilaterian
GO:0015985	8.25489e-05	27.2273	0.267788	4	9	energy coupled proton transport, down electrochemical gradient	MainEffect	Worker	bilaterian
GO:0015986	8.25489e-05	27.2273	0.267788	4	9	ATP synthesis coupled proton transport	MainEffect	Worker	bilaterian
GO:0006754	8.25489e-05	27.2273	0.267788	4	9	ATP biosynthetic process	MainEffect	Worker	bilaterian
GO:0015672	9.75846e-05	7.88729	1.13066	7	38	monovalent inorganic cation transport	MainEffect	Worker	bilaterian
GO:0006119	9.98498e-05	101.09	0.119017	3	4	oxidative phosphorylation	MainEffect	Worker	bilaterian
GO:0042773	9.98498e-05	101.09	0.119017	3	4	ATP synthesis coupled electron transport	MainEffect	Worker	bilaterian
GO:0060255	0.000102623	3.44022	5.62354	16	189	regulation of macromolecule metabolic process	MainEffect	Worker	bilaterian
GO:0080090	0.000109363	3.41924	5.6533	16	190	regulation of primary metabolic process	MainEffect	Worker	bilaterian
GO:0009150	0.000116076	7.63824	1.16041	7	39	purine ribonucleotide metabolic process	MainEffect	Worker	bilaterian
GO:0009116	0.000116076	7.63824	1.16041	7	39	nucleoside metabolic process	MainEffect	Worker	bilaterian
GO:0009259	0.000116076	7.63824	1.16041	7	39	ribonucleotide metabolic process	MainEffect	Worker	bilaterian
GO:1901657	0.000116076	7.63824	1.16041	7	39	glycosyl compound metabolic process	MainEffect	Worker	bilaterian
GO:0031323	0.000116488	3.3985	5.68305	16	191	regulation of cellular metabolic process	MainEffect	Worker	bilaterian
GO:0009987	0.00012437	2.498	56.2652	73	1891	cellular process	MainEffect	Worker	bilaterian
GO:1902600	0.000131887	13.2051	0.535576	5	18	hydrogen ion transmembrane transport	MainEffect	Worker	bilaterian
GO:0034654	0.000134667	2.93973	8.30142	20	279	nucleobase-containing compound biosynthetic process	MainEffect	Worker	bilaterian
GO:0006163	0.00016162	7.18408	1.21992	7	41	purine nucleotide metabolic process	MainEffect	Worker	bilaterian
GO:0019693	0.00016162	7.18408	1.21992	7	41	ribose phosphate metabolic process	MainEffect	Worker	bilaterian
GO:0015992	0.000174809	12.2578	0.56533	5	19	proton transport	MainEffect	Worker	bilaterian
GO:0006818	0.000174809	12.2578	0.56533	5	19	hydrogen transport	MainEffect	Worker	bilaterian
GO:0019222	0.000201315	3.22197	5.95084	16	200	regulation of metabolic process	MainEffect	Worker	bilaterian
GO:0009168	0.000206492	19.4351	0.327296	4	11	purine ribonucleoside monophosphate biosynthetic process	MainEffect	Worker	bilaterian
GO:0009156	0.000206492	19.4351	0.327296	4	11	ribonucleoside monophosphate biosynthetic process	MainEffect	Worker	bilaterian
GO:0009127	0.000206492	19.4351	0.327296	4	11	purine nucleoside monophosphate biosynthetic process	MainEffect	Worker	bilaterian
GO:0016042	0.000206492	19.4351	0.327296	4	11	lipid catabolic process	MainEffect	Worker	bilaterian
GO:0072521	0.000220674	6.78039	1.27943	7	43	purine-containing compound metabolic process	MainEffect	Worker	bilaterian
GO:0019438	0.000230082	2.80864	8.62872	20	290	aromatic compound biosynthetic process	MainEffect	Worker	bilaterian
GO:0045333	0.000244237	50.5281	0.148771	3	5	cellular respiration	MainEffect	Worker	bilaterian
GO:0022904	0.000244237	50.5281	0.148771	3	5	respiratory electron transport chain	MainEffect	Worker	bilaterian
GO:0009124	0.000302712	17	0.35705	4	12	nucleoside monophosphate biosynthetic process	MainEffect	Worker	bilaterian
GO:0009142	0.000302712	17	0.35705	4	12	nucleoside triphosphate biosynthetic process	MainEffect	Worker	bilaterian
GO:0009145	0.000302712	17	0.35705	4	12	purine nucleoside triphosphate biosynthetic process	MainEffect	Worker	bilaterian
GO:0009201	0.000302712	17	0.35705	4	12	ribonucleoside triphosphate biosynthetic process	MainEffect	Worker	bilaterian
GO:0009206	0.000302712	17	0.35705	4	12	purine ribonucleoside triphosphate biosynthetic process	MainEffect	Worker	bilaterian
GO:0018130	0.000380935	2.68782	8.95602	20	301	heterocycle biosynthetic process	MainEffect	Worker	bilaterian
GO:1901362	0.000398214	2.6773	8.98577	20	302	organic cyclic compound biosynthetic process	MainEffect	Worker	bilaterian
GO:0022900	0.000818395	25.2472	0.208279	3	7	electron transport chain	MainEffect	Worker	bilaterian
GO:0034220	0.000870286	6.27273	1.16041	6	39	ion transmembrane transport	MainEffect	Worker	bilaterian
GO:0097659	0.000892445	2.76862	6.78396	16	228	nucleic acid-templated transcription	MainEffect	Worker	bilaterian
GO:0006351	0.000892445	2.76862	6.78396	16	228	transcription, DNA-templated	MainEffect	Worker	bilaterian
GO:0032774	0.00113036	2.69998	6.93273	16	233	RNA biosynthetic process	MainEffect	Worker	bilaterian
GO:0006812	0.0011335	4.36905	2.1423	8	72	cation transport	MainEffect	Worker	bilaterian
GO:0008219	0.00128128	20.191	0.238034	3	8	cell death	MainEffect	Worker	bilaterian
GO:0015980	0.00128128	20.191	0.238034	3	8	energy derivation by oxidation of organic compounds	MainEffect	Worker	bilaterian
GO:0006915	0.00128128	20.191	0.238034	3	8	apoptotic process	MainEffect	Worker	bilaterian
GO:0016265	0.00128128	20.191	0.238034	3	8	death	MainEffect	Worker	bilaterian
GO:0012501	0.00128128	20.191	0.238034	3	8	programmed cell death	MainEffect	Worker	bilaterian
GO:0042451	0.00163125	9.69481	0.535576	4	18	purine nucleoside biosynthetic process	MainEffect	Worker	bilaterian
GO:0046129	0.00163125	9.69481	0.535576	4	18	purine ribonucleoside biosynthetic process	MainEffect	Worker	bilaterian
GO:0009117	0.00212529	4.40963	1.84476	7	62	nucleotide metabolic process	MainEffect	Worker	bilaterian
GO:0006753	0.00233384	4.32941	1.87451	7	63	nucleoside phosphate metabolic process	MainEffect	Worker	bilaterian
GO:0042455	0.00246764	8.47727	0.595084	4	20	ribonucleoside biosynthetic process	MainEffect	Worker	bilaterian
GO:0009163	0.00246764	8.47727	0.595084	4	20	nucleoside biosynthetic process	MainEffect	Worker	bilaterian
GO:1901659	0.00246764	8.47727	0.595084	4	20	glycosyl compound biosynthetic process	MainEffect	Worker	bilaterian
GO:0042775	0.00257689	66.6444	0.0892626	2	3	mitochondrial ATP synthesis coupled electron transport	MainEffect	Worker	bilaterian
GO:0055086	0.0050003	3.71855	2.1423	7	72	nucleobase-containing small molecule metabolic process	MainEffect	Worker	bilaterian
GO:0009152	0.00664335	6.15289	0.773609	4	26	purine ribonucleotide biosynthetic process	MainEffect	Worker	bilaterian
GO:0009260	0.00664335	6.15289	0.773609	4	26	ribonucleotide biosynthetic process	MainEffect	Worker	bilaterian
GO:0046390	0.00664335	6.15289	0.773609	4	26	ribose phosphate biosynthetic process	MainEffect	Worker	bilaterian
GO:1901135	0.00745483	2.71412	4.13583	10	139	carbohydrate derivative metabolic process	MainEffect	Worker	bilaterian
GO:0006164	0.00869541	5.63636	0.833118	4	28	purine nucleotide biosynthetic process	MainEffect	Worker	bilaterian
GO:0044712	0.00869541	5.63636	0.833118	4	28	single-organism catabolic process	MainEffect	Worker	bilaterian
GO:0072522	0.0111237	5.1993	0.892626	4	30	purine-containing compound biosynthetic process	MainEffect	Worker	bilaterian
GO:0006091	0.01281	7.18941	0.505821	3	17	generation of precursor metabolites and energy	MainEffect	Worker	bilaterian
GO:0006813	0.0218195	11.0889	0.238034	2	8	potassium ion transport	MainEffect	Worker	bilaterian
GO:0022411	0.0218195	11.0889	0.238034	2	8	cellular component disassembly	MainEffect	Worker	bilaterian
GO:0006139	0.0249099	1.68326	16.1863	24	544	nucleobase-containing compound metabolic process	MainEffect	Worker	bilaterian
GO:0000281	0.0297542	Inf	0.0297542	1	1	mitotic cytokinesis	MainEffect	Worker	bilaterian
GO:0006120	0.0297542	Inf	0.0297542	1	1	mitochondrial electron transport, NADH to ubiquinone	MainEffect	Worker	bilaterian
GO:0070836	0.0297542	Inf	0.0297542	1	1	caveola assembly	MainEffect	Worker	bilaterian
GO:0000917	0.0297542	Inf	0.0297542	1	1	barrier septum assembly	MainEffect	Worker	bilaterian
GO:0060548	0.0297542	Inf	0.0297542	1	1	negative regulation of cell death	MainEffect	Worker	bilaterian
GO:0044091	0.0297542	Inf	0.0297542	1	1	membrane biogenesis	MainEffect	Worker	bilaterian
GO:0000003	0.0297542	Inf	0.0297542	1	1	reproduction	MainEffect	Worker	bilaterian
GO:0000737	0.0297542	Inf	0.0297542	1	1	DNA catabolic process, endonucleolytic	MainEffect	Worker	bilaterian
GO:0006921	0.0297542	Inf	0.0297542	1	1	cellular component disassembly involved in execution phase of apoptosis	MainEffect	Worker	bilaterian
GO:0071709	0.0297542	Inf	0.0297542	1	1	membrane assembly	MainEffect	Worker	bilaterian
GO:0031579	0.0297542	Inf	0.0297542	1	1	membrane raft organization	MainEffect	Worker	bilaterian
GO:0044702	0.0297542	Inf	0.0297542	1	1	single organism reproductive process	MainEffect	Worker	bilaterian
GO:0044854	0.0297542	Inf	0.0297542	1	1	plasma membrane raft assembly	MainEffect	Worker	bilaterian
GO:0044857	0.0297542	Inf	0.0297542	1	1	plasma membrane raft organization	MainEffect	Worker	bilaterian
GO:1902410	0.0297542	Inf	0.0297542	1	1	mitotic cytokinetic process	MainEffect	Worker	bilaterian
GO:0015889	0.0297542	Inf	0.0297542	1	1	cobalamin transport	MainEffect	Worker	bilaterian
GO:0051694	0.0297542	Inf	0.0297542	1	1	pointed-end actin filament capping	MainEffect	Worker	bilaterian
GO:0001765	0.0297542	Inf	0.0297542	1	1	membrane raft assembly	MainEffect	Worker	bilaterian
GO:0030262	0.0297542	Inf	0.0297542	1	1	apoptotic nuclear changes	MainEffect	Worker	bilaterian
GO:0097194	0.0297542	Inf	0.0297542	1	1	execution phase of apoptosis	MainEffect	Worker	bilaterian
GO:0090529	0.0297542	Inf	0.0297542	1	1	cell septum assembly	MainEffect	Worker	bilaterian
GO:0061640	0.0297542	Inf	0.0297542	1	1	cytoskeleton-dependent cytokinesis	MainEffect	Worker	bilaterian
GO:0019954	0.0297542	Inf	0.0297542	1	1	asexual reproduction	MainEffect	Worker	bilaterian
GO:0051180	0.0297542	Inf	0.0297542	1	1	vitamin transport	MainEffect	Worker	bilaterian
GO:0032505	0.0297542	Inf	0.0297542	1	1	reproduction of a single-celled organism	MainEffect	Worker	bilaterian
GO:0032506	0.0297542	Inf	0.0297542	1	1	cytokinetic process	MainEffect	Worker	bilaterian
GO:0043093	0.0297542	Inf	0.0297542	1	1	FtsZ-dependent cytokinesis	MainEffect	Worker	bilaterian
GO:0043066	0.0297542	Inf	0.0297542	1	1	negative regulation of apoptotic process	MainEffect	Worker	bilaterian
GO:0043069	0.0297542	Inf	0.0297542	1	1	negative regulation of programmed cell death	MainEffect	Worker	bilaterian
GO:0006308	0.0297542	Inf	0.0297542	1	1	DNA catabolic process	MainEffect	Worker	bilaterian
GO:0006309	0.0297542	Inf	0.0297542	1	1	apoptotic DNA fragmentation	MainEffect	Worker	bilaterian
GO:0022414	0.0297542	Inf	0.0297542	1	1	reproductive process	MainEffect	Worker	bilaterian
GO:0044271	0.0323593	1.69695	13.1514	20	442	cellular nitrogen compound biosynthetic process	MainEffect	Worker	bilaterian
GO:0006725	0.0335461	1.62617	16.6326	24	559	cellular aromatic compound metabolic process	MainEffect	Worker	bilaterian
GO:0019637	0.0350022	2.43866	3.12419	7	105	organophosphate metabolic process	MainEffect	Worker	bilaterian
GO:0009165	0.0374068	3.45105	1.27943	4	43	nucleotide biosynthetic process	MainEffect	Worker	bilaterian
GO:1901293	0.0374068	3.45105	1.27943	4	43	nucleoside phosphate biosynthetic process	MainEffect	Worker	bilaterian
GO:0006811	0.0375313	2.13502	4.58215	9	154	ion transport	MainEffect	Worker	bilaterian
GO:0046483	0.0390107	1.59701	16.8706	24	567	heterocycle metabolic process	MainEffect	Worker	bilaterian
GO:0006814	0.0404493	7.38519	0.327296	2	11	sodium ion transport	MainEffect	Worker	bilaterian
GO:1901360	0.0419852	1.58275	16.9897	24	571	organic cyclic compound metabolic process	MainEffect	Worker	bilaterian
GO:0006040	6.77659e-05	61.7838	0.0905563	3	40	amino sugar metabolic process	MainEffect	Worker	insect
GO:0006030	6.77659e-05	61.7838	0.0905563	3	40	chitin metabolic process	MainEffect	Worker	insect
GO:1901071	6.77659e-05	61.7838	0.0905563	3	40	glucosamine-containing compound metabolic process	MainEffect	Worker	insect
GO:1901135	0.000123249	29.1358	0.314683	4	139	carbohydrate derivative metabolic process	MainEffect	Worker	insect
GO:0006022	0.000125259	49.5489	0.110931	3	49	aminoglycan metabolic process	MainEffect	Worker	insect
GO:0006807	0.00123912	18.4195	1.72962	6	764	nitrogen compound metabolic process	MainEffect	Worker	insect
GO:1901564	0.00264946	12.1974	0.697283	4	308	organonitrogen compound metabolic process	MainEffect	Worker	insect
GO:0071704	0.00642632	Inf	3.40718	7	1505	organic substance metabolic process	MainEffect	Worker	insect
GO:0043170	0.0157195	9.52852	2.71216	6	1198	macromolecule metabolic process	MainEffect	Worker	insect
GO:0015985	0.0202176	64.1042	0.0203752	1	9	energy coupled proton transport, down electrochemical gradient	MainEffect	Worker	insect
GO:0015986	0.0202176	64.1042	0.0203752	1	9	ATP synthesis coupled proton transport	MainEffect	Worker	insect
GO:0006754	0.0202176	64.1042	0.0203752	1	9	ATP biosynthetic process	MainEffect	Worker	insect
GO:0009168	0.0246624	51.25	0.024903	1	11	purine ribonucleoside monophosphate biosynthetic process	MainEffect	Worker	insect
GO:0009156	0.0246624	51.25	0.024903	1	11	ribonucleoside monophosphate biosynthetic process	MainEffect	Worker	insect
GO:0009127	0.0246624	51.25	0.024903	1	11	purine nucleoside monophosphate biosynthetic process	MainEffect	Worker	insect
GO:0009124	0.0268784	46.5758	0.0271669	1	12	nucleoside monophosphate biosynthetic process	MainEffect	Worker	insect
GO:0009142	0.0268784	46.5758	0.0271669	1	12	nucleoside triphosphate biosynthetic process	MainEffect	Worker	insect
GO:0009145	0.0268784	46.5758	0.0271669	1	12	purine nucleoside triphosphate biosynthetic process	MainEffect	Worker	insect
GO:0009201	0.0268784	46.5758	0.0271669	1	12	ribonucleoside triphosphate biosynthetic process	MainEffect	Worker	insect
GO:0009206	0.0268784	46.5758	0.0271669	1	12	purine ribonucleoside triphosphate biosynthetic process	MainEffect	Worker	insect
GO:0042451	0.0400837	30.0784	0.0407503	1	18	purine nucleoside biosynthetic process	MainEffect	Worker	insect
GO:1902600	0.0400837	30.0784	0.0407503	1	18	hydrogen ion transmembrane transport	MainEffect	Worker	insect
GO:0046129	0.0400837	30.0784	0.0407503	1	18	purine ribonucleoside biosynthetic process	MainEffect	Worker	insect
GO:0015992	0.0422696	28.3981	0.0430142	1	19	proton transport	MainEffect	Worker	insect
GO:0006818	0.0422696	28.3981	0.0430142	1	19	hydrogen transport	MainEffect	Worker	insect
GO:0042455	0.0444512	26.8947	0.0452781	1	20	ribonucleoside biosynthetic process	MainEffect	Worker	insect
GO:0009163	0.0444512	26.8947	0.0452781	1	20	nucleoside biosynthetic process	MainEffect	Worker	insect
GO:1901659	0.0444512	26.8947	0.0452781	1	20	glycosyl compound biosynthetic process	MainEffect	Worker	insect
GO:0046034	0.0466286	25.5417	0.047542	1	21	ATP metabolic process	MainEffect	Worker	insect
GO:0008152	0.0473633	Inf	4.53008	7	2001	metabolic process	MainEffect	Worker	insect
GO:0007600	5.90764e-39	152.979	1.13066	29	92	sensory perception	MainEffect	Worker	ant
GO:0007606	5.90764e-39	152.979	1.13066	29	92	sensory perception of chemical stimulus	MainEffect	Worker	ant
GO:0003008	5.90764e-39	152.979	1.13066	29	92	system process	MainEffect	Worker	ant
GO:0050877	5.90764e-39	152.979	1.13066	29	92	neurological system process	MainEffect	Worker	ant
GO:0032501	2.44819e-36	118.267	1.35188	29	110	multicellular organismal process	MainEffect	Worker	ant
GO:0050909	1.49359e-18	70.6767	0.479301	14	39	sensory perception of taste	MainEffect	Worker	ant
GO:0007608	4.43048e-18	51.762	0.651358	15	53	sensory perception of smell	MainEffect	Worker	ant
GO:0006869	0.0139641	12.9957	0.184347	2	15	lipid transport	MainEffect	Worker	ant
GO:0010876	0.0139641	12.9957	0.184347	2	15	lipid localization	MainEffect	Worker	ant
GO:0007600	5.90764e-39	152.979	1.13066	29	92	sensory perception	MainEffect	Worker	hymenopteran_ant
GO:0007606	5.90764e-39	152.979	1.13066	29	92	sensory perception of chemical stimulus	MainEffect	Worker	hymenopteran_ant
GO:0003008	5.90764e-39	152.979	1.13066	29	92	system process	MainEffect	Worker	hymenopteran_ant
GO:0050877	5.90764e-39	152.979	1.13066	29	92	neurological system process	MainEffect	Worker	hymenopteran_ant
GO:0032501	2.44819e-36	118.267	1.35188	29	110	multicellular organismal process	MainEffect	Worker	hymenopteran_ant
GO:0050909	1.49359e-18	70.6767	0.479301	14	39	sensory perception of taste	MainEffect	Worker	hymenopteran_ant
GO:0007608	4.43048e-18	51.762	0.651358	15	53	sensory perception of smell	MainEffect	Worker	hymenopteran_ant
GO:0006869	0.0139641	12.9957	0.184347	2	15	lipid transport	MainEffect	Worker	hymenopteran_ant
GO:0010876	0.0139641	12.9957	0.184347	2	15	lipid localization	MainEffect	Worker	hymenopteran_ant
GO:0008152	7.42721e-29	3.53823	349.463	456	2001	metabolic process	MainEffect	Reproductive	cellular
GO:0044238	3.10547e-15	2.12009	250.44	333	1434	primary metabolic process	MainEffect	Reproductive	cellular
GO:0071704	1.53292e-13	2.02395	262.84	340	1505	organic substance metabolic process	MainEffect	Reproductive	cellular
GO:0044237	1.06779e-12	1.96923	202.762	276	1161	cellular metabolic process	MainEffect	Reproductive	cellular
GO:0044710	2.86652e-12	2.09878	117.186	180	671	single-organism metabolic process	MainEffect	Reproductive	cellular
GO:0046483	4.11702e-11	2.09116	99.0233	155	567	heterocycle metabolic process	MainEffect	Reproductive	cellular
GO:0006520	5.9169e-11	6.11993	10.1294	32	58	cellular amino acid metabolic process	MainEffect	Reproductive	cellular
GO:1901360	7.64365e-11	2.06718	99.7219	155	571	organic cyclic compound metabolic process	MainEffect	Reproductive	cellular
GO:0034660	1.41103e-10	4.86649	13.0983	37	75	ncRNA metabolic process	MainEffect	Reproductive	cellular
GO:0043038	1.52392e-10	9.08408	6.46184	24	37	amino acid activation	MainEffect	Reproductive	cellular
GO:0043039	1.52392e-10	9.08408	6.46184	24	37	tRNA aminoacylation	MainEffect	Reproductive	cellular
GO:0006418	9.8581e-10	8.9897	5.9379	22	34	tRNA aminoacylation for protein translation	MainEffect	Reproductive	cellular
GO:0006399	1.70178e-09	4.96063	11.1772	32	64	tRNA metabolic process	MainEffect	Reproductive	cellular
GO:0006139	3.58299e-09	1.95636	95.0065	144	544	nucleobase-containing compound metabolic process	MainEffect	Reproductive	cellular
GO:0006725	3.8033e-09	1.94286	97.6261	147	559	cellular aromatic compound metabolic process	MainEffect	Reproductive	cellular
GO:0043412	7.33548e-09	2.18606	58.1565	98	333	macromolecule modification	MainEffect	Reproductive	cellular
GO:0019752	1.16196e-08	3.83731	14.8448	37	85	carboxylic acid metabolic process	MainEffect	Reproductive	cellular
GO:0006082	1.40229e-08	3.71213	15.5433	38	89	organic acid metabolic process	MainEffect	Reproductive	cellular
GO:0043436	1.40229e-08	3.71213	15.5433	38	89	oxoacid metabolic process	MainEffect	Reproductive	cellular
GO:0044281	1.44307e-08	2.69801	30.2135	60	173	small molecule metabolic process	MainEffect	Reproductive	cellular
GO:0006796	2.30919e-08	2.16227	55.3622	93	317	phosphate-containing compound metabolic process	MainEffect	Reproductive	cellular
GO:0006793	2.74877e-08	2.15174	55.5369	93	318	phosphorus metabolic process	MainEffect	Reproductive	cellular
GO:0036211	3.57086e-08	2.14474	55.0129	92	315	protein modification process	MainEffect	Reproductive	cellular
GO:0006464	3.57086e-08	2.14474	55.0129	92	315	cellular protein modification process	MainEffect	Reproductive	cellular
GO:0006259	6.39254e-08	3.17671	18.8616	42	108	DNA metabolic process	MainEffect	Reproductive	cellular
GO:0044260	7.04632e-08	1.69304	166.261	219	952	cellular macromolecule metabolic process	MainEffect	Reproductive	cellular
GO:0006468	4.65356e-07	2.38159	32.1345	59	184	protein phosphorylation	MainEffect	Reproductive	cellular
GO:0016310	1.21774e-06	2.22496	35.9767	63	206	phosphorylation	MainEffect	Reproductive	cellular
GO:0044267	3.18755e-06	1.71396	91.5136	129	524	cellular protein metabolic process	MainEffect	Reproductive	cellular
GO:0043170	4.0221e-06	1.54062	209.224	256	1198	macromolecule metabolic process	MainEffect	Reproductive	cellular
GO:0043545	6.31684e-06	38.3609	1.5718	8	9	molybdopterin cofactor metabolic process	MainEffect	Reproductive	cellular
GO:0051189	6.31684e-06	38.3609	1.5718	8	9	prosthetic group metabolic process	MainEffect	Reproductive	cellular
GO:0032324	6.31684e-06	38.3609	1.5718	8	9	molybdopterin cofactor biosynthetic process	MainEffect	Reproductive	cellular
GO:0090304	1.43429e-05	1.68921	80.8603	114	463	nucleic acid metabolic process	MainEffect	Reproductive	cellular
GO:0006260	1.8329e-05	4.36552	6.63648	18	38	DNA replication	MainEffect	Reproductive	cellular
GO:0051188	2.54223e-05	6.27059	4.01682	13	23	cofactor biosynthetic process	MainEffect	Reproductive	cellular
GO:0034641	3.24922e-05	1.55441	118.758	155	680	cellular nitrogen compound metabolic process	MainEffect	Reproductive	cellular
GO:0006807	3.2953e-05	1.53091	133.428	171	764	nitrogen compound metabolic process	MainEffect	Reproductive	cellular
GO:0006732	4.1837e-05	4.83238	5.23933	15	30	coenzyme metabolic process	MainEffect	Reproductive	cellular
GO:0019538	4.65784e-05	1.52747	126.792	163	726	protein metabolic process	MainEffect	Reproductive	cellular
GO:0090407	7.6398e-05	2.81807	12.3997	26	71	organophosphate biosynthetic process	MainEffect	Reproductive	cellular
GO:0006281	0.000111041	3.05427	9.95472	22	57	DNA repair	MainEffect	Reproductive	cellular
GO:0072527	0.000124512	16.7448	1.5718	7	9	pyrimidine-containing compound metabolic process	MainEffect	Reproductive	cellular
GO:0006974	0.00020113	2.88688	10.304	22	59	cellular response to DNA damage stimulus	MainEffect	Reproductive	cellular
GO:0018193	0.00025171	4.81061	4.19146	12	24	peptidyl-amino acid modification	MainEffect	Reproductive	cellular
GO:0009108	0.000261701	7.19209	2.61966	9	15	coenzyme biosynthetic process	MainEffect	Reproductive	cellular
GO:0033554	0.000266687	2.80979	10.4787	22	60	cellular response to stress	MainEffect	Reproductive	cellular
GO:0006950	0.000277803	2.65116	11.8758	24	68	response to stress	MainEffect	Reproductive	cellular
GO:0006396	0.000344025	2.4347	14.1462	27	81	RNA processing	MainEffect	Reproductive	cellular
GO:0051186	0.000369969	3.61714	6.11255	15	35	cofactor metabolic process	MainEffect	Reproductive	cellular
GO:0072528	0.0005635	14.3258	1.39715	6	8	pyrimidine-containing compound biosynthetic process	MainEffect	Reproductive	cellular
GO:0044711	0.00118271	2.01124	19.7348	33	113	single-organism biosynthetic process	MainEffect	Reproductive	cellular
GO:0019637	0.0013619	2.03945	18.3376	31	105	organophosphate metabolic process	MainEffect	Reproductive	cellular
GO:0018208	0.00167698	5.46724	2.61966	8	15	peptidyl-proline modification	MainEffect	Reproductive	cellular
GO:0000413	0.00167698	5.46724	2.61966	8	15	protein peptidyl-prolyl isomerization	MainEffect	Reproductive	cellular
GO:1901566	0.00213336	1.6501	37.5485	54	215	organonitrogen compound biosynthetic process	MainEffect	Reproductive	cellular
GO:0008213	0.00246141	11.9159	1.22251	5	7	protein alkylation	MainEffect	Reproductive	cellular
GO:0006298	0.00246141	11.9159	1.22251	5	7	mismatch repair	MainEffect	Reproductive	cellular
GO:0006220	0.00246141	11.9159	1.22251	5	7	pyrimidine nucleotide metabolic process	MainEffect	Reproductive	cellular
GO:0006479	0.00246141	11.9159	1.22251	5	7	protein methylation	MainEffect	Reproductive	cellular
GO:0032259	0.00284756	4.78195	2.79431	8	16	methylation	MainEffect	Reproductive	cellular
GO:0043414	0.00307476	7.1573	1.74644	6	10	macromolecule methylation	MainEffect	Reproductive	cellular
GO:0006777	0.00396888	19.0373	0.873221	4	5	Mo-molybdopterin cofactor biosynthetic process	MainEffect	Reproductive	cellular
GO:0019720	0.00396888	19.0373	0.873221	4	5	Mo-molybdopterin cofactor metabolic process	MainEffect	Reproductive	cellular
GO:0034470	0.0043532	2.69034	6.81113	14	39	ncRNA processing	MainEffect	Reproductive	cellular
GO:0009066	0.00530234	Inf	0.523933	3	3	aspartate family amino acid metabolic process	MainEffect	Reproductive	cellular
GO:0006826	0.00530234	Inf	0.523933	3	3	iron ion transport	MainEffect	Reproductive	cellular
GO:0000394	0.00530234	Inf	0.523933	3	3	RNA splicing, via endonucleolytic cleavage and ligation	MainEffect	Reproductive	cellular
GO:0015684	0.00530234	Inf	0.523933	3	3	ferrous iron transport	MainEffect	Reproductive	cellular
GO:0006388	0.00530234	Inf	0.523933	3	3	tRNA splicing, via endonucleolytic cleavage and ligation	MainEffect	Reproductive	cellular
GO:0006420	0.00530234	Inf	0.523933	3	3	arginyl-tRNA aminoacylation	MainEffect	Reproductive	cellular
GO:1901605	0.00843473	4.17636	2.61966	7	15	alpha-amino acid metabolic process	MainEffect	Reproductive	cellular
GO:0055086	0.00912436	1.98425	12.5744	21	72	nucleobase-containing small molecule metabolic process	MainEffect	Reproductive	cellular
GO:0016072	0.0098683	4.76779	2.09573	6	12	rRNA metabolic process	MainEffect	Reproductive	cellular
GO:0006364	0.0098683	4.76779	2.09573	6	12	rRNA processing	MainEffect	Reproductive	cellular
GO:0006221	0.010264	9.51493	1.04787	4	6	pyrimidine nucleotide biosynthetic process	MainEffect	Reproductive	cellular
GO:0008652	0.010264	9.51493	1.04787	4	6	cellular amino acid biosynthetic process	MainEffect	Reproductive	cellular
GO:1901607	0.010264	9.51493	1.04787	4	6	alpha-amino acid biosynthetic process	MainEffect	Reproductive	cellular
GO:0042254	0.0113906	3.07264	4.01682	9	23	ribosome biogenesis	MainEffect	Reproductive	cellular
GO:0009165	0.0114825	2.31559	7.5097	14	43	nucleotide biosynthetic process	MainEffect	Reproductive	cellular
GO:1901293	0.0114825	2.31559	7.5097	14	43	nucleoside phosphate biosynthetic process	MainEffect	Reproductive	cellular
GO:0006457	0.0157421	2.50617	5.58862	11	32	protein folding	MainEffect	Reproductive	cellular
GO:1901564	0.0168557	1.38785	53.7904	68	308	organonitrogen compound metabolic process	MainEffect	Reproductive	cellular
GO:0034968	0.0184441	14.2514	0.698577	3	4	histone lysine methylation	MainEffect	Reproductive	cellular
GO:0034030	0.0184441	14.2514	0.698577	3	4	ribonucleoside bisphosphate biosynthetic process	MainEffect	Reproductive	cellular
GO:0034033	0.0184441	14.2514	0.698577	3	4	purine nucleoside bisphosphate biosynthetic process	MainEffect	Reproductive	cellular
GO:0009147	0.0184441	14.2514	0.698577	3	4	pyrimidine nucleoside triphosphate metabolic process	MainEffect	Reproductive	cellular
GO:0015937	0.0184441	14.2514	0.698577	3	4	coenzyme A biosynthetic process	MainEffect	Reproductive	cellular
GO:1901068	0.0184441	14.2514	0.698577	3	4	guanosine-containing compound metabolic process	MainEffect	Reproductive	cellular
GO:0018022	0.0184441	14.2514	0.698577	3	4	peptidyl-lysine methylation	MainEffect	Reproductive	cellular
GO:1901070	0.0184441	14.2514	0.698577	3	4	guanosine-containing compound biosynthetic process	MainEffect	Reproductive	cellular
GO:0033866	0.0184441	14.2514	0.698577	3	4	nucleoside bisphosphate biosynthetic process	MainEffect	Reproductive	cellular
GO:0016571	0.0184441	14.2514	0.698577	3	4	histone methylation	MainEffect	Reproductive	cellular
GO:0000041	0.0206674	6.3408	1.22251	4	7	transition metal ion transport	MainEffect	Reproductive	cellular
GO:0018205	0.0206674	6.3408	1.22251	4	7	peptidyl-lysine modification	MainEffect	Reproductive	cellular
GO:0051276	0.0250683	2.28643	5.9379	11	34	chromosome organization	MainEffect	Reproductive	cellular
GO:0072522	0.0260668	2.38868	5.23933	10	30	purine-containing compound biosynthetic process	MainEffect	Reproductive	cellular
GO:0022613	0.0267091	2.52742	4.54075	9	26	ribonucleoprotein complex biogenesis	MainEffect	Reproductive	cellular
GO:0019692	0.030454	Inf	0.349288	2	2	deoxyribose phosphate metabolic process	MainEffect	Reproductive	cellular
GO:0009112	0.030454	Inf	0.349288	2	2	nucleobase metabolic process	MainEffect	Reproductive	cellular
GO:0009262	0.030454	Inf	0.349288	2	2	deoxyribonucleotide metabolic process	MainEffect	Reproductive	cellular
GO:0009219	0.030454	Inf	0.349288	2	2	pyrimidine deoxyribonucleotide metabolic process	MainEffect	Reproductive	cellular
GO:0009067	0.030454	Inf	0.349288	2	2	aspartate family amino acid biosynthetic process	MainEffect	Reproductive	cellular
GO:0006528	0.030454	Inf	0.349288	2	2	asparagine metabolic process	MainEffect	Reproductive	cellular
GO:0006529	0.030454	Inf	0.349288	2	2	asparagine biosynthetic process	MainEffect	Reproductive	cellular
GO:0046112	0.030454	Inf	0.349288	2	2	nucleobase biosynthetic process	MainEffect	Reproductive	cellular
GO:0009394	0.030454	Inf	0.349288	2	2	2'-deoxyribonucleotide metabolic process	MainEffect	Reproductive	cellular
GO:0006419	0.030454	Inf	0.349288	2	2	alanyl-tRNA aminoacylation	MainEffect	Reproductive	cellular
GO:0009117	0.0326439	1.81088	10.8279	17	62	nucleotide metabolic process	MainEffect	Reproductive	cellular
GO:0009058	0.0375001	1.23917	103.564	119	593	biosynthetic process	MainEffect	Reproductive	cellular
GO:0006753	0.0377408	1.7708	11.0026	17	63	nucleoside phosphate metabolic process	MainEffect	Reproductive	cellular
GO:0034032	0.0401568	7.12291	0.873221	3	5	purine nucleoside bisphosphate metabolic process	MainEffect	Reproductive	cellular
GO:0015936	0.0401568	7.12291	0.873221	3	5	coenzyme A metabolic process	MainEffect	Reproductive	cellular
GO:0033865	0.0401568	7.12291	0.873221	3	5	nucleoside bisphosphate metabolic process	MainEffect	Reproductive	cellular
GO:0033875	0.0401568	7.12291	0.873221	3	5	ribonucleoside bisphosphate metabolic process	MainEffect	Reproductive	cellular
GO:0006164	0.0427178	2.25959	4.89004	9	28	purine nucleotide biosynthetic process	MainEffect	Reproductive	cellular
GO:0008033	0.0427178	2.25959	4.89004	9	28	tRNA processing	MainEffect	Reproductive	cellular
GO:0046394	0.043259	3.39786	2.09573	5	12	carboxylic acid biosynthetic process	MainEffect	Reproductive	cellular
GO:0016053	0.043259	3.39786	2.09573	5	12	organic acid biosynthetic process	MainEffect	Reproductive	cellular
GO:0006310	0.0458913	2.85618	2.79431	6	16	DNA recombination	MainEffect	Reproductive	cellular
GO:0090304	9.66432e-15	3.03642	45.0721	95	463	nucleic acid metabolic process	MainEffect	Reproductive	eukaryote
GO:0051649	2.91702e-12	5.60505	9.34541	34	96	establishment of localization in cell	MainEffect	Reproductive	eukaryote
GO:0051641	7.51768e-12	5.19069	10.1242	35	104	cellular localization	MainEffect	Reproductive	eukaryote
GO:0009987	2.37004e-10	2.34149	184.085	233	1891	cellular process	MainEffect	Reproductive	eukaryote
GO:0006139	3.1071e-10	2.40545	52.9573	95	544	nucleobase-containing compound metabolic process	MainEffect	Reproductive	eukaryote
GO:0043632	4.78052e-10	7.25711	5.0621	22	52	modification-dependent macromolecule catabolic process	MainEffect	Reproductive	eukaryote
GO:0019941	4.78052e-10	7.25711	5.0621	22	52	modification-dependent protein catabolic process	MainEffect	Reproductive	eukaryote
GO:0006511	4.78052e-10	7.25711	5.0621	22	52	ubiquitin-dependent protein catabolic process	MainEffect	Reproductive	eukaryote
GO:0044265	5.12004e-10	6.07547	6.42497	25	66	cellular macromolecule catabolic process	MainEffect	Reproductive	eukaryote
GO:0046907	1.40734e-09	5.00916	8.17723	28	84	intracellular transport	MainEffect	Reproductive	eukaryote
GO:0006725	1.52711e-09	2.31278	54.4175	95	559	cellular aromatic compound metabolic process	MainEffect	Reproductive	eukaryote
GO:0007017	2.08669e-09	8.81237	3.69922	18	38	microtubule-based process	MainEffect	Reproductive	eukaryote
GO:0016070	2.56139e-09	2.56394	35.532	70	365	RNA metabolic process	MainEffect	Reproductive	eukaryote
GO:0006259	2.59949e-09	4.24966	10.5136	32	108	DNA metabolic process	MainEffect	Reproductive	eukaryote
GO:0046483	3.44133e-09	2.26577	55.1963	95	567	heterocycle metabolic process	MainEffect	Reproductive	eukaryote
GO:1901360	5.11831e-09	2.24285	55.5857	95	571	organic cyclic compound metabolic process	MainEffect	Reproductive	eukaryote
GO:0009057	5.98735e-09	5.17625	7.1064	25	73	macromolecule catabolic process	MainEffect	Reproductive	eukaryote
GO:0033554	1.20513e-08	5.7127	5.84088	22	60	cellular response to stress	MainEffect	Reproductive	eukaryote
GO:0044248	1.39851e-08	4.70321	7.88519	26	81	cellular catabolic process	MainEffect	Reproductive	eukaryote
GO:0044257	1.72048e-08	5.56419	5.93823	22	61	cellular protein catabolic process	MainEffect	Reproductive	eukaryote
GO:0051603	1.72048e-08	5.56419	5.93823	22	61	proteolysis involved in cellular protein catabolic process	MainEffect	Reproductive	eukaryote
GO:0032774	1.77611e-08	2.83892	22.6821	50	233	RNA biosynthetic process	MainEffect	Reproductive	eukaryote
GO:0007049	1.91782e-08	9.70629	2.92044	15	30	cell cycle	MainEffect	Reproductive	eukaryote
GO:0044260	2.22352e-08	1.99495	92.6753	136	952	cellular macromolecule metabolic process	MainEffect	Reproductive	eukaryote
GO:0006281	2.3834e-08	5.73958	5.54884	21	57	DNA repair	MainEffect	Reproductive	eukaryote
GO:0030163	3.41373e-08	5.28892	6.13292	22	63	protein catabolic process	MainEffect	Reproductive	eukaryote
GO:0071840	3.83591e-08	3.37484	14.0181	36	144	cellular component organization or biogenesis	MainEffect	Reproductive	eukaryote
GO:0006974	4.83244e-08	5.43355	5.74353	21	59	cellular response to DNA damage stimulus	MainEffect	Reproductive	eukaryote
GO:0015031	6.7856e-08	5.29231	5.84088	21	60	protein transport	MainEffect	Reproductive	eukaryote
GO:0008104	1.21875e-07	4.81179	6.52232	22	67	protein localization	MainEffect	Reproductive	eukaryote
GO:0006950	1.64437e-07	4.70547	6.61966	22	68	response to stress	MainEffect	Reproductive	eukaryote
GO:0045184	1.78466e-07	4.90893	6.13292	21	63	establishment of protein localization	MainEffect	Reproductive	eukaryote
GO:0097659	1.90128e-07	2.66825	22.1953	47	228	nucleic acid-templated transcription	MainEffect	Reproductive	eukaryote
GO:0006351	1.90128e-07	2.66825	22.1953	47	228	transcription, DNA-templated	MainEffect	Reproductive	eukaryote
GO:0033036	2.42445e-07	4.05381	8.37193	25	86	macromolecule localization	MainEffect	Reproductive	eukaryote
GO:0006886	5.29331e-07	5.31577	4.96475	18	51	intracellular protein transport	MainEffect	Reproductive	eukaryote
GO:0006996	6.09427e-07	3.94368	8.17723	24	84	organelle organization	MainEffect	Reproductive	eukaryote
GO:0034641	7.40393e-07	1.92929	66.1966	101	680	cellular nitrogen compound metabolic process	MainEffect	Reproductive	eukaryote
GO:1902589	7.41268e-07	5.50904	4.57536	17	47	single-organism organelle organization	MainEffect	Reproductive	eukaryote
GO:0034613	9.56541e-07	4.75432	5.64618	19	58	cellular protein localization	MainEffect	Reproductive	eukaryote
GO:0070727	9.56541e-07	4.75432	5.64618	19	58	cellular macromolecule localization	MainEffect	Reproductive	eukaryote
GO:0007018	2.6546e-06	7.68443	2.6284	12	27	microtubule-based movement	MainEffect	Reproductive	eukaryote
GO:0019222	3.94693e-06	2.52011	19.4696	40	200	regulation of metabolic process	MainEffect	Reproductive	eukaryote
GO:0071702	4.1439e-06	3.24566	10.2215	26	105	organic substance transport	MainEffect	Reproductive	eukaryote
GO:0009056	4.1439e-06	3.24566	10.2215	26	105	catabolic process	MainEffect	Reproductive	eukaryote
GO:0034654	6.44229e-06	2.22864	27.1601	50	279	nucleobase-containing compound biosynthetic process	MainEffect	Reproductive	eukaryote
GO:0006289	7.18783e-06	22.127	0.97348	7	10	nucleotide-excision repair	MainEffect	Reproductive	eukaryote
GO:1901575	7.8013e-06	3.19264	9.9295	25	102	organic substance catabolic process	MainEffect	Reproductive	eukaryote
GO:0031323	8.06744e-06	2.49121	18.5935	38	191	regulation of cellular metabolic process	MainEffect	Reproductive	eukaryote
GO:0006302	8.4828e-06	Inf	0.48674	5	5	double-strand break repair	MainEffect	Reproductive	eukaryote
GO:0006928	1.50297e-05	6.05791	3.01779	12	31	movement of cell or subcellular component	MainEffect	Reproductive	eukaryote
GO:0060255	1.58448e-05	2.43329	18.3988	37	189	regulation of macromolecule metabolic process	MainEffect	Reproductive	eukaryote
GO:0080090	1.79651e-05	2.41647	18.4961	37	190	regulation of primary metabolic process	MainEffect	Reproductive	eukaryote
GO:0016192	1.96111e-05	4.01494	5.64618	17	58	vesicle-mediated transport	MainEffect	Reproductive	eukaryote
GO:0019438	1.99738e-05	2.11736	28.2309	50	290	aromatic compound biosynthetic process	MainEffect	Reproductive	eukaryote
GO:0016043	2.55183e-05	2.79647	11.8765	27	122	cellular component organization	MainEffect	Reproductive	eukaryote
GO:0022402	2.67579e-05	8.57158	1.84961	9	19	cell cycle process	MainEffect	Reproductive	eukaryote
GO:1903506	4.25935e-05	2.39328	17.0359	34	175	regulation of nucleic acid-templated transcription	MainEffect	Reproductive	eukaryote
GO:2001141	4.25935e-05	2.39328	17.0359	34	175	regulation of RNA biosynthetic process	MainEffect	Reproductive	eukaryote
GO:0006355	4.25935e-05	2.39328	17.0359	34	175	regulation of transcription, DNA-templated	MainEffect	Reproductive	eukaryote
GO:0051252	4.25935e-05	2.39328	17.0359	34	175	regulation of RNA metabolic process	MainEffect	Reproductive	eukaryote
GO:0000226	5.28904e-05	18.9017	0.876132	6	9	microtubule cytoskeleton organization	MainEffect	Reproductive	eukaryote
GO:0022406	5.28904e-05	18.9017	0.876132	6	9	membrane docking	MainEffect	Reproductive	eukaryote
GO:0010468	5.44438e-05	2.35803	17.2306	34	177	regulation of gene expression	MainEffect	Reproductive	eukaryote
GO:0010467	5.58967e-05	1.831	44.6827	69	459	gene expression	MainEffect	Reproductive	eukaryote
GO:0018130	5.66434e-05	2.01584	29.3017	50	301	heterocycle biosynthetic process	MainEffect	Reproductive	eukaryote
GO:0016071	5.70204e-05	6.35968	2.4337	10	25	mRNA metabolic process	MainEffect	Reproductive	eukaryote
GO:1901362	6.20139e-05	2.00705	29.3991	50	302	organic cyclic compound biosynthetic process	MainEffect	Reproductive	eukaryote
GO:0019219	6.92171e-05	2.32375	17.4253	34	179	regulation of nucleobase-containing compound metabolic process	MainEffect	Reproductive	eukaryote
GO:2000112	7.7891e-05	2.30696	17.5226	34	180	regulation of cellular macromolecule biosynthetic process	MainEffect	Reproductive	eukaryote
GO:0031326	7.7891e-05	2.30696	17.5226	34	180	regulation of cellular biosynthetic process	MainEffect	Reproductive	eukaryote
GO:0009889	7.7891e-05	2.30696	17.5226	34	180	regulation of biosynthetic process	MainEffect	Reproductive	eukaryote
GO:0010556	7.7891e-05	2.30696	17.5226	34	180	regulation of macromolecule biosynthetic process	MainEffect	Reproductive	eukaryote
GO:0034645	8.15045e-05	1.81666	43.5146	67	447	cellular macromolecule biosynthetic process	MainEffect	Reproductive	eukaryote
GO:0006325	8.16668e-05	8.43989	1.65492	8	17	chromatin organization	MainEffect	Reproductive	eukaryote
GO:0051171	8.75382e-05	2.2904	17.62	34	181	regulation of nitrogen compound metabolic process	MainEffect	Reproductive	eukaryote
GO:0009059	9.42137e-05	1.80565	43.7092	67	449	macromolecule biosynthetic process	MainEffect	Reproductive	eukaryote
GO:0006807	0.00010452	1.64841	74.3739	102	764	nitrogen compound metabolic process	MainEffect	Reproductive	eukaryote
GO:0048285	0.000121444	14.1712	0.97348	6	10	organelle fission	MainEffect	Reproductive	eukaryote
GO:0042254	0.000166261	6.11375	2.239	9	23	ribosome biogenesis	MainEffect	Reproductive	eukaryote
GO:0050789	0.000171819	1.68701	56.5592	81	581	regulation of biological process	MainEffect	Reproductive	eukaryote
GO:0050794	0.000182169	1.68733	55.7804	80	573	regulation of cellular process	MainEffect	Reproductive	eukaryote
GO:0044237	0.000208158	1.55303	113.021	142	1161	cellular metabolic process	MainEffect	Reproductive	eukaryote
GO:0051276	0.000228409	4.56492	3.30983	11	34	chromosome organization	MainEffect	Reproductive	eukaryote
GO:0044085	0.000278623	3.20819	6.23027	16	64	cellular component biogenesis	MainEffect	Reproductive	eukaryote
GO:0043170	0.000291329	1.53414	116.623	145	1198	macromolecule metabolic process	MainEffect	Reproductive	eukaryote
GO:0065007	0.000351386	1.63884	57.7274	81	593	biological regulation	MainEffect	Reproductive	eukaryote
GO:0000280	0.000370235	15.6982	0.778784	5	8	nuclear division	MainEffect	Reproductive	eukaryote
GO:0048278	0.000370235	15.6982	0.778784	5	8	vesicle docking	MainEffect	Reproductive	eukaryote
GO:0007067	0.000370235	15.6982	0.778784	5	8	mitotic nuclear division	MainEffect	Reproductive	eukaryote
GO:0000075	0.00040706	37.5758	0.48674	4	5	cell cycle checkpoint	MainEffect	Reproductive	eukaryote
GO:0032940	0.000450968	9.44068	1.16818	6	12	secretion by cell	MainEffect	Reproductive	eukaryote
GO:0046903	0.000450968	9.44068	1.16818	6	12	secretion	MainEffect	Reproductive	eukaryote
GO:0022613	0.000488148	5.02941	2.53105	9	26	ribonucleoprotein complex biogenesis	MainEffect	Reproductive	eukaryote
GO:0051716	0.00060747	1.71152	39.6206	59	407	cellular response to stimulus	MainEffect	Reproductive	eukaryote
GO:0016482	0.000670627	4.74829	2.6284	9	27	cytoplasmic transport	MainEffect	Reproductive	eukaryote
GO:0006260	0.000672624	3.88301	3.69922	11	38	DNA replication	MainEffect	Reproductive	eukaryote
GO:0000278	0.000766915	11.7694	0.876132	5	9	mitotic cell cycle	MainEffect	Reproductive	eukaryote
GO:1903047	0.000766915	11.7694	0.876132	5	9	mitotic cell cycle process	MainEffect	Reproductive	eukaryote
GO:0043933	0.000853613	3.27019	4.96475	13	51	macromolecular complex subunit organization	MainEffect	Reproductive	eukaryote
GO:0000726	0.000914244	Inf	0.292044	3	3	non-recombinational repair	MainEffect	Reproductive	eukaryote
GO:0006303	0.000914244	Inf	0.292044	3	3	double-strand break repair via nonhomologous end joining	MainEffect	Reproductive	eukaryote
GO:1902582	0.0010405	3.18519	5.0621	13	52	single-organism intracellular transport	MainEffect	Reproductive	eukaryote
GO:0006913	0.00112752	18.7811	0.584088	4	6	nucleocytoplasmic transport	MainEffect	Reproductive	eukaryote
GO:0051169	0.00112752	18.7811	0.584088	4	6	nuclear transport	MainEffect	Reproductive	eukaryote
GO:0006367	0.00112752	18.7811	0.584088	4	6	transcription initiation from RNA polymerase II promoter	MainEffect	Reproductive	eukaryote
GO:0050896	0.00114934	1.6569	40.5941	59	417	response to stimulus	MainEffect	Reproductive	eukaryote
GO:0006397	0.00196069	5.08791	1.94696	7	20	mRNA processing	MainEffect	Reproductive	eukaryote
GO:0006887	0.00238485	7.84065	1.07083	5	11	exocytosis	MainEffect	Reproductive	eukaryote
GO:0007010	0.00239764	4.2063	2.53105	8	26	cytoskeleton organization	MainEffect	Reproductive	eukaryote
GO:0017038	0.00242977	12.5163	0.681436	4	7	protein import	MainEffect	Reproductive	eukaryote
GO:0006904	0.00242977	12.5163	0.681436	4	7	vesicle docking involved in exocytosis	MainEffect	Reproductive	eukaryote
GO:0051301	0.00242977	12.5163	0.681436	4	7	cell division	MainEffect	Reproductive	eukaryote
GO:0006366	0.00258992	3.70935	3.11514	9	32	transcription from RNA polymerase II promoter	MainEffect	Reproductive	eukaryote
GO:1902593	0.00339238	28.0872	0.389392	3	4	single-organism nuclear import	MainEffect	Reproductive	eukaryote
GO:0000070	0.00339238	28.0872	0.389392	3	4	mitotic sister chromatid segregation	MainEffect	Reproductive	eukaryote
GO:0044744	0.00339238	28.0872	0.389392	3	4	protein targeting to nucleus	MainEffect	Reproductive	eukaryote
GO:0000819	0.00339238	28.0872	0.389392	3	4	sister chromatid segregation	MainEffect	Reproductive	eukaryote
GO:0098813	0.00339238	28.0872	0.389392	3	4	nuclear chromosome segregation	MainEffect	Reproductive	eukaryote
GO:0031329	0.00339238	28.0872	0.389392	3	4	regulation of cellular catabolic process	MainEffect	Reproductive	eukaryote
GO:0051338	0.00339238	28.0872	0.389392	3	4	regulation of transferase activity	MainEffect	Reproductive	eukaryote
GO:0034504	0.00339238	28.0872	0.389392	3	4	protein localization to nucleus	MainEffect	Reproductive	eukaryote
GO:0043161	0.00339238	28.0872	0.389392	3	4	proteasome-mediated ubiquitin-dependent protein catabolic process	MainEffect	Reproductive	eukaryote
GO:0007059	0.00339238	28.0872	0.389392	3	4	chromosome segregation	MainEffect	Reproductive	eukaryote
GO:0051170	0.00339238	28.0872	0.389392	3	4	nuclear import	MainEffect	Reproductive	eukaryote
GO:0006606	0.00339238	28.0872	0.389392	3	4	protein import into nucleus	MainEffect	Reproductive	eukaryote
GO:0010498	0.00339238	28.0872	0.389392	3	4	proteasomal protein catabolic process	MainEffect	Reproductive	eukaryote
GO:0006401	0.00339238	28.0872	0.389392	3	4	RNA catabolic process	MainEffect	Reproductive	eukaryote
GO:0006402	0.00339238	28.0872	0.389392	3	4	mRNA catabolic process	MainEffect	Reproductive	eukaryote
GO:0051726	0.0037662	6.71815	1.16818	5	12	regulation of cell cycle	MainEffect	Reproductive	eukaryote
GO:0016568	0.0037662	6.71815	1.16818	5	12	chromatin modification	MainEffect	Reproductive	eukaryote
GO:0006261	0.0044893	9.38384	0.778784	4	8	DNA-dependent DNA replication	MainEffect	Reproductive	eukaryote
GO:0006269	0.00787036	14.0386	0.48674	3	5	DNA replication, synthesis of RNA primer	MainEffect	Reproductive	eukaryote
GO:0051302	0.00787036	14.0386	0.48674	3	5	regulation of cell division	MainEffect	Reproductive	eukaryote
GO:0009894	0.00787036	14.0386	0.48674	3	5	regulation of catabolic process	MainEffect	Reproductive	eukaryote
GO:0006368	0.00787036	14.0386	0.48674	3	5	transcription elongation from RNA polymerase II promoter	MainEffect	Reproductive	eukaryote
GO:0006354	0.00787036	14.0386	0.48674	3	5	DNA-templated transcription, elongation	MainEffect	Reproductive	eukaryote
GO:0006323	0.00787036	14.0386	0.48674	3	5	DNA packaging	MainEffect	Reproductive	eukaryote
GO:0006333	0.00787036	14.0386	0.48674	3	5	chromatin assembly or disassembly	MainEffect	Reproductive	eukaryote
GO:0050790	0.00808429	5.22147	1.36287	5	14	regulation of catalytic activity	MainEffect	Reproductive	eukaryote
GO:0072594	0.00808429	5.22147	1.36287	5	14	establishment of protein localization to organelle	MainEffect	Reproductive	eukaryote
GO:0044763	0.00930342	1.35595	98.1268	117	1008	single-organism cellular process	MainEffect	Reproductive	eukaryote
GO:1904666	0.0094482	Inf	0.194696	2	2	regulation of ubiquitin protein ligase activity	MainEffect	Reproductive	eukaryote
GO:1904667	0.0094482	Inf	0.194696	2	2	negative regulation of ubiquitin protein ligase activity	MainEffect	Reproductive	eukaryote
GO:0051782	0.0094482	Inf	0.194696	2	2	negative regulation of cell division	MainEffect	Reproductive	eukaryote
GO:0051784	0.0094482	Inf	0.194696	2	2	negative regulation of nuclear division	MainEffect	Reproductive	eukaryote
GO:1903050	0.0094482	Inf	0.194696	2	2	regulation of proteolysis involved in cellular protein catabolic process	MainEffect	Reproductive	eukaryote
GO:1903051	0.0094482	Inf	0.194696	2	2	negative regulation of proteolysis involved in cellular protein catabolic process	MainEffect	Reproductive	eukaryote
GO:0042177	0.0094482	Inf	0.194696	2	2	negative regulation of protein catabolic process	MainEffect	Reproductive	eukaryote
GO:0042147	0.0094482	Inf	0.194696	2	2	retrograde transport, endosome to Golgi	MainEffect	Reproductive	eukaryote
GO:1901991	0.0094482	Inf	0.194696	2	2	negative regulation of mitotic cell cycle phase transition	MainEffect	Reproductive	eukaryote
GO:0016197	0.0094482	Inf	0.194696	2	2	endosomal transport	MainEffect	Reproductive	eukaryote
GO:0031577	0.0094482	Inf	0.194696	2	2	spindle checkpoint	MainEffect	Reproductive	eukaryote
GO:1901988	0.0094482	Inf	0.194696	2	2	negative regulation of cell cycle phase transition	MainEffect	Reproductive	eukaryote
GO:0031396	0.0094482	Inf	0.194696	2	2	regulation of protein ubiquitination	MainEffect	Reproductive	eukaryote
GO:0031397	0.0094482	Inf	0.194696	2	2	negative regulation of protein ubiquitination	MainEffect	Reproductive	eukaryote
GO:1901799	0.0094482	Inf	0.194696	2	2	negative regulation of proteasomal protein catabolic process	MainEffect	Reproductive	eukaryote
GO:0051352	0.0094482	Inf	0.194696	2	2	negative regulation of ligase activity	MainEffect	Reproductive	eukaryote
GO:0031330	0.0094482	Inf	0.194696	2	2	negative regulation of cellular catabolic process	MainEffect	Reproductive	eukaryote
GO:0051340	0.0094482	Inf	0.194696	2	2	regulation of ligase activity	MainEffect	Reproductive	eukaryote
GO:0045930	0.0094482	Inf	0.194696	2	2	negative regulation of mitotic cell cycle	MainEffect	Reproductive	eukaryote
GO:0009895	0.0094482	Inf	0.194696	2	2	negative regulation of catabolic process	MainEffect	Reproductive	eukaryote
GO:1903362	0.0094482	Inf	0.194696	2	2	regulation of cellular protein catabolic process	MainEffect	Reproductive	eukaryote
GO:1903363	0.0094482	Inf	0.194696	2	2	negative regulation of cellular protein catabolic process	MainEffect	Reproductive	eukaryote
GO:1902100	0.0094482	Inf	0.194696	2	2	negative regulation of metaphase/anaphase transition of cell cycle	MainEffect	Reproductive	eukaryote
GO:0051444	0.0094482	Inf	0.194696	2	2	negative regulation of ubiquitin-protein transferase activity	MainEffect	Reproductive	eukaryote
GO:0051436	0.0094482	Inf	0.194696	2	2	negative regulation of ubiquitin-protein ligase activity involved in mitotic cell cycle	MainEffect	Reproductive	eukaryote
GO:1903320	0.0094482	Inf	0.194696	2	2	regulation of protein modification by small protein conjugation or removal	MainEffect	Reproductive	eukaryote
GO:0051438	0.0094482	Inf	0.194696	2	2	regulation of ubiquitin-protein transferase activity	MainEffect	Reproductive	eukaryote
GO:1903321	0.0094482	Inf	0.194696	2	2	negative regulation of protein modification by small protein conjugation or removal	MainEffect	Reproductive	eukaryote
GO:0051439	0.0094482	Inf	0.194696	2	2	regulation of ubiquitin-protein ligase activity involved in mitotic cell cycle	MainEffect	Reproductive	eukaryote
GO:0007093	0.0094482	Inf	0.194696	2	2	mitotic cell cycle checkpoint	MainEffect	Reproductive	eukaryote
GO:0007094	0.0094482	Inf	0.194696	2	2	mitotic spindle assembly checkpoint	MainEffect	Reproductive	eukaryote
GO:0045861	0.0094482	Inf	0.194696	2	2	negative regulation of proteolysis	MainEffect	Reproductive	eukaryote
GO:2001251	0.0094482	Inf	0.194696	2	2	negative regulation of chromosome organization	MainEffect	Reproductive	eukaryote
GO:2000816	0.0094482	Inf	0.194696	2	2	negative regulation of mitotic sister chromatid separation	MainEffect	Reproductive	eukaryote
GO:0033046	0.0094482	Inf	0.194696	2	2	negative regulation of sister chromatid segregation	MainEffect	Reproductive	eukaryote
GO:0033048	0.0094482	Inf	0.194696	2	2	negative regulation of mitotic sister chromatid segregation	MainEffect	Reproductive	eukaryote
GO:0045841	0.0094482	Inf	0.194696	2	2	negative regulation of mitotic metaphase/anaphase transition	MainEffect	Reproductive	eukaryote
GO:0045839	0.0094482	Inf	0.194696	2	2	negative regulation of mitotic nuclear division	MainEffect	Reproductive	eukaryote
GO:0061136	0.0094482	Inf	0.194696	2	2	regulation of proteasomal protein catabolic process	MainEffect	Reproductive	eukaryote
GO:0051985	0.0094482	Inf	0.194696	2	2	negative regulation of chromosome segregation	MainEffect	Reproductive	eukaryote
GO:0071173	0.0094482	Inf	0.194696	2	2	spindle assembly checkpoint	MainEffect	Reproductive	eukaryote
GO:0071174	0.0094482	Inf	0.194696	2	2	mitotic spindle checkpoint	MainEffect	Reproductive	eukaryote
GO:0032434	0.0094482	Inf	0.194696	2	2	regulation of proteasomal ubiquitin-dependent protein catabolic process	MainEffect	Reproductive	eukaryote
GO:0032435	0.0094482	Inf	0.194696	2	2	negative regulation of proteasomal ubiquitin-dependent protein catabolic process	MainEffect	Reproductive	eukaryote
GO:0006396	0.0099918	2.16545	7.88519	15	81	RNA processing	MainEffect	Reproductive	eukaryote
GO:0065009	0.0111784	4.69764	1.46022	5	15	regulation of molecular function	MainEffect	Reproductive	eukaryote
GO:0016567	0.0111784	4.69764	1.46022	5	15	protein ubiquitination	MainEffect	Reproductive	eukaryote
GO:0044249	0.013169	1.40707	54.1255	69	556	cellular biosynthetic process	MainEffect	Reproductive	eukaryote
GO:0010564	0.0146132	9.3557	0.584088	3	6	regulation of cell cycle process	MainEffect	Reproductive	eukaryote
GO:0051129	0.0146132	9.3557	0.584088	3	6	negative regulation of cellular component organization	MainEffect	Reproductive	eukaryote
GO:0010639	0.0146132	9.3557	0.584088	3	6	negative regulation of organelle organization	MainEffect	Reproductive	eukaryote
GO:0033365	0.0149917	4.26904	1.55757	5	16	protein localization to organelle	MainEffect	Reproductive	eukaryote
GO:0070647	0.0149917	4.26904	1.55757	5	16	protein modification by small protein conjugation or removal	MainEffect	Reproductive	eukaryote
GO:0032446	0.0149917	4.26904	1.55757	5	16	protein modification by small protein conjugation	MainEffect	Reproductive	eukaryote
GO:0070271	0.0151699	3.14059	2.72574	7	28	protein complex biogenesis	MainEffect	Reproductive	eukaryote
GO:0006461	0.0151699	3.14059	2.72574	7	28	protein complex assembly	MainEffect	Reproductive	eukaryote
GO:0010033	0.0167146	5.35642	1.07083	4	11	response to organic substance	MainEffect	Reproductive	eukaryote
GO:0010605	0.0167146	5.35642	1.07083	4	11	negative regulation of macromolecule metabolic process	MainEffect	Reproductive	eukaryote
GO:1901576	0.0174486	1.38291	54.8069	69	563	organic substance biosynthetic process	MainEffect	Reproductive	eukaryote
GO:0044271	0.0174917	1.42413	43.0278	56	442	cellular nitrogen compound biosynthetic process	MainEffect	Reproductive	eukaryote
GO:0006605	0.0195869	3.91188	1.65492	5	17	protein targeting	MainEffect	Reproductive	eukaryote
GO:0042221	0.0231887	4.68519	1.16818	4	12	response to chemical	MainEffect	Reproductive	eukaryote
GO:0031324	0.0231887	4.68519	1.16818	4	12	negative regulation of cellular metabolic process	MainEffect	Reproductive	eukaryote
GO:0009892	0.0231887	4.68519	1.16818	4	12	negative regulation of metabolic process	MainEffect	Reproductive	eukaryote
GO:0033043	0.0231887	4.68519	1.16818	4	12	regulation of organelle organization	MainEffect	Reproductive	eukaryote
GO:0031399	0.0237508	7.01426	0.681436	3	7	regulation of protein modification process	MainEffect	Reproductive	eukaryote
GO:0034655	0.0237508	7.01426	0.681436	3	7	nucleobase-containing compound catabolic process	MainEffect	Reproductive	eukaryote
GO:0035023	0.0240712	3.13333	2.33635	6	24	regulation of Rho protein signal transduction	MainEffect	Reproductive	eukaryote
GO:0007266	0.0240712	3.13333	2.33635	6	24	Rho protein signal transduction	MainEffect	Reproductive	eukaryote
GO:1902580	0.0250175	3.60967	1.75226	5	18	single-organism cellular localization	MainEffect	Reproductive	eukaryote
GO:0000956	0.0265161	18.6622	0.292044	2	3	nuclear-transcribed mRNA catabolic process	MainEffect	Reproductive	eukaryote
GO:0000910	0.0265161	18.6622	0.292044	2	3	cytokinesis	MainEffect	Reproductive	eukaryote
GO:0000077	0.0265161	18.6622	0.292044	2	3	DNA damage checkpoint	MainEffect	Reproductive	eukaryote
GO:0044092	0.0265161	18.6622	0.292044	2	3	negative regulation of molecular function	MainEffect	Reproductive	eukaryote
GO:0042176	0.0265161	18.6622	0.292044	2	3	regulation of protein catabolic process	MainEffect	Reproductive	eukaryote
GO:0044784	0.0265161	18.6622	0.292044	2	3	metaphase/anaphase transition of cell cycle	MainEffect	Reproductive	eukaryote
GO:0031570	0.0265161	18.6622	0.292044	2	3	DNA integrity checkpoint	MainEffect	Reproductive	eukaryote
GO:0010965	0.0265161	18.6622	0.292044	2	3	regulation of mitotic sister chromatid separation	MainEffect	Reproductive	eukaryote
GO:0030162	0.0265161	18.6622	0.292044	2	3	regulation of proteolysis	MainEffect	Reproductive	eukaryote
GO:0010948	0.0265161	18.6622	0.292044	2	3	negative regulation of cell cycle process	MainEffect	Reproductive	eukaryote
GO:0051348	0.0265161	18.6622	0.292044	2	3	negative regulation of transferase activity	MainEffect	Reproductive	eukaryote
GO:0006891	0.0265161	18.6622	0.292044	2	3	intra-Golgi vesicle-mediated transport	MainEffect	Reproductive	eukaryote
GO:0051304	0.0265161	18.6622	0.292044	2	3	chromosome separation	MainEffect	Reproductive	eukaryote
GO:0051306	0.0265161	18.6622	0.292044	2	3	mitotic sister chromatid separation	MainEffect	Reproductive	eukaryote
GO:0031400	0.0265161	18.6622	0.292044	2	3	negative regulation of protein modification process	MainEffect	Reproductive	eukaryote
GO:0030071	0.0265161	18.6622	0.292044	2	3	regulation of mitotic metaphase/anaphase transition	MainEffect	Reproductive	eukaryote
GO:0007091	0.0265161	18.6622	0.292044	2	3	metaphase/anaphase transition of mitotic cell cycle	MainEffect	Reproductive	eukaryote
GO:1902099	0.0265161	18.6622	0.292044	2	3	regulation of metaphase/anaphase transition of cell cycle	MainEffect	Reproductive	eukaryote
GO:0033044	0.0265161	18.6622	0.292044	2	3	regulation of chromosome organization	MainEffect	Reproductive	eukaryote
GO:0033045	0.0265161	18.6622	0.292044	2	3	regulation of sister chromatid segregation	MainEffect	Reproductive	eukaryote
GO:0033047	0.0265161	18.6622	0.292044	2	3	regulation of mitotic sister chromatid segregation	MainEffect	Reproductive	eukaryote
GO:0006338	0.0265161	18.6622	0.292044	2	3	chromatin remodeling	MainEffect	Reproductive	eukaryote
GO:0043086	0.0265161	18.6622	0.292044	2	3	negative regulation of catalytic activity	MainEffect	Reproductive	eukaryote
GO:0051983	0.0265161	18.6622	0.292044	2	3	regulation of chromosome segregation	MainEffect	Reproductive	eukaryote
GO:0051128	0.0309886	4.16311	1.26552	4	13	regulation of cellular component organization	MainEffect	Reproductive	eukaryote
GO:0048193	0.0313275	3.35063	1.84961	5	19	Golgi vesicle transport	MainEffect	Reproductive	eukaryote
GO:0071822	0.0359595	2.53205	3.21248	7	33	protein complex subunit organization	MainEffect	Reproductive	eukaryote
GO:0065003	0.0359595	2.53205	3.21248	7	33	macromolecular complex assembly	MainEffect	Reproductive	eukaryote
GO:0009058	0.0368958	1.3141	57.7274	70	593	biosynthetic process	MainEffect	Reproductive	eukaryote
GO:0071103	0.0492279	4.67282	0.876132	3	9	DNA conformation change	MainEffect	Reproductive	eukaryote
GO:0046700	0.0492279	4.67282	0.876132	3	9	heterocycle catabolic process	MainEffect	Reproductive	eukaryote
GO:0070887	0.0492279	4.67282	0.876132	3	9	cellular response to chemical stimulus	MainEffect	Reproductive	eukaryote
GO:0044270	0.0492279	4.67282	0.876132	3	9	cellular nitrogen compound catabolic process	MainEffect	Reproductive	eukaryote
GO:0071310	0.0492279	4.67282	0.876132	3	9	cellular response to organic substance	MainEffect	Reproductive	eukaryote
GO:0051783	0.0496399	9.32776	0.389392	2	4	regulation of nuclear division	MainEffect	Reproductive	eukaryote
GO:0050657	0.0496399	9.32776	0.389392	2	4	nucleic acid transport	MainEffect	Reproductive	eukaryote
GO:0050658	0.0496399	9.32776	0.389392	2	4	RNA transport	MainEffect	Reproductive	eukaryote
GO:0034728	0.0496399	9.32776	0.389392	2	4	nucleosome organization	MainEffect	Reproductive	eukaryote
GO:0007346	0.0496399	9.32776	0.389392	2	4	regulation of mitotic cell cycle	MainEffect	Reproductive	eukaryote
GO:0015931	0.0496399	9.32776	0.389392	2	4	nucleobase-containing compound transport	MainEffect	Reproductive	eukaryote
GO:0032269	0.0496399	9.32776	0.389392	2	4	negative regulation of cellular protein metabolic process	MainEffect	Reproductive	eukaryote
GO:0044770	0.0496399	9.32776	0.389392	2	4	cell cycle phase transition	MainEffect	Reproductive	eukaryote
GO:0044772	0.0496399	9.32776	0.389392	2	4	mitotic cell cycle phase transition	MainEffect	Reproductive	eukaryote
GO:1901990	0.0496399	9.32776	0.389392	2	4	regulation of mitotic cell cycle phase transition	MainEffect	Reproductive	eukaryote
GO:1901987	0.0496399	9.32776	0.389392	2	4	regulation of cell cycle phase transition	MainEffect	Reproductive	eukaryote
GO:0031497	0.0496399	9.32776	0.389392	2	4	chromatin assembly	MainEffect	Reproductive	eukaryote
GO:0007088	0.0496399	9.32776	0.389392	2	4	regulation of mitotic nuclear division	MainEffect	Reproductive	eukaryote
GO:0006334	0.0496399	9.32776	0.389392	2	4	nucleosome assembly	MainEffect	Reproductive	eukaryote
GO:0051248	0.0496399	9.32776	0.389392	2	4	negative regulation of protein metabolic process	MainEffect	Reproductive	eukaryote
GO:0051236	0.0496399	9.32776	0.389392	2	4	establishment of RNA localization	MainEffect	Reproductive	eukaryote
GO:0006403	0.0496399	9.32776	0.389392	2	4	RNA localization	MainEffect	Reproductive	eukaryote
GO:0031323	3.76856e-17	9.52956	5.68305	32	191	regulation of cellular metabolic process	MainEffect	Reproductive	bilaterian
GO:0019222	1.56369e-16	8.99048	5.95084	32	200	regulation of metabolic process	MainEffect	Reproductive	bilaterian
GO:0060255	2.57953e-16	9.14111	5.62354	31	189	regulation of macromolecule metabolic process	MainEffect	Reproductive	bilaterian
GO:0050789	2.61604e-16	6.0724	17.2872	52	581	regulation of biological process	MainEffect	Reproductive	bilaterian
GO:0080090	3.02004e-16	9.08042	5.6533	31	190	regulation of primary metabolic process	MainEffect	Reproductive	bilaterian
GO:0065007	6.59243e-16	5.90887	17.6442	52	593	biological regulation	MainEffect	Reproductive	bilaterian
GO:0050794	8.46496e-16	5.90496	17.0492	51	573	regulation of cellular process	MainEffect	Reproductive	bilaterian
GO:1903506	2.34872e-15	8.99826	5.20699	29	175	regulation of nucleic acid-templated transcription	MainEffect	Reproductive	bilaterian
GO:2001141	2.34872e-15	8.99826	5.20699	29	175	regulation of RNA biosynthetic process	MainEffect	Reproductive	bilaterian
GO:0006355	2.34872e-15	8.99826	5.20699	29	175	regulation of transcription, DNA-templated	MainEffect	Reproductive	bilaterian
GO:0051252	2.34872e-15	8.99826	5.20699	29	175	regulation of RNA metabolic process	MainEffect	Reproductive	bilaterian
GO:0010468	3.22487e-15	8.87044	5.26649	29	177	regulation of gene expression	MainEffect	Reproductive	bilaterian
GO:0019219	4.40831e-15	8.74603	5.326	29	179	regulation of nucleobase-containing compound metabolic process	MainEffect	Reproductive	bilaterian
GO:2000112	5.14572e-15	8.68506	5.35576	29	180	regulation of cellular macromolecule biosynthetic process	MainEffect	Reproductive	bilaterian
GO:0031326	5.14572e-15	8.68506	5.35576	29	180	regulation of cellular biosynthetic process	MainEffect	Reproductive	bilaterian
GO:0009889	5.14572e-15	8.68506	5.35576	29	180	regulation of biosynthetic process	MainEffect	Reproductive	bilaterian
GO:0010556	5.14572e-15	8.68506	5.35576	29	180	regulation of macromolecule biosynthetic process	MainEffect	Reproductive	bilaterian
GO:0051171	6.00006e-15	8.6249	5.38551	29	181	regulation of nitrogen compound metabolic process	MainEffect	Reproductive	bilaterian
GO:0097659	8.22673e-15	7.62993	6.78396	32	228	nucleic acid-templated transcription	MainEffect	Reproductive	bilaterian
GO:0006351	8.22673e-15	7.62993	6.78396	32	228	transcription, DNA-templated	MainEffect	Reproductive	bilaterian
GO:0032774	1.56579e-14	7.42687	6.93273	32	233	RNA biosynthetic process	MainEffect	Reproductive	bilaterian
GO:0034654	2.84546e-12	5.9444	8.30142	32	279	nucleobase-containing compound biosynthetic process	MainEffect	Reproductive	bilaterian
GO:0019438	8.39587e-12	5.66822	8.62872	32	290	aromatic compound biosynthetic process	MainEffect	Reproductive	bilaterian
GO:0018130	2.35085e-11	5.41462	8.95602	32	301	heterocycle biosynthetic process	MainEffect	Reproductive	bilaterian
GO:1901362	2.57518e-11	5.39259	8.98577	32	302	organic cyclic compound biosynthetic process	MainEffect	Reproductive	bilaterian
GO:0016070	1.89425e-10	4.72685	10.8603	34	365	RNA metabolic process	MainEffect	Reproductive	bilaterian
GO:0010467	1.50444e-09	4.10969	13.6572	37	459	gene expression	MainEffect	Reproductive	bilaterian
GO:0090304	1.93776e-09	4.06479	13.7762	37	463	nucleic acid metabolic process	MainEffect	Reproductive	bilaterian
GO:0034645	2.91634e-09	4.04953	13.3001	36	447	cellular macromolecule biosynthetic process	MainEffect	Reproductive	bilaterian
GO:0009059	3.30881e-09	4.02681	13.3596	36	449	macromolecule biosynthetic process	MainEffect	Reproductive	bilaterian
GO:0044271	3.3735e-08	3.72414	13.1514	34	442	cellular nitrogen compound biosynthetic process	MainEffect	Reproductive	bilaterian
GO:0006869	8.71025e-08	30.8	0.446313	7	15	lipid transport	MainEffect	Reproductive	bilaterian
GO:0010876	8.71025e-08	30.8	0.446313	7	15	lipid localization	MainEffect	Reproductive	bilaterian
GO:0006139	1.78436e-07	3.30791	16.1863	37	544	nucleobase-containing compound metabolic process	MainEffect	Reproductive	bilaterian
GO:0006725	3.69106e-07	3.19352	16.6326	37	559	cellular aromatic compound metabolic process	MainEffect	Reproductive	bilaterian
GO:0046483	5.37177e-07	3.13516	16.8706	37	567	heterocycle metabolic process	MainEffect	Reproductive	bilaterian
GO:1901360	6.46008e-07	3.10664	16.9897	37	571	organic cyclic compound metabolic process	MainEffect	Reproductive	bilaterian
GO:0006357	9.28891e-07	18.9222	0.595084	7	20	regulation of transcription from RNA polymerase II promoter	MainEffect	Reproductive	bilaterian
GO:0044249	1.02893e-06	3.06593	16.5433	36	556	cellular biosynthetic process	MainEffect	Reproductive	bilaterian
GO:1901576	1.41106e-06	3.01667	16.7516	36	563	organic substance biosynthetic process	MainEffect	Reproductive	bilaterian
GO:0009058	5.09597e-06	2.81957	17.6442	36	593	biosynthetic process	MainEffect	Reproductive	bilaterian
GO:0034641	6.85029e-06	2.70806	20.2329	39	680	cellular nitrogen compound metabolic process	MainEffect	Reproductive	bilaterian
GO:0006366	3.01135e-05	9.8	0.952135	7	32	transcription from RNA polymerase II promoter	MainEffect	Reproductive	bilaterian
GO:0006807	0.000119785	2.30904	22.7322	39	764	nitrogen compound metabolic process	MainEffect	Reproductive	bilaterian
GO:0031325	0.000818395	25.2472	0.208279	3	7	positive regulation of cellular metabolic process	MainEffect	Reproductive	bilaterian
GO:0006955	0.000875973	Inf	0.0595084	2	2	immune response	MainEffect	Reproductive	bilaterian
GO:0002376	0.000875973	Inf	0.0595084	2	2	immune system process	MainEffect	Reproductive	bilaterian
GO:0048518	0.00101558	11.3182	0.476067	4	16	positive regulation of biological process	MainEffect	Reproductive	bilaterian
GO:0009893	0.00188064	16.8202	0.267788	3	9	positive regulation of metabolic process	MainEffect	Reproductive	bilaterian
GO:0044260	0.00326806	1.84346	28.326	41	952	cellular macromolecule metabolic process	MainEffect	Reproductive	bilaterian
GO:0033036	0.00357258	3.56777	2.55886	8	86	macromolecule localization	MainEffect	Reproductive	bilaterian
GO:0032270	0.00505393	33.3111	0.119017	2	4	positive regulation of cellular protein metabolic process	MainEffect	Reproductive	bilaterian
GO:0051247	0.00505393	33.3111	0.119017	2	4	positive regulation of protein metabolic process	MainEffect	Reproductive	bilaterian
GO:0048522	0.00587219	10.0787	0.386805	3	13	positive regulation of cellular process	MainEffect	Reproductive	bilaterian
GO:0023052	0.00637859	2.08454	10.4735	19	352	signaling	MainEffect	Reproductive	bilaterian
GO:0010604	0.0082604	22.2	0.148771	2	5	positive regulation of macromolecule metabolic process	MainEffect	Reproductive	bilaterian
GO:0048523	0.0111237	5.1993	0.892626	4	30	negative regulation of cellular process	MainEffect	Reproductive	bilaterian
GO:0048519	0.0111237	5.1993	0.892626	4	30	negative regulation of biological process	MainEffect	Reproductive	bilaterian
GO:0071702	0.0118322	2.85027	3.12419	8	105	organic substance transport	MainEffect	Reproductive	bilaterian
GO:0044707	0.0150458	6.70787	0.535576	3	18	single-multicellular organism process	MainEffect	Reproductive	bilaterian
GO:0050896	0.0182373	1.8213	12.4075	20	417	response to stimulus	MainEffect	Reproductive	bilaterian
GO:0009987	0.0209053	1.63435	56.2652	66	1891	cellular process	MainEffect	Reproductive	bilaterian
GO:0007165	0.024575	1.83394	10.3247	17	347	signal transduction	MainEffect	Reproductive	bilaterian
GO:0044700	0.0258484	1.82153	10.3842	17	349	single organism signaling	MainEffect	Reproductive	bilaterian
GO:0007154	0.0265038	1.81538	10.414	17	350	cell communication	MainEffect	Reproductive	bilaterian
GO:0010458	0.0297542	Inf	0.0297542	1	1	exit from mitosis	MainEffect	Reproductive	bilaterian
GO:0007349	0.0297542	Inf	0.0297542	1	1	cellularization	MainEffect	Reproductive	bilaterian
GO:0006952	0.0297542	Inf	0.0297542	1	1	defense response	MainEffect	Reproductive	bilaterian
GO:0006919	0.0297542	Inf	0.0297542	1	1	activation of cysteine-type endopeptidase activity involved in apoptotic process	MainEffect	Reproductive	bilaterian
GO:2000116	0.0297542	Inf	0.0297542	1	1	regulation of cysteine-type endopeptidase activity	MainEffect	Reproductive	bilaterian
GO:0002682	0.0297542	Inf	0.0297542	1	1	regulation of immune system process	MainEffect	Reproductive	bilaterian
GO:0002684	0.0297542	Inf	0.0297542	1	1	positive regulation of immune system process	MainEffect	Reproductive	bilaterian
GO:0010950	0.0297542	Inf	0.0297542	1	1	positive regulation of endopeptidase activity	MainEffect	Reproductive	bilaterian
GO:0010952	0.0297542	Inf	0.0297542	1	1	positive regulation of peptidase activity	MainEffect	Reproductive	bilaterian
GO:0031347	0.0297542	Inf	0.0297542	1	1	regulation of defense response	MainEffect	Reproductive	bilaterian
GO:0031349	0.0297542	Inf	0.0297542	1	1	positive regulation of defense response	MainEffect	Reproductive	bilaterian
GO:0031638	0.0297542	Inf	0.0297542	1	1	zymogen activation	MainEffect	Reproductive	bilaterian
GO:0034508	0.0297542	Inf	0.0297542	1	1	centromere complex assembly	MainEffect	Reproductive	bilaterian
GO:0045087	0.0297542	Inf	0.0297542	1	1	innate immune response	MainEffect	Reproductive	bilaterian
GO:0045088	0.0297542	Inf	0.0297542	1	1	regulation of innate immune response	MainEffect	Reproductive	bilaterian
GO:0045089	0.0297542	Inf	0.0297542	1	1	positive regulation of innate immune response	MainEffect	Reproductive	bilaterian
GO:0007096	0.0297542	Inf	0.0297542	1	1	regulation of exit from mitosis	MainEffect	Reproductive	bilaterian
GO:0019932	0.0297542	Inf	0.0297542	1	1	second-messenger-mediated signaling	MainEffect	Reproductive	bilaterian
GO:0001816	0.0297542	Inf	0.0297542	1	1	cytokine production	MainEffect	Reproductive	bilaterian
GO:0001817	0.0297542	Inf	0.0297542	1	1	regulation of cytokine production	MainEffect	Reproductive	bilaterian
GO:0001819	0.0297542	Inf	0.0297542	1	1	positive regulation of cytokine production	MainEffect	Reproductive	bilaterian
GO:0050776	0.0297542	Inf	0.0297542	1	1	regulation of immune response	MainEffect	Reproductive	bilaterian
GO:0050778	0.0297542	Inf	0.0297542	1	1	positive regulation of immune response	MainEffect	Reproductive	bilaterian
GO:0045862	0.0297542	Inf	0.0297542	1	1	positive regulation of proteolysis	MainEffect	Reproductive	bilaterian
GO:0043280	0.0297542	Inf	0.0297542	1	1	positive regulation of cysteine-type endopeptidase activity involved in apoptotic process	MainEffect	Reproductive	bilaterian
GO:0043281	0.0297542	Inf	0.0297542	1	1	regulation of cysteine-type endopeptidase activity involved in apoptotic process	MainEffect	Reproductive	bilaterian
GO:0002253	0.0297542	Inf	0.0297542	1	1	activation of immune response	MainEffect	Reproductive	bilaterian
GO:0052547	0.0297542	Inf	0.0297542	1	1	regulation of peptidase activity	MainEffect	Reproductive	bilaterian
GO:0052548	0.0297542	Inf	0.0297542	1	1	regulation of endopeptidase activity	MainEffect	Reproductive	bilaterian
GO:0080134	0.0297542	Inf	0.0297542	1	1	regulation of response to stress	MainEffect	Reproductive	bilaterian
GO:0019722	0.0297542	Inf	0.0297542	1	1	calcium-mediated signaling	MainEffect	Reproductive	bilaterian
GO:0002218	0.0297542	Inf	0.0297542	1	1	activation of innate immune response	MainEffect	Reproductive	bilaterian
GO:0097202	0.0297542	Inf	0.0297542	1	1	activation of cysteine-type endopeptidase activity	MainEffect	Reproductive	bilaterian
GO:2001056	0.0297542	Inf	0.0297542	1	1	positive regulation of cysteine-type endopeptidase activity	MainEffect	Reproductive	bilaterian
GO:0000122	0.0297542	Inf	0.0297542	1	1	negative regulation of transcription from RNA polymerase II promoter	MainEffect	Reproductive	bilaterian
GO:0032606	0.0297542	Inf	0.0297542	1	1	type I interferon production	MainEffect	Reproductive	bilaterian
GO:0051240	0.0297542	Inf	0.0297542	1	1	positive regulation of multicellular organismal process	MainEffect	Reproductive	bilaterian
GO:0032481	0.0297542	Inf	0.0297542	1	1	positive regulation of type I interferon production	MainEffect	Reproductive	bilaterian
GO:0032479	0.0297542	Inf	0.0297542	1	1	regulation of type I interferon production	MainEffect	Reproductive	bilaterian
GO:0035306	0.0297542	Inf	0.0297542	1	1	positive regulation of dephosphorylation	MainEffect	Reproductive	bilaterian
GO:0035307	0.0297542	Inf	0.0297542	1	1	positive regulation of protein dephosphorylation	MainEffect	Reproductive	bilaterian
GO:0032268	0.0337381	8.31111	0.297542	2	10	regulation of cellular protein metabolic process	MainEffect	Reproductive	bilaterian
GO:0051246	0.0404493	7.38519	0.327296	2	11	regulation of protein metabolic process	MainEffect	Reproductive	bilaterian
GO:0043170	0.0450371	1.46635	35.6455	44	1198	macromolecule metabolic process	MainEffect	Reproductive	bilaterian
GO:0051726	0.0476161	6.64444	0.35705	2	12	regulation of cell cycle	MainEffect	Reproductive	bilaterian
GO:0033043	0.0476161	6.64444	0.35705	2	12	regulation of organelle organization	MainEffect	Reproductive	bilaterian
GO:0007600	5.64084e-10	123.447	0.267788	7	92	sensory perception	MainEffect	Reproductive	ant
GO:0007606	5.64084e-10	123.447	0.267788	7	92	sensory perception of chemical stimulus	MainEffect	Reproductive	ant
GO:0003008	5.64084e-10	123.447	0.267788	7	92	system process	MainEffect	Reproductive	ant
GO:0050877	5.64084e-10	123.447	0.267788	7	92	neurological system process	MainEffect	Reproductive	ant
GO:0007608	1.53492e-09	129.191	0.154269	6	53	sensory perception of smell	MainEffect	Reproductive	ant
GO:0032501	2.0276e-09	101.262	0.320181	7	110	multicellular organismal process	MainEffect	Reproductive	ant
GO:0035434	0.00870963	192.562	0.00873221	1	3	copper ion transmembrane transport	MainEffect	Reproductive	ant
GO:0006825	0.0115978	128.333	0.0116429	1	4	copper ion transport	MainEffect	Reproductive	ant
GO:0000041	0.0202176	64.1042	0.0203752	1	7	transition metal ion transport	MainEffect	Reproductive	ant
GO:0007600	5.64084e-10	123.447	0.267788	7	92	sensory perception	MainEffect	Reproductive	hymenopteran_ant
GO:0007606	5.64084e-10	123.447	0.267788	7	92	sensory perception of chemical stimulus	MainEffect	Reproductive	hymenopteran_ant
GO:0003008	5.64084e-10	123.447	0.267788	7	92	system process	MainEffect	Reproductive	hymenopteran_ant
GO:0050877	5.64084e-10	123.447	0.267788	7	92	neurological system process	MainEffect	Reproductive	hymenopteran_ant
GO:0007608	1.53492e-09	129.191	0.154269	6	53	sensory perception of smell	MainEffect	Reproductive	hymenopteran_ant
GO:0032501	2.0276e-09	101.262	0.320181	7	110	multicellular organismal process	MainEffect	Reproductive	hymenopteran_ant
GO:0035434	0.00870963	192.562	0.00873221	1	3	copper ion transmembrane transport	MainEffect	Reproductive	hymenopteran_ant
GO:0006825	0.0115978	128.333	0.0116429	1	4	copper ion transport	MainEffect	Reproductive	hymenopteran_ant
GO:0000041	0.0202176	64.1042	0.0203752	1	7	transition metal ion transport	MainEffect	Reproductive	hymenopteran_ant
GO:0006811	1.39344e-05	3.35646	7.62031	21	154	ion transport	LarvalMain	Worker	cellular
GO:0006508	0.000148191	2.4543	13.0139	27	263	proteolysis	LarvalMain	Worker	cellular
GO:0006820	0.000277076	5.73596	1.78137	8	36	anion transport	LarvalMain	Worker	cellular
GO:0044765	0.000322769	2.12726	18.9023	34	382	single-organism transport	LarvalMain	Worker	cellular
GO:1902578	0.000435402	2.08636	19.1992	34	388	single-organism localization	LarvalMain	Worker	cellular
GO:0015711	0.000513214	7.45663	1.08862	6	22	organic anion transport	LarvalMain	Worker	cellular
GO:0015849	0.000513214	7.45663	1.08862	6	22	organic acid transport	LarvalMain	Worker	cellular
GO:0046942	0.000513214	7.45663	1.08862	6	22	carboxylic acid transport	LarvalMain	Worker	cellular
GO:0006836	0.000557504	9.89527	0.742238	5	15	neurotransmitter transport	LarvalMain	Worker	cellular
GO:0055114	0.00108283	2.06495	16.2303	29	328	oxidation-reduction process	LarvalMain	Worker	cellular
GO:0006810	0.00127057	1.88175	23.6032	38	477	transport	LarvalMain	Worker	cellular
GO:0051234	0.00143347	1.86673	23.7516	38	480	establishment of localization	LarvalMain	Worker	cellular
GO:0051179	0.00203781	1.82289	24.197	38	489	localization	LarvalMain	Worker	cellular
GO:0098742	0.00390928	7.86309	0.692755	4	14	cell-cell adhesion via plasma-membrane adhesion molecules	LarvalMain	Worker	cellular
GO:1903825	0.00390928	7.86309	0.692755	4	14	organic acid transmembrane transport	LarvalMain	Worker	cellular
GO:0007156	0.00390928	7.86309	0.692755	4	14	homophilic cell adhesion via plasma membrane adhesion molecules	LarvalMain	Worker	cellular
GO:0006865	0.00390928	7.86309	0.692755	4	14	amino acid transport	LarvalMain	Worker	cellular
GO:0098656	0.00390928	7.86309	0.692755	4	14	anion transmembrane transport	LarvalMain	Worker	cellular
GO:0003333	0.00390928	7.86309	0.692755	4	14	amino acid transmembrane transport	LarvalMain	Worker	cellular
GO:0098609	0.00390928	7.86309	0.692755	4	14	cell-cell adhesion	LarvalMain	Worker	cellular
GO:0005975	0.00787816	2.34381	6.18532	13	125	carbohydrate metabolic process	LarvalMain	Worker	cellular
GO:0006835	0.0136659	19.4503	0.19793	2	4	dicarboxylic acid transport	LarvalMain	Worker	cellular
GO:0019538	0.0214247	1.47581	35.9243	47	726	protein metabolic process	LarvalMain	Worker	cellular
GO:0071705	0.0244523	4.12575	1.1381	4	23	nitrogen compound transport	LarvalMain	Worker	cellular
GO:0055085	0.0256125	1.76893	11.0841	18	224	transmembrane transport	LarvalMain	Worker	cellular
GO:0006468	0.0359758	1.78158	9.10479	15	184	protein phosphorylation	LarvalMain	Worker	cellular
GO:0018214	0.0494825	Inf	0.0494825	1	1	protein carboxylation	LarvalMain	Worker	cellular
GO:0018200	0.0494825	Inf	0.0494825	1	1	peptidyl-glutamic acid modification	LarvalMain	Worker	cellular
GO:0006817	0.0494825	Inf	0.0494825	1	1	phosphate ion transport	LarvalMain	Worker	cellular
GO:0006809	0.0494825	Inf	0.0494825	1	1	nitric oxide biosynthetic process	LarvalMain	Worker	cellular
GO:0017187	0.0494825	Inf	0.0494825	1	1	peptidyl-glutamic acid carboxylation	LarvalMain	Worker	cellular
GO:1903409	0.0494825	Inf	0.0494825	1	1	reactive oxygen species biosynthetic process	LarvalMain	Worker	cellular
GO:0046209	0.0494825	Inf	0.0494825	1	1	nitric oxide metabolic process	LarvalMain	Worker	cellular
GO:0065007	0.000350266	4.00415	5.56177	14	593	biological regulation	LarvalMain	Worker	eukaryote
GO:0007165	0.000783482	4.25738	3.25453	10	347	signal transduction	LarvalMain	Worker	eukaryote
GO:0044700	0.000820369	4.22916	3.27329	10	349	single organism signaling	LarvalMain	Worker	eukaryote
GO:0007205	0.000834852	75.5556	0.0468952	2	5	protein kinase C-activating G-protein coupled receptor signaling pathway	LarvalMain	Worker	eukaryote
GO:0007154	0.000839351	4.21517	3.28266	10	350	cell communication	LarvalMain	Worker	eukaryote
GO:0023052	0.000878418	4.18744	3.30142	10	352	signaling	LarvalMain	Worker	eukaryote
GO:0050794	0.000976782	3.63158	5.37419	13	573	regulation of cellular process	LarvalMain	Worker	eukaryote
GO:0050789	0.00111971	3.56899	5.44922	13	581	regulation of biological process	LarvalMain	Worker	eukaryote
GO:0045744	0.00229705	37.7407	0.0750323	2	8	negative regulation of G-protein coupled receptor protein signaling pathway	LarvalMain	Worker	eukaryote
GO:0038032	0.00229705	37.7407	0.0750323	2	8	termination of G-protein coupled receptor signaling pathway	LarvalMain	Worker	eukaryote
GO:0023021	0.00229705	37.7407	0.0750323	2	8	termination of signal transduction	LarvalMain	Worker	eukaryote
GO:0008277	0.00229705	37.7407	0.0750323	2	8	regulation of G-protein coupled receptor protein signaling pathway	LarvalMain	Worker	eukaryote
GO:0051716	0.00272132	3.5344	3.81727	10	407	cellular response to stimulus	LarvalMain	Worker	eukaryote
GO:0048585	0.0029362	32.3386	0.0844114	2	9	negative regulation of response to stimulus	LarvalMain	Worker	eukaryote
GO:0009968	0.0029362	32.3386	0.0844114	2	9	negative regulation of signal transduction	LarvalMain	Worker	eukaryote
GO:0023057	0.0029362	32.3386	0.0844114	2	9	negative regulation of signaling	LarvalMain	Worker	eukaryote
GO:0010648	0.0029362	32.3386	0.0844114	2	9	negative regulation of cell communication	LarvalMain	Worker	eukaryote
GO:0007186	0.002998	5.92748	1.02232	5	109	G-protein coupled receptor signaling pathway	LarvalMain	Worker	eukaryote
GO:0050896	0.00326902	3.43463	3.91106	10	417	response to stimulus	LarvalMain	Worker	eukaryote
GO:0030328	0.00937904	Inf	0.00937904	1	1	prenylcysteine catabolic process	LarvalMain	Worker	eukaryote
GO:0000098	0.00937904	Inf	0.00937904	1	1	sulfur amino acid catabolic process	LarvalMain	Worker	eukaryote
GO:0030329	0.00937904	Inf	0.00937904	1	1	prenylcysteine metabolic process	LarvalMain	Worker	eukaryote
GO:0044273	0.00937904	Inf	0.00937904	1	1	sulfur compound catabolic process	LarvalMain	Worker	eukaryote
GO:0071929	0.00937904	Inf	0.00937904	1	1	alpha-tubulin acetylation	LarvalMain	Worker	eukaryote
GO:0042219	0.00937904	Inf	0.00937904	1	1	cellular modified amino acid catabolic process	LarvalMain	Worker	eukaryote
GO:0009966	0.0120459	7.09733	0.48771	3	52	regulation of signal transduction	LarvalMain	Worker	eukaryote
GO:0023051	0.0120459	7.09733	0.48771	3	52	regulation of signaling	LarvalMain	Worker	eukaryote
GO:0010646	0.0120459	7.09733	0.48771	3	52	regulation of cell communication	LarvalMain	Worker	eukaryote
GO:0048583	0.0126888	6.95308	0.497089	3	53	regulation of response to stimulus	LarvalMain	Worker	eukaryote
GO:0043543	0.0186731	109.357	0.0187581	1	2	protein acylation	LarvalMain	Worker	eukaryote
GO:0006890	0.0186731	109.357	0.0187581	1	2	retrograde vesicle-mediated transport, Golgi to ER	LarvalMain	Worker	eukaryote
GO:0007016	0.0186731	109.357	0.0187581	1	2	cytoskeletal anchoring at plasma membrane	LarvalMain	Worker	eukaryote
GO:0018393	0.0186731	109.357	0.0187581	1	2	internal peptidyl-lysine acetylation	LarvalMain	Worker	eukaryote
GO:0018394	0.0186731	109.357	0.0187581	1	2	peptidyl-lysine acetylation	LarvalMain	Worker	eukaryote
GO:0006473	0.0186731	109.357	0.0187581	1	2	protein acetylation	LarvalMain	Worker	eukaryote
GO:0006475	0.0186731	109.357	0.0187581	1	2	internal protein amino acid acetylation	LarvalMain	Worker	eukaryote
GO:0000096	0.027883	54.6607	0.0281371	1	3	sulfur amino acid metabolic process	LarvalMain	Worker	eukaryote
GO:0045185	0.027883	54.6607	0.0281371	1	3	maintenance of protein location	LarvalMain	Worker	eukaryote
GO:0051651	0.027883	54.6607	0.0281371	1	3	maintenance of location in cell	LarvalMain	Worker	eukaryote
GO:0032507	0.027883	54.6607	0.0281371	1	3	maintenance of protein location in cell	LarvalMain	Worker	eukaryote
GO:0051235	0.027883	54.6607	0.0281371	1	3	maintenance of location	LarvalMain	Worker	eukaryote
GO:0048523	0.0314158	8.0291	0.281371	2	30	negative regulation of cellular process	LarvalMain	Worker	eukaryote
GO:0048519	0.0314158	8.0291	0.281371	2	30	negative regulation of biological process	LarvalMain	Worker	eukaryote
GO:0015718	0.0370094	36.4286	0.0375162	1	4	monocarboxylic acid transport	LarvalMain	Worker	eukaryote
GO:0006850	0.0370094	36.4286	0.0375162	1	4	mitochondrial pyruvate transport	LarvalMain	Worker	eukaryote
GO:0006848	0.0370094	36.4286	0.0375162	1	4	pyruvate transport	LarvalMain	Worker	eukaryote
GO:0009063	0.046053	27.3125	0.0468952	1	5	cellular amino acid catabolic process	LarvalMain	Worker	eukaryote
GO:0035556	0.049141	3.19671	1.40686	4	150	intracellular signal transduction	LarvalMain	Worker	eukaryote
GO:0050794	4.19507e-12	10.331	7.22736	27	573	regulation of cellular process	LarvalMain	Worker	bilaterian
GO:0050789	5.93289e-12	10.1494	7.32827	27	581	regulation of biological process	LarvalMain	Worker	bilaterian
GO:0065007	9.87696e-12	9.88648	7.47962	27	593	biological regulation	LarvalMain	Worker	bilaterian
GO:0007186	3.53663e-09	13.5441	1.37484	12	109	G-protein coupled receptor signaling pathway	LarvalMain	Worker	bilaterian
GO:1903506	8.76835e-08	8.92284	2.20731	13	175	regulation of nucleic acid-templated transcription	LarvalMain	Worker	bilaterian
GO:2001141	8.76835e-08	8.92284	2.20731	13	175	regulation of RNA biosynthetic process	LarvalMain	Worker	bilaterian
GO:0006355	8.76835e-08	8.92284	2.20731	13	175	regulation of transcription, DNA-templated	LarvalMain	Worker	bilaterian
GO:0051252	8.76835e-08	8.92284	2.20731	13	175	regulation of RNA metabolic process	LarvalMain	Worker	bilaterian
GO:0010468	1.00516e-07	8.80793	2.23254	13	177	regulation of gene expression	LarvalMain	Worker	bilaterian
GO:0019219	1.15021e-07	8.69578	2.25776	13	179	regulation of nucleobase-containing compound metabolic process	LarvalMain	Worker	bilaterian
GO:2000112	1.22959e-07	8.64072	2.27038	13	180	regulation of cellular macromolecule biosynthetic process	LarvalMain	Worker	bilaterian
GO:0031326	1.22959e-07	8.64072	2.27038	13	180	regulation of cellular biosynthetic process	LarvalMain	Worker	bilaterian
GO:0009889	1.22959e-07	8.64072	2.27038	13	180	regulation of biosynthetic process	LarvalMain	Worker	bilaterian
GO:0010556	1.22959e-07	8.64072	2.27038	13	180	regulation of macromolecule biosynthetic process	LarvalMain	Worker	bilaterian
GO:0051171	1.31388e-07	8.58631	2.28299	13	181	regulation of nitrogen compound metabolic process	LarvalMain	Worker	bilaterian
GO:0060255	2.2e-07	8.1733	2.38389	13	189	regulation of macromolecule metabolic process	LarvalMain	Worker	bilaterian
GO:0080090	2.34219e-07	8.12429	2.39651	13	190	regulation of primary metabolic process	LarvalMain	Worker	bilaterian
GO:0031323	2.4926e-07	8.07584	2.40912	13	191	regulation of cellular metabolic process	LarvalMain	Worker	bilaterian
GO:0019222	4.29207e-07	7.6631	2.52264	13	200	regulation of metabolic process	LarvalMain	Worker	bilaterian
GO:0097659	1.9641e-06	6.6	2.87581	13	228	nucleic acid-templated transcription	LarvalMain	Worker	bilaterian
GO:0006351	1.9641e-06	6.6	2.87581	13	228	transcription, DNA-templated	LarvalMain	Worker	bilaterian
GO:0032774	2.5168e-06	6.43864	2.93887	13	233	RNA biosynthetic process	LarvalMain	Worker	bilaterian
GO:0007165	8.39739e-06	5.12236	4.37678	15	347	signal transduction	LarvalMain	Worker	bilaterian
GO:0044700	9.02309e-06	5.08795	4.40201	15	349	single organism signaling	LarvalMain	Worker	bilaterian
GO:0007154	9.35137e-06	5.0709	4.41462	15	350	cell communication	LarvalMain	Worker	bilaterian
GO:0023052	1.00403e-05	5.03709	4.43984	15	352	signaling	LarvalMain	Worker	bilaterian
GO:0034654	1.8847e-05	5.23872	3.51908	13	279	nucleobase-containing compound biosynthetic process	LarvalMain	Worker	bilaterian
GO:0019438	2.87029e-05	5.01083	3.65783	13	290	aromatic compound biosynthetic process	LarvalMain	Worker	bilaterian
GO:0018130	4.28562e-05	4.80035	3.79657	13	301	heterocycle biosynthetic process	LarvalMain	Worker	bilaterian
GO:1901362	4.44054e-05	4.78201	3.80918	13	302	organic cyclic compound biosynthetic process	LarvalMain	Worker	bilaterian
GO:0051716	5.90425e-05	4.24267	5.13357	15	407	cellular response to stimulus	LarvalMain	Worker	bilaterian
GO:0050896	7.87736e-05	4.12158	5.2597	15	417	response to stimulus	LarvalMain	Worker	bilaterian
GO:0016042	0.000285608	31.7188	0.138745	3	11	lipid catabolic process	LarvalMain	Worker	bilaterian
GO:0016070	0.000318276	3.83665	4.60382	13	365	RNA metabolic process	LarvalMain	Worker	bilaterian
GO:0044271	0.00203527	3.05828	5.57503	13	442	cellular nitrogen compound biosynthetic process	LarvalMain	Worker	bilaterian
GO:0034645	0.00225886	3.01728	5.6381	13	447	cellular macromolecule biosynthetic process	LarvalMain	Worker	bilaterian
GO:0009059	0.00235389	3.00115	5.66332	13	449	macromolecule biosynthetic process	LarvalMain	Worker	bilaterian
GO:0010467	0.00288075	2.92265	5.78946	13	459	gene expression	LarvalMain	Worker	bilaterian
GO:0090304	0.00311738	2.89222	5.83991	13	463	nucleic acid metabolic process	LarvalMain	Worker	bilaterian
GO:0044712	0.00488847	10.0933	0.353169	3	28	single-organism catabolic process	LarvalMain	Worker	bilaterian
GO:0006139	0.0126188	2.37476	6.86158	13	544	nucleobase-containing compound metabolic process	LarvalMain	Worker	bilaterian
GO:0044249	0.0150844	2.31123	7.01294	13	556	cellular biosynthetic process	LarvalMain	Worker	bilaterian
GO:0006725	0.0157565	2.29579	7.05078	13	559	cellular aromatic compound metabolic process	LarvalMain	Worker	bilaterian
GO:1901576	0.0166891	2.27545	7.10123	13	563	organic substance biosynthetic process	LarvalMain	Worker	bilaterian
GO:0046483	0.0176645	2.25542	7.15168	13	567	heterocycle metabolic process	LarvalMain	Worker	bilaterian
GO:1901360	0.0186839	2.23566	7.20213	13	571	organic cyclic compound metabolic process	LarvalMain	Worker	bilaterian
GO:0007218	0.0250713	80.3158	0.0252264	1	2	neuropeptide signaling pathway	LarvalMain	Worker	bilaterian
GO:0009058	0.025135	2.1319	7.47962	13	593	biosynthetic process	LarvalMain	Worker	bilaterian
GO:0006807	0.0389239	1.92256	9.63648	15	764	nitrogen compound metabolic process	LarvalMain	Worker	bilaterian
GO:0006040	0.02571	78.2308	0.0258732	1	40	amino sugar metabolic process	LarvalMain	Worker	insect
GO:0006030	0.02571	78.2308	0.0258732	1	40	chitin metabolic process	LarvalMain	Worker	insect
GO:1901071	0.02571	78.2308	0.0258732	1	40	glucosamine-containing compound metabolic process	LarvalMain	Worker	insect
GO:0006022	0.0314486	63.375	0.0316947	1	49	aminoglycan metabolic process	LarvalMain	Worker	insect
GO:0055085	1.45654e-06	2.87594	14.6339	34	224	transmembrane transport	LarvalMain	Reproductive	cellular
GO:0044710	3.85019e-06	2.06858	43.8364	71	671	single-organism metabolic process	LarvalMain	Reproductive	cellular
GO:0055114	9.66458e-05	2.15337	21.4282	39	328	oxidation-reduction process	LarvalMain	Reproductive	cellular
GO:1902578	0.00010057	2.06108	25.348	44	388	single-organism localization	LarvalMain	Reproductive	cellular
GO:0044765	0.000146672	2.03508	24.956	43	382	single-organism transport	LarvalMain	Reproductive	cellular
GO:0008152	0.00104319	1.66444	130.725	151	2001	metabolic process	LarvalMain	Reproductive	cellular
GO:0044699	0.00139703	1.56662	97.9948	119	1500	single-organism process	LarvalMain	Reproductive	cellular
GO:0006796	0.00194865	1.86434	20.7096	34	317	phosphate-containing compound metabolic process	LarvalMain	Reproductive	cellular
GO:1901605	0.00198177	7.30964	0.979948	5	15	alpha-amino acid metabolic process	LarvalMain	Reproductive	cellular
GO:0006793	0.00205754	1.85706	20.7749	34	318	phosphorus metabolic process	LarvalMain	Reproductive	cellular
GO:0006072	0.00424824	Inf	0.13066	2	2	glycerol-3-phosphate metabolic process	LarvalMain	Reproductive	cellular
GO:0046168	0.00424824	Inf	0.13066	2	2	glycerol-3-phosphate catabolic process	LarvalMain	Reproductive	cellular
GO:0051234	0.00552286	1.61761	31.3583	45	480	establishment of localization	LarvalMain	Reproductive	cellular
GO:0019637	0.00744633	2.29051	6.85964	14	105	organophosphate metabolic process	LarvalMain	Reproductive	cellular
GO:0051179	0.0078342	1.57902	31.9463	45	489	localization	LarvalMain	Reproductive	cellular
GO:0006810	0.00823788	1.5802	31.1624	44	477	transport	LarvalMain	Reproductive	cellular
GO:0006732	0.0114158	3.65561	1.9599	6	30	coenzyme metabolic process	LarvalMain	Reproductive	cellular
GO:0072348	0.0120401	8.69849	0.522639	3	8	sulfur compound transport	LarvalMain	Reproductive	cellular
GO:0008272	0.0120401	8.69849	0.522639	3	8	sulfate transport	LarvalMain	Reproductive	cellular
GO:0000096	0.0121948	28.89	0.19599	2	3	sulfur amino acid metabolic process	LarvalMain	Reproductive	cellular
GO:0009069	0.0121948	28.89	0.19599	2	3	serine family amino acid metabolic process	LarvalMain	Reproductive	cellular
GO:0052646	0.0121948	28.89	0.19599	2	3	alditol phosphate metabolic process	LarvalMain	Reproductive	cellular
GO:0055086	0.0171546	2.37567	4.70375	10	72	nucleobase-containing small molecule metabolic process	LarvalMain	Reproductive	cellular
GO:0046434	0.0233428	14.44	0.26132	2	4	organophosphate catabolic process	LarvalMain	Reproductive	cellular
GO:0006835	0.0233428	14.44	0.26132	2	4	dicarboxylic acid transport	LarvalMain	Reproductive	cellular
GO:0006629	0.0235227	2.00187	7.12096	13	109	lipid metabolic process	LarvalMain	Reproductive	cellular
GO:0051186	0.0237855	3.02006	2.28655	6	35	cofactor metabolic process	LarvalMain	Reproductive	cellular
GO:0016310	0.0249284	1.69643	13.458	21	206	phosphorylation	LarvalMain	Reproductive	cellular
GO:0044281	0.0306382	1.72616	11.3021	18	173	small molecule metabolic process	LarvalMain	Reproductive	cellular
GO:0044711	0.0306754	1.91905	7.38228	13	113	single-organism biosynthetic process	LarvalMain	Reproductive	cellular
GO:0044262	0.0389669	4.8258	0.783959	3	12	cellular carbohydrate metabolic process	LarvalMain	Reproductive	cellular
GO:0046394	0.0389669	4.8258	0.783959	3	12	carboxylic acid biosynthetic process	LarvalMain	Reproductive	cellular
GO:0016053	0.0389669	4.8258	0.783959	3	12	organic acid biosynthetic process	LarvalMain	Reproductive	cellular
GO:0015698	0.0389669	4.8258	0.783959	3	12	inorganic anion transport	LarvalMain	Reproductive	cellular
GO:0072522	0.0423382	2.90863	1.9599	5	30	purine-containing compound biosynthetic process	LarvalMain	Reproductive	cellular
GO:0009117	0.0463435	2.16571	4.05045	8	62	nucleotide metabolic process	LarvalMain	Reproductive	cellular
GO:0006281	2.68187e-05	9.7414	0.921734	7	57	DNA repair	LarvalMain	Reproductive	eukaryote
GO:0006974	3.37632e-05	9.36047	0.954075	7	59	cellular response to DNA damage stimulus	LarvalMain	Reproductive	eukaryote
GO:0033554	3.77544e-05	9.18078	0.970246	7	60	cellular response to stress	LarvalMain	Reproductive	eukaryote
GO:0006259	4.18803e-05	6.5255	1.74644	9	108	DNA metabolic process	LarvalMain	Reproductive	eukaryote
GO:0006950	8.58726e-05	7.95539	1.09961	7	68	response to stress	LarvalMain	Reproductive	eukaryote
GO:0051716	0.000117939	3.50303	6.5815	17	407	cellular response to stimulus	LarvalMain	Reproductive	eukaryote
GO:0050896	0.000160344	3.40258	6.74321	17	417	response to stimulus	LarvalMain	Reproductive	eukaryote
GO:0044763	0.000494229	2.67792	16.3001	28	1008	single-organism cellular process	LarvalMain	Reproductive	eukaryote
GO:0044699	0.000586242	2.77166	24.2561	36	1500	single-organism process	LarvalMain	Reproductive	eukaryote
GO:0000726	0.000761076	126.708	0.0485123	2	3	non-recombinational repair	LarvalMain	Reproductive	eukaryote
GO:0006303	0.000761076	126.708	0.0485123	2	3	double-strand break repair via nonhomologous end joining	LarvalMain	Reproductive	eukaryote
GO:0006302	0.00248473	42.2083	0.0808538	2	5	double-strand break repair	LarvalMain	Reproductive	eukaryote
GO:0007018	0.00885822	8.0266	0.436611	3	27	microtubule-based movement	LarvalMain	Reproductive	eukaryote
GO:0007049	0.011885	7.12766	0.485123	3	30	cell cycle	LarvalMain	Reproductive	eukaryote
GO:0090304	0.0123159	2.24585	7.48706	14	463	nucleic acid metabolic process	LarvalMain	Reproductive	eukaryote
GO:0006928	0.0130104	6.87082	0.501294	3	31	movement of cell or subcellular component	LarvalMain	Reproductive	eukaryote
GO:0009306	0.0161708	Inf	0.0161708	1	1	protein secretion	LarvalMain	Reproductive	eukaryote
GO:0006820	0.0195324	5.82012	0.582147	3	36	anion transport	LarvalMain	Reproductive	eukaryote
GO:0007017	0.0225638	5.48389	0.614489	3	38	microtubule-based process	LarvalMain	Reproductive	eukaryote
GO:0071702	0.0258576	3.26889	1.69793	5	105	organic substance transport	LarvalMain	Reproductive	eukaryote
GO:0042147	0.0320852	62.0612	0.0323415	1	2	retrograde transport, endosome to Golgi	LarvalMain	Reproductive	eukaryote
GO:0016197	0.0320852	62.0612	0.0323415	1	2	endosomal transport	LarvalMain	Reproductive	eukaryote
GO:0033227	0.0320852	62.0612	0.0323415	1	2	dsRNA transport	LarvalMain	Reproductive	eukaryote
GO:0006810	0.0355884	1.95212	7.71345	13	477	transport	LarvalMain	Reproductive	eukaryote
GO:0006811	0.0358917	2.66646	2.4903	6	154	ion transport	LarvalMain	Reproductive	eukaryote
GO:0007166	0.0367823	7.41422	0.307245	2	19	cell surface receptor signaling pathway	LarvalMain	Reproductive	eukaryote
GO:0022402	0.0367823	7.41422	0.307245	2	19	cell cycle process	LarvalMain	Reproductive	eukaryote
GO:0051234	0.0372395	1.93732	7.76197	13	480	establishment of localization	LarvalMain	Reproductive	eukaryote
GO:0051179	0.0425305	1.89405	7.9075	13	489	localization	LarvalMain	Reproductive	eukaryote
GO:0006139	0.0447606	1.84319	8.7969	14	544	nucleobase-containing compound metabolic process	LarvalMain	Reproductive	eukaryote
GO:0007165	0.0473478	2.00668	5.61125	10	347	signal transduction	LarvalMain	Reproductive	eukaryote
GO:0000077	0.0477472	31.0204	0.0485123	1	3	DNA damage checkpoint	LarvalMain	Reproductive	eukaryote
GO:0070588	0.0477472	31.0204	0.0485123	1	3	calcium ion transmembrane transport	LarvalMain	Reproductive	eukaryote
GO:0031570	0.0477472	31.0204	0.0485123	1	3	DNA integrity checkpoint	LarvalMain	Reproductive	eukaryote
GO:0006750	0.0477472	31.0204	0.0485123	1	3	glutathione biosynthetic process	LarvalMain	Reproductive	eukaryote
GO:0019184	0.0477472	31.0204	0.0485123	1	3	nonribosomal peptide biosynthetic process	LarvalMain	Reproductive	eukaryote
GO:0006816	0.0477472	31.0204	0.0485123	1	3	calcium ion transport	LarvalMain	Reproductive	eukaryote
GO:0033036	0.0486946	3.13892	1.39069	4	86	macromolecule localization	LarvalMain	Reproductive	eukaryote
GO:0044700	0.0489513	1.99336	5.6436	10	349	single organism signaling	LarvalMain	Reproductive	eukaryote
GO:0007154	0.049767	1.98676	5.65977	10	350	cell communication	LarvalMain	Reproductive	eukaryote
GO:0006869	3.0088e-11	111.307	0.150388	7	15	lipid transport	LarvalMain	Reproductive	bilaterian
GO:0010876	3.0088e-11	111.307	0.150388	7	15	lipid localization	LarvalMain	Reproductive	bilaterian
GO:0033036	1.54123e-05	11.0095	0.862225	7	86	macromolecule localization	LarvalMain	Reproductive	bilaterian
GO:0071702	5.7227e-05	8.81845	1.05272	7	105	organic substance transport	LarvalMain	Reproductive	bilaterian
GO:0023052	7.3972e-05	5.05449	3.52911	12	352	signaling	LarvalMain	Reproductive	bilaterian
GO:0050794	0.000569083	3.68599	5.74483	14	573	regulation of cellular process	LarvalMain	Reproductive	bilaterian
GO:0007186	0.000599421	6.89243	1.09282	6	109	G-protein coupled receptor signaling pathway	LarvalMain	Reproductive	bilaterian
GO:0050789	0.000659542	3.62237	5.82503	14	581	regulation of biological process	LarvalMain	Reproductive	bilaterian
GO:0065007	0.000818548	3.53022	5.94534	14	593	biological regulation	LarvalMain	Reproductive	bilaterian
GO:0007165	0.00141185	3.84909	3.47898	10	347	signal transduction	LarvalMain	Reproductive	bilaterian
GO:0044700	0.00147647	3.82357	3.49903	10	349	single organism signaling	LarvalMain	Reproductive	bilaterian
GO:0007154	0.00150968	3.81092	3.50906	10	350	cell communication	LarvalMain	Reproductive	bilaterian
GO:0050896	0.00157506	3.59667	4.18079	11	417	response to stimulus	LarvalMain	Reproductive	bilaterian
GO:0051716	0.00472249	3.19539	4.08053	10	407	cellular response to stimulus	LarvalMain	Reproductive	bilaterian
GO:0016042	0.00505858	23.387	0.110285	2	11	lipid catabolic process	LarvalMain	Reproductive	bilaterian
GO:0034508	0.0100259	Inf	0.0100259	1	1	centromere complex assembly	LarvalMain	Reproductive	bilaterian
GO:0019932	0.0100259	Inf	0.0100259	1	1	second-messenger-mediated signaling	LarvalMain	Reproductive	bilaterian
GO:0019722	0.0100259	Inf	0.0100259	1	1	calcium-mediated signaling	LarvalMain	Reproductive	bilaterian
GO:0006955	0.0199544	102	0.0200517	1	2	immune response	LarvalMain	Reproductive	bilaterian
GO:0002376	0.0199544	102	0.0200517	1	2	immune system process	LarvalMain	Reproductive	bilaterian
GO:0044712	0.0312797	8.0504	0.280724	2	28	single-organism catabolic process	LarvalMain	Reproductive	bilaterian
GO:0071824	0.0491654	25.475	0.0501294	1	5	protein-DNA complex subunit organization	LarvalMain	Reproductive	bilaterian
GO:0065004	0.0491654	25.475	0.0501294	1	5	protein-DNA complex assembly	LarvalMain	Reproductive	bilaterian
GO:0007600	2.40099e-05	45.4091	0.208279	4	92	sensory perception	LarvalMain	Reproductive	ant
GO:0007606	2.40099e-05	45.4091	0.208279	4	92	sensory perception of chemical stimulus	LarvalMain	Reproductive	ant
GO:0003008	2.40099e-05	45.4091	0.208279	4	92	system process	LarvalMain	Reproductive	ant
GO:0050877	2.40099e-05	45.4091	0.208279	4	92	neurological system process	LarvalMain	Reproductive	ant
GO:0032501	4.89029e-05	37.4717	0.24903	4	110	multicellular organismal process	LarvalMain	Reproductive	ant
GO:0007608	0.000158643	45.525	0.119987	3	53	sensory perception of smell	LarvalMain	Reproductive	ant
GO:0051260	0.0246624	51.25	0.024903	1	11	protein homooligomerization	LarvalMain	Reproductive	ant
GO:0051259	0.0246624	51.25	0.024903	1	11	protein oligomerization	LarvalMain	Reproductive	ant
GO:0007600	2.40099e-05	45.4091	0.208279	4	92	sensory perception	LarvalMain	Reproductive	hymenopteran_ant
GO:0007606	2.40099e-05	45.4091	0.208279	4	92	sensory perception of chemical stimulus	LarvalMain	Reproductive	hymenopteran_ant
GO:0003008	2.40099e-05	45.4091	0.208279	4	92	system process	LarvalMain	Reproductive	hymenopteran_ant
GO:0050877	2.40099e-05	45.4091	0.208279	4	92	neurological system process	LarvalMain	Reproductive	hymenopteran_ant
GO:0032501	4.89029e-05	37.4717	0.24903	4	110	multicellular organismal process	LarvalMain	Reproductive	hymenopteran_ant
GO:0007608	0.000158643	45.525	0.119987	3	53	sensory perception of smell	LarvalMain	Reproductive	hymenopteran_ant
GO:0051260	0.0246624	51.25	0.024903	1	11	protein homooligomerization	LarvalMain	Reproductive	hymenopteran_ant
GO:0051259	0.0246624	51.25	0.024903	1	11	protein oligomerization	LarvalMain	Reproductive	hymenopteran_ant
GO:0005975	0.00311223	14.5672	0.323415	3	125	carbohydrate metabolic process	L2	Worker	cellular
GO:0032011	0.00387784	617	0.00388098	1	6	ARF protein signal transduction	L2	Worker	eukaryote
GO:0032012	0.00387784	617	0.00388098	1	6	regulation of ARF protein signal transduction	L2	Worker	eukaryote
GO:0046578	0.0193139	105.552	0.0194049	1	30	regulation of Ras protein signal transduction	L2	Worker	eukaryote
GO:0007265	0.0193139	105.552	0.0194049	1	30	Ras protein signal transduction	L2	Worker	eukaryote
GO:0007155	0.0225146	89.8824	0.0226391	1	35	cell adhesion	L2	Worker	eukaryote
GO:0022610	0.0225146	89.8824	0.0226391	1	35	biological adhesion	L2	Worker	eukaryote
GO:0051056	0.0231541	87.2857	0.0232859	1	36	regulation of small GTPase mediated signal transduction	L2	Worker	eukaryote
GO:1902531	0.0244324	82.5135	0.0245796	1	38	regulation of intracellular signal transduction	L2	Worker	eukaryote
GO:0009966	0.0333577	59.5882	0.0336352	1	52	regulation of signal transduction	L2	Worker	eukaryote
GO:0023051	0.0333577	59.5882	0.0336352	1	52	regulation of signaling	L2	Worker	eukaryote
GO:0010646	0.0333577	59.5882	0.0336352	1	52	regulation of cell communication	L2	Worker	eukaryote
GO:0048583	0.0339937	58.4231	0.034282	1	53	regulation of response to stimulus	L2	Worker	eukaryote
GO:0007186	0.0352523	Inf	0.0352523	1	109	G-protein coupled receptor signaling pathway	L2	Reproductive	eukaryote
GO:0007608	0.000288364	Inf	0.034282	2	53	sensory perception of smell	L2	Reproductive	ant
GO:0007600	0.000875973	Inf	0.0595084	2	92	sensory perception	L2	Reproductive	ant
GO:0007606	0.000875973	Inf	0.0595084	2	92	sensory perception of chemical stimulus	L2	Reproductive	ant
GO:0003008	0.000875973	Inf	0.0595084	2	92	system process	L2	Reproductive	ant
GO:0050877	0.000875973	Inf	0.0595084	2	92	neurological system process	L2	Reproductive	ant
GO:0032501	0.00125453	Inf	0.0711514	2	110	multicellular organismal process	L2	Reproductive	ant
GO:0007608	0.000288364	Inf	0.034282	2	53	sensory perception of smell	L2	Reproductive	hymenopteran_ant
GO:0007600	0.000875973	Inf	0.0595084	2	92	sensory perception	L2	Reproductive	hymenopteran_ant
GO:0007606	0.000875973	Inf	0.0595084	2	92	sensory perception of chemical stimulus	L2	Reproductive	hymenopteran_ant
GO:0003008	0.000875973	Inf	0.0595084	2	92	system process	L2	Reproductive	hymenopteran_ant
GO:0050877	0.000875973	Inf	0.0595084	2	92	neurological system process	L2	Reproductive	hymenopteran_ant
GO:0032501	0.00125453	Inf	0.0711514	2	110	multicellular organismal process	L2	Reproductive	hymenopteran_ant
GO:0044765	6.83024e-06	2.75263	15.196	33	382	single-organism transport	L3	Worker	cellular
GO:1902578	9.63603e-06	2.69991	15.4347	33	388	single-organism localization	L3	Worker	cellular
GO:0055114	1.85707e-05	2.75493	13.0479	29	328	oxidation-reduction process	L3	Worker	cellular
GO:0006810	5.13387e-05	2.37204	18.9751	36	477	transport	L3	Worker	cellular
GO:0051234	5.8935e-05	2.35322	19.0944	36	480	establishment of localization	L3	Worker	cellular
GO:0051179	8.83117e-05	2.29824	19.4525	36	489	localization	L3	Worker	cellular
GO:0006836	0.000200166	12.5381	0.596701	5	15	neurotransmitter transport	L3	Worker	cellular
GO:0055085	0.000407243	2.63183	8.91074	20	224	transmembrane transport	L3	Worker	cellular
GO:0005975	0.00351217	2.73236	4.97251	12	125	carbohydrate metabolic process	L3	Worker	cellular
GO:0006508	0.00689342	2.04031	10.4622	19	263	proteolysis	L3	Worker	cellular
GO:0006835	0.00893588	24.5207	0.15912	2	4	dicarboxylic acid transport	L3	Worker	cellular
GO:0015711	0.0099976	5.51074	0.875162	4	22	organic anion transport	L3	Worker	cellular
GO:0015849	0.0099976	5.51074	0.875162	4	22	organic acid transport	L3	Worker	cellular
GO:0046942	0.0099976	5.51074	0.875162	4	22	carboxylic acid transport	L3	Worker	cellular
GO:0006820	0.0128645	4.01586	1.43208	5	36	anion transport	L3	Worker	cellular
GO:0006811	0.0178761	2.15226	6.12613	12	154	ion transport	L3	Worker	cellular
GO:0030328	0.0042044	Inf	0.0042044	1	1	prenylcysteine catabolic process	L3	Worker	eukaryote
GO:0000098	0.0042044	Inf	0.0042044	1	1	sulfur amino acid catabolic process	L3	Worker	eukaryote
GO:0030329	0.0042044	Inf	0.0042044	1	1	prenylcysteine metabolic process	L3	Worker	eukaryote
GO:0044273	0.0042044	Inf	0.0042044	1	1	sulfur compound catabolic process	L3	Worker	eukaryote
GO:0042219	0.0042044	Inf	0.0042044	1	1	cellular modified amino acid catabolic process	L3	Worker	eukaryote
GO:0007016	0.00839247	256.5	0.0084088	1	2	cytoskeletal anchoring at plasma membrane	L3	Worker	eukaryote
GO:0009312	0.00839247	256.5	0.0084088	1	2	oligosaccharide biosynthetic process	L3	Worker	eukaryote
GO:0000096	0.0125643	128.208	0.0126132	1	3	sulfur amino acid metabolic process	L3	Worker	eukaryote
GO:0045185	0.0125643	128.208	0.0126132	1	3	maintenance of protein location	L3	Worker	eukaryote
GO:0051651	0.0125643	128.208	0.0126132	1	3	maintenance of location in cell	L3	Worker	eukaryote
GO:0032507	0.0125643	128.208	0.0126132	1	3	maintenance of protein location in cell	L3	Worker	eukaryote
GO:0051235	0.0125643	128.208	0.0126132	1	3	maintenance of location	L3	Worker	eukaryote
GO:0015718	0.0167199	85.4444	0.0168176	1	4	monocarboxylic acid transport	L3	Worker	eukaryote
GO:0006850	0.0167199	85.4444	0.0168176	1	4	mitochondrial pyruvate transport	L3	Worker	eukaryote
GO:0006848	0.0167199	85.4444	0.0168176	1	4	pyruvate transport	L3	Worker	eukaryote
GO:0009063	0.0208593	64.0625	0.021022	1	5	cellular amino acid catabolic process	L3	Worker	eukaryote
GO:0007205	0.0208593	64.0625	0.021022	1	5	protein kinase C-activating G-protein coupled receptor signaling pathway	L3	Worker	eukaryote
GO:0009311	0.0208593	64.0625	0.021022	1	5	oligosaccharide metabolic process	L3	Worker	eukaryote
GO:0006839	0.02909	42.6806	0.0294308	1	7	mitochondrial transport	L3	Worker	eukaryote
GO:0046395	0.0331814	36.5714	0.0336352	1	8	carboxylic acid catabolic process	L3	Worker	eukaryote
GO:0016051	0.0331814	36.5714	0.0336352	1	8	carbohydrate biosynthetic process	L3	Worker	eukaryote
GO:0016054	0.0331814	36.5714	0.0336352	1	8	organic acid catabolic process	L3	Worker	eukaryote
GO:0044282	0.0372568	31.9896	0.0378396	1	9	small molecule catabolic process	L3	Worker	eukaryote
GO:1901565	0.0413164	28.4259	0.042044	1	10	organonitrogen compound catabolic process	L3	Worker	eukaryote
GO:0051179	0.0415708	3.35098	2.05595	5	489	localization	L3	Worker	eukaryote
GO:0006575	0.0453602	25.575	0.0462484	1	11	cellular modified amino acid metabolic process	L3	Worker	eukaryote
GO:0007186	4.67706e-08	14.2472	1.09282	10	109	G-protein coupled receptor signaling pathway	L3	Worker	bilaterian
GO:0050794	9.64569e-07	6.25198	5.74483	18	573	regulation of cellular process	L3	Worker	bilaterian
GO:0050789	1.19579e-06	6.14346	5.82503	18	581	regulation of biological process	L3	Worker	bilaterian
GO:0065007	1.63945e-06	5.98635	5.94534	18	593	biological regulation	L3	Worker	bilaterian
GO:0007165	0.000321527	4.46057	3.47898	11	347	signal transduction	L3	Worker	bilaterian
GO:0044700	0.000338393	4.43092	3.49903	11	349	single organism signaling	L3	Worker	bilaterian
GO:0007154	0.000347106	4.41622	3.50906	11	350	cell communication	L3	Worker	bilaterian
GO:0023052	0.000365108	4.3871	3.52911	11	352	signaling	L3	Worker	bilaterian
GO:0006040	0.000587678	12.4486	0.401035	4	40	amino sugar metabolic process	L3	Worker	bilaterian
GO:0006030	0.000587678	12.4486	0.401035	4	40	chitin metabolic process	L3	Worker	bilaterian
GO:1901071	0.000587678	12.4486	0.401035	4	40	glucosamine-containing compound metabolic process	L3	Worker	bilaterian
GO:0006022	0.00127917	9.92922	0.491268	4	49	aminoglycan metabolic process	L3	Worker	bilaterian
GO:0051716	0.00128419	3.70139	4.08053	11	407	cellular response to stimulus	L3	Worker	bilaterian
GO:1903506	0.00136202	5.02257	1.75453	7	175	regulation of nucleic acid-templated transcription	L3	Worker	bilaterian
GO:2001141	0.00136202	5.02257	1.75453	7	175	regulation of RNA biosynthetic process	L3	Worker	bilaterian
GO:0006355	0.00136202	5.02257	1.75453	7	175	regulation of transcription, DNA-templated	L3	Worker	bilaterian
GO:0051252	0.00136202	5.02257	1.75453	7	175	regulation of RNA metabolic process	L3	Worker	bilaterian
GO:0010468	0.00145625	4.96005	1.77458	7	177	regulation of gene expression	L3	Worker	bilaterian
GO:0019219	0.00155555	4.89898	1.79463	7	179	regulation of nucleobase-containing compound metabolic process	L3	Worker	bilaterian
GO:0050896	0.00157506	3.59667	4.18079	11	417	response to stimulus	L3	Worker	bilaterian
GO:2000112	0.00160716	4.86898	1.80466	7	180	regulation of cellular macromolecule biosynthetic process	L3	Worker	bilaterian
GO:0031326	0.00160716	4.86898	1.80466	7	180	regulation of cellular biosynthetic process	L3	Worker	bilaterian
GO:0009889	0.00160716	4.86898	1.80466	7	180	regulation of biosynthetic process	L3	Worker	bilaterian
GO:0010556	0.00160716	4.86898	1.80466	7	180	regulation of macromolecule biosynthetic process	L3	Worker	bilaterian
GO:0051171	0.00166012	4.83932	1.81468	7	181	regulation of nitrogen compound metabolic process	L3	Worker	bilaterian
GO:0060255	0.00213492	4.61378	1.89489	7	189	regulation of macromolecule metabolic process	L3	Worker	bilaterian
GO:0080090	0.00220104	4.58698	1.90492	7	190	regulation of primary metabolic process	L3	Worker	bilaterian
GO:0031323	0.00226876	4.56046	1.91494	7	191	regulation of cellular metabolic process	L3	Worker	bilaterian
GO:0019222	0.00295424	4.3342	2.00517	7	200	regulation of metabolic process	L3	Worker	bilaterian
GO:0016042	0.00505858	23.387	0.110285	2	11	lipid catabolic process	L3	Worker	bilaterian
GO:0097659	0.00614714	3.74811	2.2859	7	228	nucleic acid-templated transcription	L3	Worker	bilaterian
GO:0006351	0.00614714	3.74811	2.2859	7	228	transcription, DNA-templated	L3	Worker	bilaterian
GO:0032774	0.0069205	3.65874	2.33603	7	233	RNA biosynthetic process	L3	Worker	bilaterian
GO:0006869	0.00941924	16.1698	0.150388	2	15	lipid transport	L3	Worker	bilaterian
GO:0010876	0.00941924	16.1698	0.150388	2	15	lipid localization	L3	Worker	bilaterian
GO:0034654	0.017894	2.99066	2.79722	7	279	nucleobase-containing compound biosynthetic process	L3	Worker	bilaterian
GO:0019438	0.021753	2.86307	2.9075	7	290	aromatic compound biosynthetic process	L3	Worker	bilaterian
GO:0018130	0.0261712	2.74504	3.01779	7	301	heterocycle biosynthetic process	L3	Worker	bilaterian
GO:1901362	0.0266018	2.73475	3.02781	7	302	organic cyclic compound biosynthetic process	L3	Worker	bilaterian
GO:0044712	0.0312797	8.0504	0.280724	2	28	single-organism catabolic process	L3	Worker	bilaterian
GO:1901135	0.047965	3.21097	1.3936	4	139	carbohydrate derivative metabolic process	L3	Worker	bilaterian
GO:0006040	5.77556e-09	217.857	0.0905563	5	40	amino sugar metabolic process	L3	Worker	insect
GO:0006030	5.77556e-09	217.857	0.0905563	5	40	chitin metabolic process	L3	Worker	insect
GO:1901071	5.77556e-09	217.857	0.0905563	5	40	glucosamine-containing compound metabolic process	L3	Worker	insect
GO:0006022	1.66554e-08	172.784	0.110931	5	49	aminoglycan metabolic process	L3	Worker	insect
GO:1901135	3.34138e-06	55.056	0.314683	5	139	carbohydrate derivative metabolic process	L3	Worker	insect
GO:1901564	0.000168647	22.9538	0.697283	5	308	organonitrogen compound metabolic process	L3	Worker	insect
GO:0006807	0.00123912	18.4195	1.72962	6	764	nitrogen compound metabolic process	L3	Worker	insect
GO:0043170	0.00129672	Inf	2.71216	7	1198	macromolecule metabolic process	L3	Worker	insect
GO:0071704	0.00642632	Inf	3.40718	7	1505	organic substance metabolic process	L3	Worker	insect
GO:0008152	0.0473633	Inf	4.53008	7	2001	metabolic process	L3	Worker	insect
GO:0050909	0.0126132	Inf	0.0126132	1	39	sensory perception of taste	L3	Worker	ant
GO:0007600	0.0297542	Inf	0.0297542	1	92	sensory perception	L3	Worker	ant
GO:0007606	0.0297542	Inf	0.0297542	1	92	sensory perception of chemical stimulus	L3	Worker	ant
GO:0003008	0.0297542	Inf	0.0297542	1	92	system process	L3	Worker	ant
GO:0050877	0.0297542	Inf	0.0297542	1	92	neurological system process	L3	Worker	ant
GO:0032501	0.0355757	Inf	0.0355757	1	110	multicellular organismal process	L3	Worker	ant
GO:0050909	0.0126132	Inf	0.0126132	1	39	sensory perception of taste	L3	Worker	hymenopteran_ant
GO:0007600	0.0297542	Inf	0.0297542	1	92	sensory perception	L3	Worker	hymenopteran_ant
GO:0007606	0.0297542	Inf	0.0297542	1	92	sensory perception of chemical stimulus	L3	Worker	hymenopteran_ant
GO:0003008	0.0297542	Inf	0.0297542	1	92	system process	L3	Worker	hymenopteran_ant
GO:0050877	0.0297542	Inf	0.0297542	1	92	neurological system process	L3	Worker	hymenopteran_ant
GO:0032501	0.0355757	Inf	0.0355757	1	110	multicellular organismal process	L3	Worker	hymenopteran_ant
GO:0006720	4.38432e-05	17.1347	0.428849	5	17	isoprenoid metabolic process	L3	Reproductive	cellular
GO:0008299	4.38432e-05	17.1347	0.428849	5	17	isoprenoid biosynthetic process	L3	Reproductive	cellular
GO:0044255	0.000128384	6.26455	1.56404	8	62	cellular lipid metabolic process	L3	Reproductive	cellular
GO:0046854	0.000502681	30.1	0.176585	3	7	phosphatidylinositol phosphorylation	L3	Reproductive	cellular
GO:0046834	0.000502681	30.1	0.176585	3	7	lipid phosphorylation	L3	Reproductive	cellular
GO:0006629	0.00143597	3.80087	2.74968	9	109	lipid metabolic process	L3	Reproductive	cellular
GO:0030258	0.00220272	15.03	0.27749	3	11	lipid modification	L3	Reproductive	cellular
GO:0008610	0.00367944	5.51092	1.05951	5	42	lipid biosynthetic process	L3	Reproductive	cellular
GO:0044765	0.00549263	2.18407	9.63648	18	382	single-organism transport	L3	Reproductive	cellular
GO:1902578	0.00647797	2.14378	9.78784	18	388	single-organism localization	L3	Reproductive	cellular
GO:0046488	0.0168414	6.30526	0.554981	3	22	phosphatidylinositol metabolic process	L3	Reproductive	cellular
GO:0046486	0.0190219	5.988	0.580207	3	23	glycerolipid metabolic process	L3	Reproductive	cellular
GO:0006650	0.0190219	5.988	0.580207	3	23	glycerophospholipid metabolic process	L3	Reproductive	cellular
GO:0055085	0.0231745	2.15899	5.65071	11	224	transmembrane transport	L3	Reproductive	cellular
GO:0019310	0.0252264	Inf	0.0252264	1	1	inositol catabolic process	L3	Reproductive	cellular
GO:0009070	0.0252264	Inf	0.0252264	1	1	serine family amino acid biosynthetic process	L3	Reproductive	cellular
GO:0046164	0.0252264	Inf	0.0252264	1	1	alcohol catabolic process	L3	Reproductive	cellular
GO:0046174	0.0252264	Inf	0.0252264	1	1	polyol catabolic process	L3	Reproductive	cellular
GO:0006545	0.0252264	Inf	0.0252264	1	1	glycine biosynthetic process	L3	Reproductive	cellular
GO:1901616	0.0252264	Inf	0.0252264	1	1	organic hydroxy compound catabolic process	L3	Reproductive	cellular
GO:0006644	0.0352417	4.59692	0.731565	3	29	phospholipid metabolic process	L3	Reproductive	cellular
GO:0044710	0.0374518	1.62597	16.9269	24	671	single-organism metabolic process	L3	Reproductive	cellular
GO:0008152	0.0435547	1.59851	50.478	58	2001	metabolic process	L3	Reproductive	cellular
GO:0006810	0.0464761	1.66993	12.033	18	477	transport	L3	Reproductive	cellular
GO:0051234	0.0490099	1.65714	12.1087	18	480	establishment of localization	L3	Reproductive	cellular
GO:0044275	0.0498244	39.1299	0.0504528	1	2	cellular carbohydrate catabolic process	L3	Reproductive	cellular
GO:0006020	0.0498244	39.1299	0.0504528	1	2	inositol metabolic process	L3	Reproductive	cellular
GO:0007267	0.0498244	39.1299	0.0504528	1	2	cell-cell signaling	L3	Reproductive	cellular
GO:0007219	0.0498244	39.1299	0.0504528	1	2	Notch signaling pathway	L3	Reproductive	cellular
GO:0006544	0.0498244	39.1299	0.0504528	1	2	glycine metabolic process	L3	Reproductive	cellular
GO:0010970	0.00517464	Inf	0.00517464	1	1	establishment of localization by movement along microtubule	L3	Reproductive	eukaryote
GO:0098840	0.00517464	Inf	0.00517464	1	1	protein transport along microtubule	L3	Reproductive	eukaryote
GO:0042073	0.00517464	Inf	0.00517464	1	1	intraciliary transport	L3	Reproductive	eukaryote
GO:0030705	0.00517464	Inf	0.00517464	1	1	cytoskeleton-dependent intracellular transport	L3	Reproductive	eukaryote
GO:0006811	0.00673187	6.50222	0.796895	4	154	ion transport	L3	Reproductive	eukaryote
GO:0007018	0.00817318	17.4343	0.139715	2	27	microtubule-based movement	L3	Reproductive	eukaryote
GO:0031503	0.0103242	205	0.0103493	1	2	protein complex localization	L3	Reproductive	eukaryote
GO:0006928	0.010698	15.0099	0.160414	2	31	movement of cell or subcellular component	L3	Reproductive	eukaryote
GO:0030001	0.0135249	13.1732	0.181113	2	35	metal ion transport	L3	Reproductive	eukaryote
GO:0035434	0.0154487	102.467	0.0155239	1	3	copper ion transmembrane transport	L3	Reproductive	eukaryote
GO:0018149	0.0154487	102.467	0.0155239	1	3	peptide cross-linking	L3	Reproductive	eukaryote
GO:0044782	0.0154487	102.467	0.0155239	1	3	cilium organization	L3	Reproductive	eukaryote
GO:0030030	0.0154487	102.467	0.0155239	1	3	cell projection organization	L3	Reproductive	eukaryote
GO:0007017	0.0158362	12.0635	0.196636	2	38	microtubule-based process	L3	Reproductive	eukaryote
GO:0015074	0.0205484	68.2889	0.0206986	1	4	DNA integration	L3	Reproductive	eukaryote
GO:0006825	0.0205484	68.2889	0.0206986	1	4	copper ion transport	L3	Reproductive	eukaryote
GO:1902589	0.023701	9.62222	0.243208	2	47	single-organism organelle organization	L3	Reproductive	eukaryote
GO:0048545	0.0356991	34.1111	0.0362225	1	7	response to steroid hormone	L3	Reproductive	eukaryote
GO:0000041	0.0356991	34.1111	0.0362225	1	7	transition metal ion transport	L3	Reproductive	eukaryote
GO:0009755	0.0356991	34.1111	0.0362225	1	7	hormone-mediated signaling pathway	L3	Reproductive	eukaryote
GO:0009725	0.0356991	34.1111	0.0362225	1	7	response to hormone	L3	Reproductive	eukaryote
GO:0043401	0.0356991	34.1111	0.0362225	1	7	steroid hormone mediated signaling pathway	L3	Reproductive	eukaryote
GO:0032870	0.0356991	34.1111	0.0362225	1	7	cellular response to hormone stimulus	L3	Reproductive	eukaryote
GO:0071396	0.0356991	34.1111	0.0362225	1	7	cellular response to lipid	L3	Reproductive	eukaryote
GO:0033993	0.0356991	34.1111	0.0362225	1	7	response to lipid	L3	Reproductive	eukaryote
GO:0071383	0.0356991	34.1111	0.0362225	1	7	cellular response to steroid hormone stimulus	L3	Reproductive	eukaryote
GO:0071407	0.0356991	34.1111	0.0362225	1	7	cellular response to organic cyclic compound	L3	Reproductive	eukaryote
GO:0014070	0.0356991	34.1111	0.0362225	1	7	response to organic cyclic compound	L3	Reproductive	eukaryote
GO:0044765	0.0384861	3.25416	1.97671	5	382	single-organism transport	L3	Reproductive	eukaryote
GO:0000280	0.0407004	29.2286	0.0413972	1	8	nuclear division	L3	Reproductive	eukaryote
GO:0009719	0.0407004	29.2286	0.0413972	1	8	response to endogenous stimulus	L3	Reproductive	eukaryote
GO:0000398	0.0407004	29.2286	0.0413972	1	8	mRNA splicing, via spliceosome	L3	Reproductive	eukaryote
GO:0006813	0.0407004	29.2286	0.0413972	1	8	potassium ion transport	L3	Reproductive	eukaryote
GO:0000375	0.0407004	29.2286	0.0413972	1	8	RNA splicing, via transesterification reactions	L3	Reproductive	eukaryote
GO:0000377	0.0407004	29.2286	0.0413972	1	8	RNA splicing, via transesterification reactions with bulged adenosine as nucleophile	L3	Reproductive	eukaryote
GO:0007067	0.0407004	29.2286	0.0413972	1	8	mitotic nuclear division	L3	Reproductive	eukaryote
GO:0071495	0.0407004	29.2286	0.0413972	1	8	cellular response to endogenous stimulus	L3	Reproductive	eukaryote
GO:1902578	0.0408352	3.19606	2.00776	5	388	single-organism localization	L3	Reproductive	eukaryote
GO:0044763	0.0431393	2.6731	5.21604	9	1008	single-organism cellular process	L3	Reproductive	eukaryote
GO:0000278	0.0456773	25.5667	0.0465718	1	9	mitotic cell cycle	L3	Reproductive	eukaryote
GO:0070887	0.0456773	25.5667	0.0465718	1	9	cellular response to chemical stimulus	L3	Reproductive	eukaryote
GO:1903047	0.0456773	25.5667	0.0465718	1	9	mitotic cell cycle process	L3	Reproductive	eukaryote
GO:0071310	0.0456773	25.5667	0.0465718	1	9	cellular response to organic substance	L3	Reproductive	eukaryote
GO:0050794	9.39997e-06	20.0824	2.03849	9	573	regulation of cellular process	L3	Reproductive	bilaterian
GO:0050789	1.05992e-05	19.7386	2.06695	9	581	regulation of biological process	L3	Reproductive	bilaterian
GO:0065007	1.26496e-05	19.2406	2.10964	9	593	biological regulation	L3	Reproductive	bilaterian
GO:1903506	0.00239072	9.72431	0.622574	4	175	regulation of nucleic acid-templated transcription	L3	Reproductive	bilaterian
GO:2001141	0.00239072	9.72431	0.622574	4	175	regulation of RNA biosynthetic process	L3	Reproductive	bilaterian
GO:0006355	0.00239072	9.72431	0.622574	4	175	regulation of transcription, DNA-templated	L3	Reproductive	bilaterian
GO:0051252	0.00239072	9.72431	0.622574	4	175	regulation of RNA metabolic process	L3	Reproductive	bilaterian
GO:0010468	0.00249351	9.60528	0.62969	4	177	regulation of gene expression	L3	Reproductive	bilaterian
GO:0019219	0.00259936	9.48898	0.636805	4	179	regulation of nucleobase-containing compound metabolic process	L3	Reproductive	bilaterian
GO:2000112	0.00265345	9.43182	0.640362	4	180	regulation of cellular macromolecule biosynthetic process	L3	Reproductive	bilaterian
GO:0031326	0.00265345	9.43182	0.640362	4	180	regulation of cellular biosynthetic process	L3	Reproductive	bilaterian
GO:0009889	0.00265345	9.43182	0.640362	4	180	regulation of biosynthetic process	L3	Reproductive	bilaterian
GO:0010556	0.00265345	9.43182	0.640362	4	180	regulation of macromolecule biosynthetic process	L3	Reproductive	bilaterian
GO:0051171	0.00270833	9.3753	0.64392	4	181	regulation of nitrogen compound metabolic process	L3	Reproductive	bilaterian
GO:0060255	0.00317631	8.94517	0.67238	4	189	regulation of macromolecule metabolic process	L3	Reproductive	bilaterian
GO:0080090	0.00323852	8.89401	0.675938	4	190	regulation of primary metabolic process	L3	Reproductive	bilaterian
GO:0031323	0.00330158	8.84339	0.679495	4	191	regulation of cellular metabolic process	L3	Reproductive	bilaterian
GO:0019222	0.00390815	8.41108	0.711514	4	200	regulation of metabolic process	L3	Reproductive	bilaterian
GO:0007165	0.00450107	6.67398	1.23448	5	347	signal transduction	L3	Reproductive	bilaterian
GO:0044700	0.00461681	6.63033	1.24159	5	349	single organism signaling	L3	Reproductive	bilaterian
GO:0007154	0.0046755	6.6087	1.24515	5	350	cell communication	L3	Reproductive	bilaterian
GO:0023052	0.00479452	6.5658	1.25226	5	352	signaling	L3	Reproductive	bilaterian
GO:0007186	0.00571905	10.5248	0.387775	3	109	G-protein coupled receptor signaling pathway	L3	Reproductive	bilaterian
GO:0097659	0.00628397	7.28827	0.811125	4	228	nucleic acid-templated transcription	L3	Reproductive	bilaterian
GO:0006351	0.00628397	7.28827	0.811125	4	228	transcription, DNA-templated	L3	Reproductive	bilaterian
GO:0032774	0.00679283	7.11666	0.828913	4	233	RNA biosynthetic process	L3	Reproductive	bilaterian
GO:0051716	0.00902437	5.55348	1.44793	5	407	cellular response to stimulus	L3	Reproductive	bilaterian
GO:0050896	0.0100147	5.39846	1.48351	5	417	response to stimulus	L3	Reproductive	bilaterian
GO:0034654	0.0128489	5.83065	0.992561	4	279	nucleobase-containing compound biosynthetic process	L3	Reproductive	bilaterian
GO:0019438	0.0146978	5.58442	1.03169	4	290	aromatic compound biosynthetic process	L3	Reproductive	bilaterian
GO:0018130	0.0167146	5.35642	1.07083	4	301	heterocycle biosynthetic process	L3	Reproductive	bilaterian
GO:1901362	0.0169064	5.33653	1.07439	4	302	organic cyclic compound biosynthetic process	L3	Reproductive	bilaterian
GO:0016070	0.0320519	4.3055	1.29851	4	365	RNA metabolic process	L3	Reproductive	bilaterian
GO:0016042	0.0385057	30.71	0.0391332	1	11	lipid catabolic process	L3	Reproductive	bilaterian
GO:0007600	2.40029e-06	43.046	0.267788	5	92	sensory perception	L3	Reproductive	ant
GO:0007606	2.40029e-06	43.046	0.267788	5	92	sensory perception of chemical stimulus	L3	Reproductive	ant
GO:0003008	2.40029e-06	43.046	0.267788	5	92	system process	L3	Reproductive	ant
GO:0050877	2.40029e-06	43.046	0.267788	5	92	neurological system process	L3	Reproductive	ant
GO:0032501	5.85602e-06	35.4524	0.320181	5	110	multicellular organismal process	L3	Reproductive	ant
GO:0007608	9.10643e-06	49.5347	0.154269	4	53	sensory perception of smell	L3	Reproductive	ant
GO:0051260	0.0316066	38.4125	0.0320181	1	11	protein homooligomerization	L3	Reproductive	ant
GO:0051259	0.0316066	38.4125	0.0320181	1	11	protein oligomerization	L3	Reproductive	ant
GO:0007600	2.40029e-06	43.046	0.267788	5	92	sensory perception	L3	Reproductive	hymenopteran_ant
GO:0007606	2.40029e-06	43.046	0.267788	5	92	sensory perception of chemical stimulus	L3	Reproductive	hymenopteran_ant
GO:0003008	2.40029e-06	43.046	0.267788	5	92	system process	L3	Reproductive	hymenopteran_ant
GO:0050877	2.40029e-06	43.046	0.267788	5	92	neurological system process	L3	Reproductive	hymenopteran_ant
GO:0032501	5.85602e-06	35.4524	0.320181	5	110	multicellular organismal process	L3	Reproductive	hymenopteran_ant
GO:0007608	9.10643e-06	49.5347	0.154269	4	53	sensory perception of smell	L3	Reproductive	hymenopteran_ant
GO:0051260	0.0316066	38.4125	0.0320181	1	11	protein homooligomerization	L3	Reproductive	hymenopteran_ant
GO:0051259	0.0316066	38.4125	0.0320181	1	11	protein oligomerization	L3	Reproductive	hymenopteran_ant
GO:0006508	7.17793e-09	3.1623	18.1174	44	263	proteolysis	L4	Worker	cellular
GO:0006811	3.40969e-06	3.14554	10.6087	27	154	ion transport	L4	Worker	cellular
GO:0055114	2.99683e-05	2.22684	22.5951	42	328	oxidation-reduction process	L4	Worker	cellular
GO:0098742	0.000187362	10.4022	0.964424	6	14	cell-cell adhesion via plasma-membrane adhesion molecules	L4	Worker	cellular
GO:0007156	0.000187362	10.4022	0.964424	6	14	homophilic cell adhesion via plasma membrane adhesion molecules	L4	Worker	cellular
GO:0098609	0.000187362	10.4022	0.964424	6	14	cell-cell adhesion	L4	Worker	cellular
GO:0019538	0.000451217	1.69771	50.0123	71	726	protein metabolic process	L4	Worker	cellular
GO:1903825	0.00177231	7.6656	0.964424	5	14	organic acid transmembrane transport	L4	Worker	cellular
GO:0006865	0.00177231	7.6656	0.964424	5	14	amino acid transport	L4	Worker	cellular
GO:0098656	0.00177231	7.6656	0.964424	5	14	anion transmembrane transport	L4	Worker	cellular
GO:0003333	0.00177231	7.6656	0.964424	5	14	amino acid transmembrane transport	L4	Worker	cellular
GO:0044765	0.00184157	1.77416	26.315	41	382	single-organism transport	L4	Worker	cellular
GO:1902578	0.00249204	1.73936	26.7283	41	388	single-organism localization	L4	Worker	cellular
GO:0006820	0.00249756	3.97352	2.47995	8	36	anion transport	L4	Worker	cellular
GO:0015711	0.0029164	5.18659	1.51552	6	22	organic anion transport	L4	Worker	cellular
GO:0015849	0.0029164	5.18659	1.51552	6	22	organic acid transport	L4	Worker	cellular
GO:0046942	0.0029164	5.18659	1.51552	6	22	carboxylic acid transport	L4	Worker	cellular
GO:0055085	0.00485439	1.88262	15.4308	26	224	transmembrane transport	L4	Worker	cellular
GO:0008152	0.0137074	1.42265	137.844	153	2001	metabolic process	L4	Worker	cellular
GO:0006836	0.0163431	4.99	1.03331	4	15	neurotransmitter transport	L4	Worker	cellular
GO:0071705	0.0179028	3.82078	1.58441	5	23	nitrogen compound transport	L4	Worker	cellular
GO:0007155	0.0299917	2.84858	2.41106	6	35	cell adhesion	L4	Worker	cellular
GO:0022610	0.0299917	2.84858	2.41106	6	35	biological adhesion	L4	Worker	cellular
GO:0006810	0.0320529	1.42498	32.8593	43	477	transport	L4	Worker	cellular
GO:0051234	0.0352196	1.41346	33.066	43	480	establishment of localization	L4	Worker	cellular
GO:0005975	0.0459182	1.75436	8.61093	14	125	carbohydrate metabolic process	L4	Worker	cellular
GO:0051179	0.0461967	1.37983	33.686	43	489	localization	L4	Worker	cellular
GO:0065007	9.04831e-11	5.53539	12.0825	35	593	biological regulation	L4	Worker	eukaryote
GO:0050789	1.42559e-09	4.98011	11.838	33	581	regulation of biological process	L4	Worker	eukaryote
GO:0050794	4.85431e-09	4.74724	11.675	32	573	regulation of cellular process	L4	Worker	eukaryote
GO:0019222	6.5932e-06	4.80405	4.07503	15	200	regulation of metabolic process	L4	Worker	eukaryote
GO:1903506	6.70578e-06	5.08962	3.56565	14	175	regulation of nucleic acid-templated transcription	L4	Worker	eukaryote
GO:2001141	6.70578e-06	5.08962	3.56565	14	175	regulation of RNA biosynthetic process	L4	Worker	eukaryote
GO:0006355	6.70578e-06	5.08962	3.56565	14	175	regulation of transcription, DNA-templated	L4	Worker	eukaryote
GO:0051252	6.70578e-06	5.08962	3.56565	14	175	regulation of RNA metabolic process	L4	Worker	eukaryote
GO:0010468	7.66906e-06	5.02366	3.6064	14	177	regulation of gene expression	L4	Worker	eukaryote
GO:0019219	8.7537e-06	4.95931	3.64715	14	179	regulation of nucleobase-containing compound metabolic process	L4	Worker	eukaryote
GO:2000112	9.34558e-06	4.92771	3.66753	14	180	regulation of cellular macromolecule biosynthetic process	L4	Worker	eukaryote
GO:0031326	9.34558e-06	4.92771	3.66753	14	180	regulation of cellular biosynthetic process	L4	Worker	eukaryote
GO:0009889	9.34558e-06	4.92771	3.66753	14	180	regulation of biosynthetic process	L4	Worker	eukaryote
GO:0010556	9.34558e-06	4.92771	3.66753	14	180	regulation of macromolecule biosynthetic process	L4	Worker	eukaryote
GO:0051171	9.97279e-06	4.89649	3.6879	14	181	regulation of nitrogen compound metabolic process	L4	Worker	eukaryote
GO:0060255	1.64982e-05	4.65959	3.85091	14	189	regulation of macromolecule metabolic process	L4	Worker	eukaryote
GO:0080090	1.75353e-05	4.63149	3.87128	14	190	regulation of primary metabolic process	L4	Worker	eukaryote
GO:0031323	1.86298e-05	4.60371	3.89166	14	191	regulation of cellular metabolic process	L4	Worker	eukaryote
GO:0007165	3.1879e-05	3.55592	7.07018	19	347	signal transduction	L4	Worker	eukaryote
GO:0097659	3.26697e-05	4.13146	4.64554	15	228	nucleic acid-templated transcription	L4	Worker	eukaryote
GO:0006351	3.26697e-05	4.13146	4.64554	15	228	transcription, DNA-templated	L4	Worker	eukaryote
GO:0044700	3.46082e-05	3.53175	7.11093	19	349	single organism signaling	L4	Worker	eukaryote
GO:0007154	3.605e-05	3.51977	7.13131	19	350	cell communication	L4	Worker	eukaryote
GO:0023052	3.90969e-05	3.49604	7.17206	19	352	signaling	L4	Worker	eukaryote
GO:0032774	4.22932e-05	4.02953	4.74741	15	233	RNA biosynthetic process	L4	Worker	eukaryote
GO:0051716	9.0039e-05	3.17529	8.29269	20	407	cellular response to stimulus	L4	Worker	eukaryote
GO:0050896	0.000127412	3.08359	8.49644	20	417	response to stimulus	L4	Worker	eukaryote
GO:0034654	0.0003327	3.27296	5.68467	15	279	nucleobase-containing compound biosynthetic process	L4	Worker	eukaryote
GO:0043543	0.00040869	Inf	0.0407503	2	2	protein acylation	L4	Worker	eukaryote
GO:0018393	0.00040869	Inf	0.0407503	2	2	internal peptidyl-lysine acetylation	L4	Worker	eukaryote
GO:0018394	0.00040869	Inf	0.0407503	2	2	peptidyl-lysine acetylation	L4	Worker	eukaryote
GO:0006473	0.00040869	Inf	0.0407503	2	2	protein acetylation	L4	Worker	eukaryote
GO:0006475	0.00040869	Inf	0.0407503	2	2	internal protein amino acid acetylation	L4	Worker	eukaryote
GO:0045744	0.000419888	30.24	0.163001	3	8	negative regulation of G-protein coupled receptor protein signaling pathway	L4	Worker	eukaryote
GO:0038032	0.000419888	30.24	0.163001	3	8	termination of G-protein coupled receptor signaling pathway	L4	Worker	eukaryote
GO:0023021	0.000419888	30.24	0.163001	3	8	termination of signal transduction	L4	Worker	eukaryote
GO:0008277	0.000419888	30.24	0.163001	3	8	regulation of G-protein coupled receptor protein signaling pathway	L4	Worker	eukaryote
GO:0019438	0.000507503	3.12955	5.9088	15	290	aromatic compound biosynthetic process	L4	Worker	eukaryote
GO:0009966	0.000550334	6.82609	1.05951	6	52	regulation of signal transduction	L4	Worker	eukaryote
GO:0023051	0.000550334	6.82609	1.05951	6	52	regulation of signaling	L4	Worker	eukaryote
GO:0010646	0.000550334	6.82609	1.05951	6	52	regulation of cell communication	L4	Worker	eukaryote
GO:0048583	0.000610802	6.67861	1.07988	6	53	regulation of response to stimulus	L4	Worker	eukaryote
GO:0048585	0.000620691	25.1917	0.183376	3	9	negative regulation of response to stimulus	L4	Worker	eukaryote
GO:0009968	0.000620691	25.1917	0.183376	3	9	negative regulation of signal transduction	L4	Worker	eukaryote
GO:0023057	0.000620691	25.1917	0.183376	3	9	negative regulation of signaling	L4	Worker	eukaryote
GO:0010648	0.000620691	25.1917	0.183376	3	9	negative regulation of cell communication	L4	Worker	eukaryote
GO:0018130	0.000756482	2.99716	6.13292	15	301	heterocycle biosynthetic process	L4	Worker	eukaryote
GO:1901362	0.000783587	2.98563	6.1533	15	302	organic cyclic compound biosynthetic process	L4	Worker	eukaryote
GO:0007186	0.00141919	4.21674	2.22089	8	109	G-protein coupled receptor signaling pathway	L4	Worker	eukaryote
GO:0048523	0.00288325	7.83051	0.611255	4	30	negative regulation of cellular process	L4	Worker	eukaryote
GO:0048519	0.00288325	7.83051	0.611255	4	30	negative regulation of biological process	L4	Worker	eukaryote
GO:0035556	0.00291967	3.41371	3.05627	9	150	intracellular signal transduction	L4	Worker	eukaryote
GO:0007205	0.00392788	33.071	0.101876	2	5	protein kinase C-activating G-protein coupled receptor signaling pathway	L4	Worker	eukaryote
GO:0016070	0.00527018	2.39196	7.43693	15	365	RNA metabolic process	L4	Worker	eukaryote
GO:0018205	0.00803393	19.8295	0.142626	2	7	peptidyl-lysine modification	L4	Worker	eukaryote
GO:0009987	0.00811616	2.05925	38.5294	48	1891	cellular process	L4	Worker	eukaryote
GO:0007018	0.0166448	6.26042	0.550129	3	27	microtubule-based movement	L4	Worker	eukaryote
GO:0051260	0.0199652	11.0018	0.224127	2	11	protein homooligomerization	L4	Worker	eukaryote
GO:0051259	0.0199652	11.0018	0.224127	2	11	protein oligomerization	L4	Worker	eukaryote
GO:0090304	0.0200545	1.9664	9.4337	16	463	nucleic acid metabolic process	L4	Worker	eukaryote
GO:0030328	0.0203752	Inf	0.0203752	1	1	prenylcysteine catabolic process	L4	Worker	eukaryote
GO:0000098	0.0203752	Inf	0.0203752	1	1	sulfur amino acid catabolic process	L4	Worker	eukaryote
GO:0030329	0.0203752	Inf	0.0203752	1	1	prenylcysteine metabolic process	L4	Worker	eukaryote
GO:0044273	0.0203752	Inf	0.0203752	1	1	sulfur compound catabolic process	L4	Worker	eukaryote
GO:0071929	0.0203752	Inf	0.0203752	1	1	alpha-tubulin acetylation	L4	Worker	eukaryote
GO:0016480	0.0203752	Inf	0.0203752	1	1	negative regulation of transcription from RNA polymerase III promoter	L4	Worker	eukaryote
GO:0042219	0.0203752	Inf	0.0203752	1	1	cellular modified amino acid catabolic process	L4	Worker	eukaryote
GO:0016573	0.0203752	Inf	0.0203752	1	1	histone acetylation	L4	Worker	eukaryote
GO:0007264	0.0222082	2.99029	2.22089	6	109	small GTPase mediated signal transduction	L4	Worker	eukaryote
GO:0006928	0.0241492	5.35893	0.63163	3	31	movement of cell or subcellular component	L4	Worker	eukaryote
GO:0044271	0.0284945	1.90427	9.00582	15	442	cellular nitrogen compound biosynthetic process	L4	Worker	eukaryote
GO:0034645	0.0312014	1.87862	9.1077	15	447	cellular macromolecule biosynthetic process	L4	Worker	eukaryote
GO:0009059	0.0323367	1.86852	9.14845	15	449	macromolecule biosynthetic process	L4	Worker	eukaryote
GO:0051056	0.0357081	4.53939	0.733506	3	36	regulation of small GTPase mediated signal transduction	L4	Worker	eukaryote
GO:0010467	0.0384829	1.8194	9.3522	15	459	gene expression	L4	Worker	eukaryote
GO:0046836	0.0403416	48.8387	0.0407503	1	2	glycolipid transport	L4	Worker	eukaryote
GO:1901264	0.0403416	48.8387	0.0407503	1	2	carbohydrate derivative transport	L4	Worker	eukaryote
GO:0006890	0.0403416	48.8387	0.0407503	1	2	retrograde vesicle-mediated transport, Golgi to ER	L4	Worker	eukaryote
GO:0007016	0.0403416	48.8387	0.0407503	1	2	cytoskeletal anchoring at plasma membrane	L4	Worker	eukaryote
GO:0006359	0.0403416	48.8387	0.0407503	1	2	regulation of transcription from RNA polymerase III promoter	L4	Worker	eukaryote
GO:1902531	0.0410018	4.27714	0.774256	3	38	regulation of intracellular signal transduction	L4	Worker	eukaryote
GO:0007017	0.0410018	4.27714	0.774256	3	38	microtubule-based process	L4	Worker	eukaryote
GO:0050794	4.03209e-19	11.2729	11.3043	43	573	regulation of cellular process	L4	Worker	bilaterian
GO:0050789	7.08212e-19	11.0697	11.4622	43	581	regulation of biological process	L4	Worker	bilaterian
GO:0065007	1.62125e-18	10.7761	11.6989	43	593	biological regulation	L4	Worker	bilaterian
GO:0007186	4.49381e-14	14.7828	2.15039	19	109	G-protein coupled receptor signaling pathway	L4	Worker	bilaterian
GO:0007165	3.78571e-11	6.72767	6.84573	27	347	signal transduction	L4	Worker	bilaterian
GO:0044700	4.3437e-11	6.68095	6.88519	27	349	single organism signaling	L4	Worker	bilaterian
GO:0007154	4.65111e-11	6.6578	6.90492	27	350	cell communication	L4	Worker	bilaterian
GO:0023052	5.32889e-11	6.61195	6.94437	27	352	signaling	L4	Worker	bilaterian
GO:0051716	1.59726e-09	5.54002	8.02943	27	407	cellular response to stimulus	L4	Worker	bilaterian
GO:0050896	2.78377e-09	5.3776	8.22671	27	417	response to stimulus	L4	Worker	bilaterian
GO:1903506	7.70454e-07	5.85122	3.45246	15	175	regulation of nucleic acid-templated transcription	L4	Worker	bilaterian
GO:2001141	7.70454e-07	5.85122	3.45246	15	175	regulation of RNA biosynthetic process	L4	Worker	bilaterian
GO:0006355	7.70454e-07	5.85122	3.45246	15	175	regulation of transcription, DNA-templated	L4	Worker	bilaterian
GO:0051252	7.70454e-07	5.85122	3.45246	15	175	regulation of RNA metabolic process	L4	Worker	bilaterian
GO:0010468	8.93593e-07	5.77496	3.49191	15	177	regulation of gene expression	L4	Worker	bilaterian
GO:0019219	1.03424e-06	5.70056	3.53137	15	179	regulation of nucleobase-containing compound metabolic process	L4	Worker	bilaterian
GO:2000112	1.11181e-06	5.66403	3.5511	15	180	regulation of cellular macromolecule biosynthetic process	L4	Worker	bilaterian
GO:0031326	1.11181e-06	5.66403	3.5511	15	180	regulation of cellular biosynthetic process	L4	Worker	bilaterian
GO:0009889	1.11181e-06	5.66403	3.5511	15	180	regulation of biosynthetic process	L4	Worker	bilaterian
GO:0010556	1.11181e-06	5.66403	3.5511	15	180	regulation of macromolecule biosynthetic process	L4	Worker	bilaterian
GO:0051171	1.19459e-06	5.62795	3.57083	15	181	regulation of nitrogen compound metabolic process	L4	Worker	bilaterian
GO:0060255	2.085e-06	5.3542	3.72865	15	189	regulation of macromolecule metabolic process	L4	Worker	bilaterian
GO:0080090	2.23062e-06	5.32174	3.74838	15	190	regulation of primary metabolic process	L4	Worker	bilaterian
GO:0031323	2.38533e-06	5.28965	3.76811	15	191	regulation of cellular metabolic process	L4	Worker	bilaterian
GO:0019222	4.27718e-06	5.01645	3.94567	15	200	regulation of metabolic process	L4	Worker	bilaterian
GO:0097659	2.15751e-05	4.31415	4.49806	15	228	nucleic acid-templated transcription	L4	Worker	bilaterian
GO:0006351	2.15751e-05	4.31415	4.49806	15	228	transcription, DNA-templated	L4	Worker	bilaterian
GO:0032774	2.80197e-05	4.20772	4.5967	15	233	RNA biosynthetic process	L4	Worker	bilaterian
GO:0034654	0.00022699	3.41774	5.5042	15	279	nucleobase-containing compound biosynthetic process	L4	Worker	bilaterian
GO:0019438	0.000348697	3.26798	5.72122	15	290	aromatic compound biosynthetic process	L4	Worker	bilaterian
GO:0018130	0.000523436	3.12975	5.93823	15	301	heterocycle biosynthetic process	L4	Worker	bilaterian
GO:1901362	0.000542538	3.11771	5.95796	15	302	organic cyclic compound biosynthetic process	L4	Worker	bilaterian
GO:0044763	0.000940043	2.32335	19.8862	32	1008	single-organism cellular process	L4	Worker	bilaterian
GO:0016070	0.00379886	2.49783	7.20084	15	365	RNA metabolic process	L4	Worker	bilaterian
GO:0040007	0.00545789	25.6525	0.11837	2	6	growth	L4	Worker	bilaterian
GO:0009987	0.00605217	2.16102	37.3063	47	1891	cellular process	L4	Worker	bilaterian
GO:0008219	0.00993194	17.0904	0.157827	2	8	cell death	L4	Worker	bilaterian
GO:0006915	0.00993194	17.0904	0.157827	2	8	apoptotic process	L4	Worker	bilaterian
GO:0016265	0.00993194	17.0904	0.157827	2	8	death	L4	Worker	bilaterian
GO:0012501	0.00993194	17.0904	0.157827	2	8	programmed cell death	L4	Worker	bilaterian
GO:0090304	0.0147811	2.05538	9.13422	16	463	nucleic acid metabolic process	L4	Worker	bilaterian
GO:0016042	0.0187807	11.3823	0.217012	2	11	lipid catabolic process	L4	Worker	bilaterian
GO:0070836	0.0197283	Inf	0.0197283	1	1	caveola assembly	L4	Worker	bilaterian
GO:0060548	0.0197283	Inf	0.0197283	1	1	negative regulation of cell death	L4	Worker	bilaterian
GO:0044091	0.0197283	Inf	0.0197283	1	1	membrane biogenesis	L4	Worker	bilaterian
GO:0071709	0.0197283	Inf	0.0197283	1	1	membrane assembly	L4	Worker	bilaterian
GO:0031579	0.0197283	Inf	0.0197283	1	1	membrane raft organization	L4	Worker	bilaterian
GO:0044854	0.0197283	Inf	0.0197283	1	1	plasma membrane raft assembly	L4	Worker	bilaterian
GO:0044857	0.0197283	Inf	0.0197283	1	1	plasma membrane raft organization	L4	Worker	bilaterian
GO:0015889	0.0197283	Inf	0.0197283	1	1	cobalamin transport	L4	Worker	bilaterian
GO:0001765	0.0197283	Inf	0.0197283	1	1	membrane raft assembly	L4	Worker	bilaterian
GO:0051180	0.0197283	Inf	0.0197283	1	1	vitamin transport	L4	Worker	bilaterian
GO:0043066	0.0197283	Inf	0.0197283	1	1	negative regulation of apoptotic process	L4	Worker	bilaterian
GO:0043069	0.0197283	Inf	0.0197283	1	1	negative regulation of programmed cell death	L4	Worker	bilaterian
GO:0044271	0.0215676	1.9886	8.71992	15	442	cellular nitrogen compound biosynthetic process	L4	Worker	bilaterian
GO:0034645	0.0236908	1.96181	8.81856	15	447	cellular macromolecule biosynthetic process	L4	Worker	bilaterian
GO:0009059	0.0245837	1.95126	8.85802	15	449	macromolecule biosynthetic process	L4	Worker	bilaterian
GO:0010467	0.0294405	1.89997	9.0553	15	459	gene expression	L4	Worker	bilaterian
GO:0044699	0.0367454	1.65231	29.5925	37	1500	single-organism process	L4	Worker	bilaterian
GO:0007218	0.0390737	50.5	0.0394567	1	2	neuropeptide signaling pathway	L4	Worker	bilaterian
GO:0007009	0.0390737	50.5	0.0394567	1	2	plasma membrane organization	L4	Worker	bilaterian
GO:0007600	1.36944e-51	274.867	1.27943	36	92	sensory perception	L4	Worker	ant
GO:0007606	1.36944e-51	274.867	1.27943	36	92	sensory perception of chemical stimulus	L4	Worker	ant
GO:0003008	1.36944e-51	274.867	1.27943	36	92	system process	L4	Worker	ant
GO:0050877	1.36944e-51	274.867	1.27943	36	92	neurological system process	L4	Worker	ant
GO:0032501	3.60751e-48	206.757	1.52975	36	110	multicellular organismal process	L4	Worker	ant
GO:0007608	2.85049e-38	171.181	0.737063	26	53	sensory perception of smell	L4	Worker	ant
GO:0050909	4.22775e-11	31.5569	0.542367	10	39	sensory perception of taste	L4	Worker	ant
GO:0007600	1.36944e-51	274.867	1.27943	36	92	sensory perception	L4	Worker	hymenopteran_ant
GO:0007606	1.36944e-51	274.867	1.27943	36	92	sensory perception of chemical stimulus	L4	Worker	hymenopteran_ant
GO:0003008	1.36944e-51	274.867	1.27943	36	92	system process	L4	Worker	hymenopteran_ant
GO:0050877	1.36944e-51	274.867	1.27943	36	92	neurological system process	L4	Worker	hymenopteran_ant
GO:0032501	3.60751e-48	206.757	1.52975	36	110	multicellular organismal process	L4	Worker	hymenopteran_ant
GO:0007608	2.85049e-38	171.181	0.737063	26	53	sensory perception of smell	L4	Worker	hymenopteran_ant
GO:0050909	4.22775e-11	31.5569	0.542367	10	39	sensory perception of taste	L4	Worker	hymenopteran_ant
GO:0044710	2.90393e-13	2.63832	63.1504	115	671	single-organism metabolic process	L4	Reproductive	cellular
GO:0055114	2.52314e-12	3.122	30.8693	70	328	oxidation-reduction process	L4	Reproductive	cellular
GO:0008152	3.63148e-09	2.29397	188.322	232	2001	metabolic process	L4	Reproductive	cellular
GO:0005975	2.32123e-06	3.11884	11.7642	29	125	carbohydrate metabolic process	L4	Reproductive	cellular
GO:0051186	4.42017e-05	5.19495	3.29398	12	35	cofactor metabolic process	L4	Reproductive	cellular
GO:0006732	4.54076e-05	5.75226	2.82342	11	30	coenzyme metabolic process	L4	Reproductive	cellular
GO:0055085	6.92935e-05	2.18842	21.0815	39	224	transmembrane transport	L4	Reproductive	cellular
GO:0044281	0.000239001	2.23264	16.2817	31	173	small molecule metabolic process	L4	Reproductive	cellular
GO:0019637	0.000567208	2.51574	9.88195	21	105	organophosphate metabolic process	L4	Reproductive	cellular
GO:0044699	0.000582548	1.50634	141.171	168	1500	single-organism process	L4	Reproductive	cellular
GO:0044711	0.000620838	2.43556	10.6349	22	113	single-organism biosynthetic process	L4	Reproductive	cellular
GO:0030203	0.00065453	12.2247	0.847025	5	9	glycosaminoglycan metabolic process	L4	Reproductive	cellular
GO:0051188	0.00077774	5.25041	2.16462	8	23	cofactor biosynthetic process	L4	Reproductive	cellular
GO:1901136	0.000989821	19.5052	0.564683	4	6	carbohydrate derivative catabolic process	L4	Reproductive	cellular
GO:0046434	0.00307234	29.1667	0.376455	3	4	organophosphate catabolic process	L4	Reproductive	cellular
GO:0034637	0.00307234	29.1667	0.376455	3	4	cellular carbohydrate biosynthetic process	L4	Reproductive	cellular
GO:0044262	0.00324191	6.97802	1.12937	5	12	cellular carbohydrate metabolic process	L4	Reproductive	cellular
GO:0016051	0.00396279	9.74564	0.752911	4	8	carbohydrate biosynthetic process	L4	Reproductive	cellular
GO:0055086	0.00610317	2.39027	6.7762	14	72	nucleobase-containing small molecule metabolic process	L4	Reproductive	cellular
GO:0044723	0.00654406	2.7117	4.79981	11	51	single-organism carbohydrate metabolic process	L4	Reproductive	cellular
GO:0043545	0.00660939	7.79373	0.847025	4	9	molybdopterin cofactor metabolic process	L4	Reproductive	cellular
GO:0051189	0.00660939	7.79373	0.847025	4	9	prosthetic group metabolic process	L4	Reproductive	cellular
GO:0032324	0.00660939	7.79373	0.847025	4	9	molybdopterin cofactor biosynthetic process	L4	Reproductive	cellular
GO:0006023	0.00714632	14.5781	0.470569	3	5	aminoglycan biosynthetic process	L4	Reproductive	cellular
GO:0006024	0.00714632	14.5781	0.470569	3	5	glycosaminoglycan biosynthetic process	L4	Reproductive	cellular
GO:0000271	0.00882983	Inf	0.188228	2	2	polysaccharide biosynthetic process	L4	Reproductive	cellular
GO:0033692	0.00882983	Inf	0.188228	2	2	cellular polysaccharide biosynthetic process	L4	Reproductive	cellular
GO:0009250	0.00882983	Inf	0.188228	2	2	glucan biosynthetic process	L4	Reproductive	cellular
GO:0006072	0.00882983	Inf	0.188228	2	2	glycerol-3-phosphate metabolic process	L4	Reproductive	cellular
GO:0046168	0.00882983	Inf	0.188228	2	2	glycerol-3-phosphate catabolic process	L4	Reproductive	cellular
GO:0005978	0.00882983	Inf	0.188228	2	2	glycogen biosynthetic process	L4	Reproductive	cellular
GO:0009108	0.00970345	4.87937	1.41171	5	15	coenzyme biosynthetic process	L4	Reproductive	cellular
GO:0019362	0.0102097	6.49245	0.941138	4	10	pyridine nucleotide metabolic process	L4	Reproductive	cellular
GO:0046496	0.0102097	6.49245	0.941138	4	10	nicotinamide nucleotide metabolic process	L4	Reproductive	cellular
GO:0072524	0.0102097	6.49245	0.941138	4	10	pyridine-containing compound metabolic process	L4	Reproductive	cellular
GO:0009117	0.0112162	2.36645	5.83506	12	62	nucleotide metabolic process	L4	Reproductive	cellular
GO:0006753	0.0127234	2.31921	5.92917	12	63	nucleoside phosphate metabolic process	L4	Reproductive	cellular
GO:0006733	0.0148741	5.56297	1.03525	4	11	oxidoreduction coenzyme metabolic process	L4	Reproductive	cellular
GO:0030258	0.0148741	5.56297	1.03525	4	11	lipid modification	L4	Reproductive	cellular
GO:1902578	0.015238	1.47051	36.5162	49	388	single-organism localization	L4	Reproductive	cellular
GO:0006082	0.0173003	2.00279	8.37613	15	89	organic acid metabolic process	L4	Reproductive	cellular
GO:0043436	0.0173003	2.00279	8.37613	15	89	oxoacid metabolic process	L4	Reproductive	cellular
GO:0044765	0.0178106	1.45901	35.9515	48	382	single-organism transport	L4	Reproductive	cellular
GO:0032787	0.0218962	3.74933	1.69405	5	18	monocarboxylic acid metabolic process	L4	Reproductive	cellular
GO:0072329	0.0248378	19.3772	0.282342	2	3	monocarboxylic acid catabolic process	L4	Reproductive	cellular
GO:0044264	0.0248378	19.3772	0.282342	2	3	cellular polysaccharide metabolic process	L4	Reproductive	cellular
GO:0000096	0.0248378	19.3772	0.282342	2	3	sulfur amino acid metabolic process	L4	Reproductive	cellular
GO:0006112	0.0248378	19.3772	0.282342	2	3	energy reserve metabolic process	L4	Reproductive	cellular
GO:0019395	0.0248378	19.3772	0.282342	2	3	fatty acid oxidation	L4	Reproductive	cellular
GO:0044242	0.0248378	19.3772	0.282342	2	3	cellular lipid catabolic process	L4	Reproductive	cellular
GO:0044042	0.0248378	19.3772	0.282342	2	3	glucan metabolic process	L4	Reproductive	cellular
GO:0015012	0.0248378	19.3772	0.282342	2	3	heparan sulfate proteoglycan biosynthetic process	L4	Reproductive	cellular
GO:0006073	0.0248378	19.3772	0.282342	2	3	cellular glucan metabolic process	L4	Reproductive	cellular
GO:0006029	0.0248378	19.3772	0.282342	2	3	proteoglycan metabolic process	L4	Reproductive	cellular
GO:0030166	0.0248378	19.3772	0.282342	2	3	proteoglycan biosynthetic process	L4	Reproductive	cellular
GO:0009062	0.0248378	19.3772	0.282342	2	3	fatty acid catabolic process	L4	Reproductive	cellular
GO:0006739	0.0248378	19.3772	0.282342	2	3	NADP metabolic process	L4	Reproductive	cellular
GO:0030201	0.0248378	19.3772	0.282342	2	3	heparan sulfate proteoglycan metabolic process	L4	Reproductive	cellular
GO:0046148	0.0248378	19.3772	0.282342	2	3	pigment biosynthetic process	L4	Reproductive	cellular
GO:0034440	0.0248378	19.3772	0.282342	2	3	lipid oxidation	L4	Reproductive	cellular
GO:0006635	0.0248378	19.3772	0.282342	2	3	fatty acid beta-oxidation	L4	Reproductive	cellular
GO:0052646	0.0248378	19.3772	0.282342	2	3	alditol phosphate metabolic process	L4	Reproductive	cellular
GO:0005976	0.0248378	19.3772	0.282342	2	3	polysaccharide metabolic process	L4	Reproductive	cellular
GO:0005977	0.0248378	19.3772	0.282342	2	3	glycogen metabolic process	L4	Reproductive	cellular
GO:0090407	0.0309491	1.99891	6.68208	12	71	organophosphate biosynthetic process	L4	Reproductive	cellular
GO:1901135	0.033581	1.66331	13.0818	20	139	carbohydrate derivative metabolic process	L4	Reproductive	cellular
GO:0072521	0.0439367	2.23402	4.0469	8	43	purine-containing compound metabolic process	L4	Reproductive	cellular
GO:0006836	0.045579	3.535	1.41171	4	15	neurotransmitter transport	L4	Reproductive	cellular
GO:0000270	0.0466033	9.68512	0.376455	2	4	peptidoglycan metabolic process	L4	Reproductive	cellular
GO:0042440	0.0466033	9.68512	0.376455	2	4	pigment metabolic process	L4	Reproductive	cellular
GO:0009253	0.0466033	9.68512	0.376455	2	4	peptidoglycan catabolic process	L4	Reproductive	cellular
GO:0006026	0.0466033	9.68512	0.376455	2	4	aminoglycan catabolic process	L4	Reproductive	cellular
GO:0006027	0.0466033	9.68512	0.376455	2	4	glycosaminoglycan catabolic process	L4	Reproductive	cellular
GO:0006835	0.0466033	9.68512	0.376455	2	4	dicarboxylic acid transport	L4	Reproductive	cellular
GO:0006810	0.00290966	2.79374	6.4793	14	477	transport	L4	Reproductive	eukaryote
GO:0051234	0.00308986	2.77253	6.52005	14	480	establishment of localization	L4	Reproductive	eukaryote
GO:0051179	0.0036874	2.71053	6.6423	14	489	localization	L4	Reproductive	eukaryote
GO:1902582	0.00496753	6.58333	0.706339	4	52	single-organism intracellular transport	L4	Reproductive	eukaryote
GO:0016482	0.00543509	9.69872	0.366753	3	27	cytoplasmic transport	L4	Reproductive	eukaryote
GO:0022406	0.00610542	21.7357	0.122251	2	9	membrane docking	L4	Reproductive	eukaryote
GO:0006281	0.00690128	5.95233	0.774256	4	57	DNA repair	L4	Reproductive	eukaryote
GO:0016192	0.00734022	5.84016	0.78784	4	58	vesicle-mediated transport	L4	Reproductive	eukaryote
GO:0006974	0.00779729	5.73206	0.801423	4	59	cellular response to DNA damage stimulus	L4	Reproductive	eukaryote
GO:0033554	0.00827282	5.62782	0.815006	4	60	cellular response to stress	L4	Reproductive	eukaryote
GO:0051649	0.00889862	4.39412	1.30401	5	96	establishment of localization in cell	L4	Reproductive	eukaryote
GO:0030001	0.0112799	7.25481	0.47542	3	35	metal ion transport	L4	Reproductive	eukaryote
GO:0051641	0.0123602	4.02812	1.41268	5	104	cellular localization	L4	Reproductive	eukaryote
GO:0006950	0.0127761	4.91118	0.923674	4	68	response to stress	L4	Reproductive	eukaryote
GO:0071702	0.0128494	3.98649	1.42626	5	105	organic substance transport	L4	Reproductive	eukaryote
GO:0072662	0.0135834	Inf	0.0135834	1	1	protein localization to peroxisome	L4	Reproductive	eukaryote
GO:0072663	0.0135834	Inf	0.0135834	1	1	establishment of protein localization to peroxisome	L4	Reproductive	eukaryote
GO:0043574	0.0135834	Inf	0.0135834	1	1	peroxisomal transport	L4	Reproductive	eukaryote
GO:0022615	0.0135834	Inf	0.0135834	1	1	protein to membrane docking	L4	Reproductive	eukaryote
GO:0006625	0.0135834	Inf	0.0135834	1	1	protein targeting to peroxisome	L4	Reproductive	eukaryote
GO:0016560	0.0135834	Inf	0.0135834	1	1	protein import into peroxisome matrix, docking	L4	Reproductive	eukaryote
GO:0016558	0.0135834	Inf	0.0135834	1	1	protein import into peroxisome matrix	L4	Reproductive	eukaryote
GO:0046907	0.0258957	3.90789	1.14101	4	84	intracellular transport	L4	Reproductive	eukaryote
GO:0042147	0.0269867	74.3659	0.0271669	1	2	retrograde transport, endosome to Golgi	L4	Reproductive	eukaryote
GO:0016197	0.0269867	74.3659	0.0271669	1	2	endosomal transport	L4	Reproductive	eukaryote
GO:0006892	0.0269867	74.3659	0.0271669	1	2	post-Golgi vesicle-mediated transport	L4	Reproductive	eukaryote
GO:0006893	0.0269867	74.3659	0.0271669	1	2	Golgi to plasma membrane transport	L4	Reproductive	eukaryote
GO:0033227	0.0269867	74.3659	0.0271669	1	2	dsRNA transport	L4	Reproductive	eukaryote
GO:0009312	0.0269867	74.3659	0.0271669	1	2	oligosaccharide biosynthetic process	L4	Reproductive	eukaryote
GO:0033036	0.0279507	3.81001	1.16818	4	86	macromolecule localization	L4	Reproductive	eukaryote
GO:0044699	0.0280832	1.92709	20.3752	27	1500	single-organism process	L4	Reproductive	eukaryote
GO:0044765	0.0282329	2.24966	5.18887	10	382	single-organism transport	L4	Reproductive	eukaryote
GO:1902578	0.0311011	2.20899	5.27038	10	388	single-organism localization	L4	Reproductive	eukaryote
GO:0070588	0.0402121	37.1707	0.0407503	1	3	calcium ion transmembrane transport	L4	Reproductive	eukaryote
GO:0044743	0.0402121	37.1707	0.0407503	1	3	intracellular protein transmembrane import	L4	Reproductive	eukaryote
GO:0006750	0.0402121	37.1707	0.0407503	1	3	glutathione biosynthetic process	L4	Reproductive	eukaryote
GO:0019184	0.0402121	37.1707	0.0407503	1	3	nonribosomal peptide biosynthetic process	L4	Reproductive	eukaryote
GO:0071806	0.0402121	37.1707	0.0407503	1	3	protein transmembrane transport	L4	Reproductive	eukaryote
GO:0006816	0.0402121	37.1707	0.0407503	1	3	calcium ion transport	L4	Reproductive	eukaryote
GO:0065002	0.0402121	37.1707	0.0407503	1	3	intracellular protein transmembrane transport	L4	Reproductive	eukaryote
GO:0051716	0.041577	2.08832	5.52846	10	407	cellular response to stimulus	L4	Reproductive	eukaryote
GO:0015031	0.0467003	4.03914	0.815006	3	60	protein transport	L4	Reproductive	eukaryote
GO:0050896	0.0479938	2.02933	5.66429	10	417	response to stimulus	L4	Reproductive	eukaryote
GO:0006869	1.81064e-12	112.295	0.189198	8	15	lipid transport	L4	Reproductive	bilaterian
GO:0010876	1.81064e-12	112.295	0.189198	8	15	lipid localization	L4	Reproductive	bilaterian
GO:0033036	7.85728e-06	9.84285	1.08473	8	86	macromolecule localization	L4	Reproductive	bilaterian
GO:0071702	3.47266e-05	7.86432	1.32439	8	105	organic substance transport	L4	Reproductive	bilaterian
GO:0050794	0.000858876	3.11732	7.22736	16	573	regulation of cellular process	L4	Reproductive	bilaterian
GO:0050789	0.00100608	3.06333	7.32827	16	581	regulation of biological process	L4	Reproductive	bilaterian
GO:0065007	0.00126774	2.98516	7.47962	16	593	biological regulation	L4	Reproductive	bilaterian
GO:0006040	0.00142573	9.57778	0.504528	4	40	amino sugar metabolic process	L4	Reproductive	bilaterian
GO:0006030	0.00142573	9.57778	0.504528	4	40	chitin metabolic process	L4	Reproductive	bilaterian
GO:1901071	0.00142573	9.57778	0.504528	4	40	glucosamine-containing compound metabolic process	L4	Reproductive	bilaterian
GO:0006022	0.00304657	7.63937	0.618047	4	49	aminoglycan metabolic process	L4	Reproductive	bilaterian
GO:0006801	0.00312861	32.9514	0.0882924	2	7	superoxide metabolic process	L4	Reproductive	bilaterian
GO:0072593	0.00413831	27.4505	0.100906	2	8	reactive oxygen species metabolic process	L4	Reproductive	bilaterian
GO:1903506	0.00542787	3.75651	2.20731	7	175	regulation of nucleic acid-templated transcription	L4	Reproductive	bilaterian
GO:2001141	0.00542787	3.75651	2.20731	7	175	regulation of RNA biosynthetic process	L4	Reproductive	bilaterian
GO:0006355	0.00542787	3.75651	2.20731	7	175	regulation of transcription, DNA-templated	L4	Reproductive	bilaterian
GO:0051252	0.00542787	3.75651	2.20731	7	175	regulation of RNA metabolic process	L4	Reproductive	bilaterian
GO:0010468	0.00577711	3.70974	2.23254	7	177	regulation of gene expression	L4	Reproductive	bilaterian
GO:0019219	0.00614311	3.66406	2.25776	7	179	regulation of nucleobase-containing compound metabolic process	L4	Reproductive	bilaterian
GO:2000112	0.00633255	3.64162	2.27038	7	180	regulation of cellular macromolecule biosynthetic process	L4	Reproductive	bilaterian
GO:0031326	0.00633255	3.64162	2.27038	7	180	regulation of cellular biosynthetic process	L4	Reproductive	bilaterian
GO:0009889	0.00633255	3.64162	2.27038	7	180	regulation of biosynthetic process	L4	Reproductive	bilaterian
GO:0010556	0.00633255	3.64162	2.27038	7	180	regulation of macromolecule biosynthetic process	L4	Reproductive	bilaterian
GO:0051171	0.00652638	3.61943	2.28299	7	181	regulation of nitrogen compound metabolic process	L4	Reproductive	bilaterian
GO:0016042	0.00793674	18.2823	0.138745	2	11	lipid catabolic process	L4	Reproductive	bilaterian
GO:0060255	0.00824216	3.45072	2.38389	7	189	regulation of macromolecule metabolic process	L4	Reproductive	bilaterian
GO:0080090	0.00847823	3.43067	2.39651	7	190	regulation of primary metabolic process	L4	Reproductive	bilaterian
GO:0031323	0.00871931	3.41084	2.40912	7	191	regulation of cellular metabolic process	L4	Reproductive	bilaterian
GO:0019222	0.0111249	3.24158	2.52264	7	200	regulation of metabolic process	L4	Reproductive	bilaterian
GO:0019932	0.0126132	Inf	0.0126132	1	1	second-messenger-mediated signaling	L4	Reproductive	bilaterian
GO:0019722	0.0126132	Inf	0.0126132	1	1	calcium-mediated signaling	L4	Reproductive	bilaterian
GO:0097659	0.0217326	2.80317	2.87581	7	228	nucleic acid-templated transcription	L4	Reproductive	bilaterian
GO:0006351	0.0217326	2.80317	2.87581	7	228	transcription, DNA-templated	L4	Reproductive	bilaterian
GO:0032774	0.0241935	2.73631	2.93887	7	233	RNA biosynthetic process	L4	Reproductive	bilaterian
GO:0007165	0.025364	2.40976	4.37678	9	347	signal transduction	L4	Reproductive	bilaterian
GO:0044700	0.026233	2.39382	4.40201	9	349	single organism signaling	L4	Reproductive	bilaterian
GO:0007154	0.0266756	2.38592	4.41462	9	350	cell communication	L4	Reproductive	bilaterian
GO:0023052	0.0275769	2.37026	4.43984	9	352	signaling	L4	Reproductive	bilaterian
GO:0007186	0.0466156	3.20871	1.37484	4	109	G-protein coupled receptor signaling pathway	L4	Reproductive	bilaterian
GO:0044712	0.0476863	6.29314	0.353169	2	28	single-organism catabolic process	L4	Reproductive	bilaterian
GO:0006040	1.19096e-07	339	0.0646831	4	40	amino sugar metabolic process	L4	Reproductive	insect
GO:0006030	1.19096e-07	339	0.0646831	4	40	chitin metabolic process	L4	Reproductive	insect
GO:1901071	1.19096e-07	339	0.0646831	4	40	glucosamine-containing compound metabolic process	L4	Reproductive	insect
GO:0006022	2.75458e-07	270.4	0.0792367	4	49	aminoglycan metabolic process	L4	Reproductive	insect
GO:1901135	1.89037e-05	87.4667	0.224774	4	139	carbohydrate derivative metabolic process	L4	Reproductive	insect
GO:1901564	0.000445595	36.6184	0.49806	4	308	organonitrogen compound metabolic process	L4	Reproductive	insect
GO:0006807	0.000911967	Inf	1.23545	5	764	nitrogen compound metabolic process	L4	Reproductive	insect
GO:0043170	0.00868685	Inf	1.93726	5	1198	macromolecule metabolic process	L4	Reproductive	insect
GO:0071704	0.0272271	Inf	2.4337	5	1505	organic substance metabolic process	L4	Reproductive	insect
GO:0008033	0.0444938	28.3333	0.0452781	1	28	tRNA processing	L4	Reproductive	insect
GO:0007600	9.98498e-05	101.09	0.119017	3	92	sensory perception	L4	Reproductive	ant
GO:0007606	9.98498e-05	101.09	0.119017	3	92	sensory perception of chemical stimulus	L4	Reproductive	ant
GO:0003008	9.98498e-05	101.09	0.119017	3	92	system process	L4	Reproductive	ant
GO:0050877	9.98498e-05	101.09	0.119017	3	92	neurological system process	L4	Reproductive	ant
GO:0032501	0.000170834	83.5794	0.142303	3	110	multicellular organismal process	L4	Reproductive	ant
GO:0007608	0.00169234	59.549	0.068564	2	53	sensory perception of smell	L4	Reproductive	ant
GO:0050909	0.0495298	26.7544	0.0504528	1	39	sensory perception of taste	L4	Reproductive	ant
GO:0007600	9.98498e-05	101.09	0.119017	3	92	sensory perception	L4	Reproductive	hymenopteran_ant
GO:0007606	9.98498e-05	101.09	0.119017	3	92	sensory perception of chemical stimulus	L4	Reproductive	hymenopteran_ant
GO:0003008	9.98498e-05	101.09	0.119017	3	92	system process	L4	Reproductive	hymenopteran_ant
GO:0050877	9.98498e-05	101.09	0.119017	3	92	neurological system process	L4	Reproductive	hymenopteran_ant
GO:0032501	0.000170834	83.5794	0.142303	3	110	multicellular organismal process	L4	Reproductive	hymenopteran_ant
GO:0007608	0.00169234	59.549	0.068564	2	53	sensory perception of smell	L4	Reproductive	hymenopteran_ant
GO:0050909	0.0495298	26.7544	0.0504528	1	39	sensory perception of taste	L4	Reproductive	hymenopteran_ant
GO:0055114	4.19037e-08	2.72386	23.9741	51	328	oxidation-reduction process	L5	Worker	cellular
GO:0006508	7.64978e-06	2.45985	19.2232	39	263	proteolysis	L5	Worker	cellular
GO:0006811	8.94329e-05	2.63894	11.2561	25	154	ion transport	L5	Worker	cellular
GO:0008152	0.000163322	1.76012	146.257	171	2001	metabolic process	L5	Worker	cellular
GO:0044710	0.000468011	1.69109	49.0446	70	671	single-organism metabolic process	L5	Worker	cellular
GO:0015711	0.00393448	4.85795	1.60802	6	22	organic anion transport	L5	Worker	cellular
GO:0015849	0.00393448	4.85795	1.60802	6	22	organic acid transport	L5	Worker	cellular
GO:0046942	0.00393448	4.85795	1.60802	6	22	carboxylic acid transport	L5	Worker	cellular
GO:0044765	0.00570001	1.64104	27.9211	41	382	single-organism transport	L5	Worker	cellular
GO:1902578	0.00750567	1.60883	28.3596	41	388	single-organism localization	L5	Worker	cellular
GO:0055085	0.010555	1.75172	16.3726	26	224	transmembrane transport	L5	Worker	cellular
GO:1903825	0.0155148	5.14595	1.02329	4	14	organic acid transmembrane transport	L5	Worker	cellular
GO:0006865	0.0155148	5.14595	1.02329	4	14	amino acid transport	L5	Worker	cellular
GO:0098656	0.0155148	5.14595	1.02329	4	14	anion transmembrane transport	L5	Worker	cellular
GO:0003333	0.0155148	5.14595	1.02329	4	14	amino acid transmembrane transport	L5	Worker	cellular
GO:0006836	0.0199695	4.67649	1.09638	4	15	neurotransmitter transport	L5	Worker	cellular
GO:0071705	0.0226249	3.57969	1.68111	5	23	nitrogen compound transport	L5	Worker	cellular
GO:0009190	0.0251361	4.28529	1.16947	4	16	cyclic nucleotide biosynthetic process	L5	Worker	cellular
GO:0009187	0.0251361	4.28529	1.16947	4	16	cyclic nucleotide metabolic process	L5	Worker	cellular
GO:0006835	0.028921	12.7857	0.292367	2	4	dicarboxylic acid transport	L5	Worker	cellular
GO:0006720	0.0310361	3.95426	1.24256	4	17	isoprenoid metabolic process	L5	Worker	cellular
GO:0008299	0.0310361	3.95426	1.24256	4	17	isoprenoid biosynthetic process	L5	Worker	cellular
GO:0006820	0.0436283	2.57818	2.63131	6	36	anion transport	L5	Worker	cellular
GO:0006182	0.0459008	8.52083	0.365459	2	5	cGMP biosynthetic process	L5	Worker	cellular
GO:0046068	0.0459008	8.52083	0.365459	2	5	cGMP metabolic process	L5	Worker	cellular
GO:0065007	2.51579e-10	6.71146	9.20569	29	593	biological regulation	L5	Worker	eukaryote
GO:0050789	9.91299e-10	6.30633	9.0194	28	581	regulation of biological process	L5	Worker	eukaryote
GO:0050794	4.38717e-09	5.88226	8.89521	27	573	regulation of cellular process	L5	Worker	eukaryote
GO:0007165	3.45473e-05	4.09819	5.3868	16	347	signal transduction	L5	Worker	eukaryote
GO:0044700	3.71429e-05	4.07057	5.41785	16	349	single organism signaling	L5	Worker	eukaryote
GO:0007154	3.85049e-05	4.05689	5.43338	16	350	cell communication	L5	Worker	eukaryote
GO:0023052	4.13632e-05	4.02976	5.46442	16	352	signaling	L5	Worker	eukaryote
GO:0048523	7.76495e-05	14.0419	0.465718	5	30	negative regulation of cellular process	L5	Worker	eukaryote
GO:0048519	7.76495e-05	14.0419	0.465718	5	30	negative regulation of biological process	L5	Worker	eukaryote
GO:0009966	0.000120529	9.31056	0.807245	6	52	regulation of signal transduction	L5	Worker	eukaryote
GO:0023051	0.000120529	9.31056	0.807245	6	52	regulation of signaling	L5	Worker	eukaryote
GO:0010646	0.000120529	9.31056	0.807245	6	52	regulation of cell communication	L5	Worker	eukaryote
GO:0048583	0.000134329	9.10942	0.822768	6	53	regulation of response to stimulus	L5	Worker	eukaryote
GO:0019222	0.000170514	4.49092	3.10479	11	200	regulation of metabolic process	L5	Worker	eukaryote
GO:0045744	0.000186275	40.52	0.124191	3	8	negative regulation of G-protein coupled receptor protein signaling pathway	L5	Worker	eukaryote
GO:0038032	0.000186275	40.52	0.124191	3	8	termination of G-protein coupled receptor signaling pathway	L5	Worker	eukaryote
GO:0023021	0.000186275	40.52	0.124191	3	8	termination of signal transduction	L5	Worker	eukaryote
GO:0008277	0.000186275	40.52	0.124191	3	8	regulation of G-protein coupled receptor protein signaling pathway	L5	Worker	eukaryote
GO:0043543	0.000236048	Inf	0.0310479	2	2	protein acylation	L5	Worker	eukaryote
GO:0018393	0.000236048	Inf	0.0310479	2	2	internal peptidyl-lysine acetylation	L5	Worker	eukaryote
GO:0018394	0.000236048	Inf	0.0310479	2	2	peptidyl-lysine acetylation	L5	Worker	eukaryote
GO:0006473	0.000236048	Inf	0.0310479	2	2	protein acetylation	L5	Worker	eukaryote
GO:0006475	0.000236048	Inf	0.0310479	2	2	internal protein amino acid acetylation	L5	Worker	eukaryote
GO:0051716	0.000243458	3.39258	6.31824	16	407	cellular response to stimulus	L5	Worker	eukaryote
GO:1903506	0.000260339	4.59171	2.71669	10	175	regulation of nucleic acid-templated transcription	L5	Worker	eukaryote
GO:2001141	0.000260339	4.59171	2.71669	10	175	regulation of RNA biosynthetic process	L5	Worker	eukaryote
GO:0006355	0.000260339	4.59171	2.71669	10	175	regulation of transcription, DNA-templated	L5	Worker	eukaryote
GO:0051252	0.000260339	4.59171	2.71669	10	175	regulation of RNA metabolic process	L5	Worker	eukaryote
GO:0048585	0.000276368	33.7556	0.139715	3	9	negative regulation of response to stimulus	L5	Worker	eukaryote
GO:0009968	0.000276368	33.7556	0.139715	3	9	negative regulation of signal transduction	L5	Worker	eukaryote
GO:0023057	0.000276368	33.7556	0.139715	3	9	negative regulation of signaling	L5	Worker	eukaryote
GO:0010648	0.000276368	33.7556	0.139715	3	9	negative regulation of cell communication	L5	Worker	eukaryote
GO:0010468	0.000285827	4.53356	2.74774	10	177	regulation of gene expression	L5	Worker	eukaryote
GO:0019219	0.000313386	4.4768	2.77878	10	179	regulation of nucleobase-containing compound metabolic process	L5	Worker	eukaryote
GO:0050896	0.000324064	3.29551	6.47348	16	417	response to stimulus	L5	Worker	eukaryote
GO:2000112	0.000327984	4.44892	2.79431	10	180	regulation of cellular macromolecule biosynthetic process	L5	Worker	eukaryote
GO:0031326	0.000327984	4.44892	2.79431	10	180	regulation of cellular biosynthetic process	L5	Worker	eukaryote
GO:0009889	0.000327984	4.44892	2.79431	10	180	regulation of biosynthetic process	L5	Worker	eukaryote
GO:0010556	0.000327984	4.44892	2.79431	10	180	regulation of macromolecule biosynthetic process	L5	Worker	eukaryote
GO:0051171	0.000343149	4.42136	2.80983	10	181	regulation of nitrogen compound metabolic process	L5	Worker	eukaryote
GO:0060255	0.000487081	4.212	2.93402	10	189	regulation of macromolecule metabolic process	L5	Worker	eukaryote
GO:0080090	0.000508186	4.18713	2.94955	10	190	regulation of primary metabolic process	L5	Worker	eukaryote
GO:0031323	0.00053005	4.16255	2.96507	10	191	regulation of cellular metabolic process	L5	Worker	eukaryote
GO:0097659	0.000540149	3.87309	3.53946	11	228	nucleic acid-templated transcription	L5	Worker	eukaryote
GO:0006351	0.000540149	3.87309	3.53946	11	228	transcription, DNA-templated	L5	Worker	eukaryote
GO:0032774	0.000650613	3.77916	3.61708	11	233	RNA biosynthetic process	L5	Worker	eukaryote
GO:0007205	0.00229097	44.0725	0.0776197	2	5	protein kinase C-activating G-protein coupled receptor signaling pathway	L5	Worker	eukaryote
GO:0034654	0.00287801	3.07947	4.33118	11	279	nucleobase-containing compound biosynthetic process	L5	Worker	eukaryote
GO:0019438	0.00390233	2.94633	4.50194	11	290	aromatic compound biosynthetic process	L5	Worker	eukaryote
GO:0018205	0.00471635	26.4261	0.108668	2	7	peptidyl-lysine modification	L5	Worker	eukaryote
GO:0018130	0.00520395	2.8233	4.6727	11	301	heterocycle biosynthetic process	L5	Worker	eukaryote
GO:1901362	0.00533774	2.81258	4.68823	11	302	organic cyclic compound biosynthetic process	L5	Worker	eukaryote
GO:0007186	0.00614023	4.07906	1.69211	6	109	G-protein coupled receptor signaling pathway	L5	Worker	eukaryote
GO:0035556	0.00756867	3.46359	2.32859	7	150	intracellular signal transduction	L5	Worker	eukaryote
GO:0016070	0.00807761	2.54108	5.66624	12	365	RNA metabolic process	L5	Worker	eukaryote
GO:0009987	0.014305	2.15897	29.3558	37	1891	cellular process	L5	Worker	eukaryote
GO:0030328	0.0155239	Inf	0.0155239	1	1	prenylcysteine catabolic process	L5	Worker	eukaryote
GO:0000098	0.0155239	Inf	0.0155239	1	1	sulfur amino acid catabolic process	L5	Worker	eukaryote
GO:0030329	0.0155239	Inf	0.0155239	1	1	prenylcysteine metabolic process	L5	Worker	eukaryote
GO:0044273	0.0155239	Inf	0.0155239	1	1	sulfur compound catabolic process	L5	Worker	eukaryote
GO:0071929	0.0155239	Inf	0.0155239	1	1	alpha-tubulin acetylation	L5	Worker	eukaryote
GO:0016480	0.0155239	Inf	0.0155239	1	1	negative regulation of transcription from RNA polymerase III promoter	L5	Worker	eukaryote
GO:0042219	0.0155239	Inf	0.0155239	1	1	cellular modified amino acid catabolic process	L5	Worker	eukaryote
GO:0016573	0.0155239	Inf	0.0155239	1	1	histone acetylation	L5	Worker	eukaryote
GO:0051056	0.0175118	6.08283	0.558862	3	36	regulation of small GTPase mediated signal transduction	L5	Worker	eukaryote
GO:1902531	0.0202486	5.73143	0.589909	3	38	regulation of intracellular signal transduction	L5	Worker	eukaryote
GO:0007016	0.0308118	64.7447	0.0310479	1	2	cytoskeletal anchoring at plasma membrane	L5	Worker	eukaryote
GO:0006359	0.0308118	64.7447	0.0310479	1	2	regulation of transcription from RNA polymerase III promoter	L5	Worker	eukaryote
GO:0044763	0.0370936	1.76611	15.6481	22	1008	single-organism cellular process	L5	Worker	eukaryote
GO:0010467	0.043334	1.93661	7.12549	12	459	gene expression	L5	Worker	eukaryote
GO:0000096	0.0458672	32.3617	0.0465718	1	3	sulfur amino acid metabolic process	L5	Worker	eukaryote
GO:0045185	0.0458672	32.3617	0.0465718	1	3	maintenance of protein location	L5	Worker	eukaryote
GO:0051651	0.0458672	32.3617	0.0465718	1	3	maintenance of location in cell	L5	Worker	eukaryote
GO:0032507	0.0458672	32.3617	0.0465718	1	3	maintenance of protein location in cell	L5	Worker	eukaryote
GO:0051235	0.0458672	32.3617	0.0465718	1	3	maintenance of location	L5	Worker	eukaryote
GO:0090304	0.0459174	1.91648	7.18758	12	463	nucleic acid metabolic process	L5	Worker	eukaryote
GO:0050794	1.8317e-13	10.6502	7.96863	30	573	regulation of cellular process	L5	Worker	bilaterian
GO:0050789	2.6975e-13	10.4621	8.07988	30	581	regulation of biological process	L5	Worker	bilaterian
GO:0065007	4.7662e-13	10.1899	8.24677	30	593	biological regulation	L5	Worker	bilaterian
GO:0007186	6.60792e-11	15.0113	1.51585	14	109	G-protein coupled receptor signaling pathway	L5	Worker	bilaterian
GO:1903506	3.83165e-08	8.65967	2.4337	14	175	regulation of nucleic acid-templated transcription	L5	Worker	bilaterian
GO:2001141	3.83165e-08	8.65967	2.4337	14	175	regulation of RNA biosynthetic process	L5	Worker	bilaterian
GO:0006355	3.83165e-08	8.65967	2.4337	14	175	regulation of transcription, DNA-templated	L5	Worker	bilaterian
GO:0051252	3.83165e-08	8.65967	2.4337	14	175	regulation of RNA metabolic process	L5	Worker	bilaterian
GO:0010468	4.43772e-08	8.54749	2.46151	14	177	regulation of gene expression	L5	Worker	bilaterian
GO:0019219	5.12971e-08	8.43804	2.48933	14	179	regulation of nucleobase-containing compound metabolic process	L5	Worker	bilaterian
GO:2000112	5.51124e-08	8.3843	2.50323	14	180	regulation of cellular macromolecule biosynthetic process	L5	Worker	bilaterian
GO:0031326	5.51124e-08	8.3843	2.50323	14	180	regulation of cellular biosynthetic process	L5	Worker	bilaterian
GO:0009889	5.51124e-08	8.3843	2.50323	14	180	regulation of biosynthetic process	L5	Worker	bilaterian
GO:0010556	5.51124e-08	8.3843	2.50323	14	180	regulation of macromolecule biosynthetic process	L5	Worker	bilaterian
GO:0051171	5.91837e-08	8.3312	2.51714	14	181	regulation of nitrogen compound metabolic process	L5	Worker	bilaterian
GO:0060255	1.02985e-07	7.92828	2.6284	14	189	regulation of macromolecule metabolic process	L5	Worker	bilaterian
GO:0080090	1.10153e-07	7.88049	2.6423	14	190	regulation of primary metabolic process	L5	Worker	bilaterian
GO:0031323	1.17771e-07	7.83324	2.65621	14	191	regulation of cellular metabolic process	L5	Worker	bilaterian
GO:0019222	2.11119e-07	7.43085	2.78137	14	200	regulation of metabolic process	L5	Worker	bilaterian
GO:0097659	1.07966e-06	6.39542	3.17076	14	228	nucleic acid-templated transcription	L5	Worker	bilaterian
GO:0006351	1.07966e-06	6.39542	3.17076	14	228	transcription, DNA-templated	L5	Worker	bilaterian
GO:0032774	1.40844e-06	6.23839	3.2403	14	233	RNA biosynthetic process	L5	Worker	bilaterian
GO:0034654	1.21642e-05	5.0717	3.88001	14	279	nucleobase-containing compound biosynthetic process	L5	Worker	bilaterian
GO:0019438	1.90731e-05	4.85032	4.03299	14	290	aromatic compound biosynthetic process	L5	Worker	bilaterian
GO:0018130	2.92727e-05	4.64592	4.18596	14	301	heterocycle biosynthetic process	L5	Worker	bilaterian
GO:1901362	3.04045e-05	4.62811	4.19987	14	302	organic cyclic compound biosynthetic process	L5	Worker	bilaterian
GO:0007165	3.31208e-05	4.38414	4.82568	15	347	signal transduction	L5	Worker	bilaterian
GO:0044700	3.54945e-05	4.35468	4.85349	15	349	single organism signaling	L5	Worker	bilaterian
GO:0007154	3.67372e-05	4.34009	4.8674	15	350	cell communication	L5	Worker	bilaterian
GO:0023052	3.93393e-05	4.31115	4.89521	15	352	signaling	L5	Worker	bilaterian
GO:0051716	0.000214992	3.6311	5.66009	15	407	cellular response to stimulus	L5	Worker	bilaterian
GO:0016070	0.000248459	3.71078	5.076	14	365	RNA metabolic process	L5	Worker	bilaterian
GO:0050896	0.000283021	3.52745	5.79916	15	417	response to stimulus	L5	Worker	bilaterian
GO:0016042	0.000382674	28.5094	0.152975	3	11	lipid catabolic process	L5	Worker	bilaterian
GO:0090304	0.000896097	3.11025	6.43887	15	463	nucleic acid metabolic process	L5	Worker	bilaterian
GO:0044271	0.00178342	2.95633	6.14683	14	442	cellular nitrogen compound biosynthetic process	L5	Worker	bilaterian
GO:0034645	0.00199164	2.91662	6.21636	14	447	cellular macromolecule biosynthetic process	L5	Worker	bilaterian
GO:0009059	0.00208048	2.90099	6.24418	14	449	macromolecule biosynthetic process	L5	Worker	bilaterian
GO:0010467	0.00257651	2.82495	6.38325	14	459	gene expression	L5	Worker	bilaterian
GO:0006139	0.00471337	2.55198	7.56533	15	544	nucleobase-containing compound metabolic process	L5	Worker	bilaterian
GO:0006725	0.00614144	2.46685	7.77393	15	559	cellular aromatic compound metabolic process	L5	Worker	bilaterian
GO:0044712	0.00644339	9.072	0.389392	3	28	single-organism catabolic process	L5	Worker	bilaterian
GO:0046483	0.00703859	2.42333	7.88519	15	567	heterocycle metabolic process	L5	Worker	bilaterian
GO:1901360	0.00752603	2.40204	7.94082	15	571	organic cyclic compound metabolic process	L5	Worker	bilaterian
GO:0070836	0.0139069	Inf	0.0139069	1	1	caveola assembly	L5	Worker	bilaterian
GO:0044091	0.0139069	Inf	0.0139069	1	1	membrane biogenesis	L5	Worker	bilaterian
GO:0071709	0.0139069	Inf	0.0139069	1	1	membrane assembly	L5	Worker	bilaterian
GO:0031579	0.0139069	Inf	0.0139069	1	1	membrane raft organization	L5	Worker	bilaterian
GO:0044854	0.0139069	Inf	0.0139069	1	1	plasma membrane raft assembly	L5	Worker	bilaterian
GO:0044857	0.0139069	Inf	0.0139069	1	1	plasma membrane raft organization	L5	Worker	bilaterian
GO:0015889	0.0139069	Inf	0.0139069	1	1	cobalamin transport	L5	Worker	bilaterian
GO:0001765	0.0139069	Inf	0.0139069	1	1	membrane raft assembly	L5	Worker	bilaterian
GO:0051180	0.0139069	Inf	0.0139069	1	1	vitamin transport	L5	Worker	bilaterian
GO:0044249	0.0147684	2.23298	7.73221	14	556	cellular biosynthetic process	L5	Worker	bilaterian
GO:1901576	0.0164222	2.19835	7.82956	14	563	organic substance biosynthetic process	L5	Worker	bilaterian
GO:0009987	0.0226844	2.11534	26.2979	33	1891	cellular process	L5	Worker	bilaterian
GO:0009058	0.025225	2.05944	8.24677	14	593	biosynthetic process	L5	Worker	bilaterian
GO:0007218	0.0276247	72.5714	0.0278137	1	2	neuropeptide signaling pathway	L5	Worker	bilaterian
GO:0007009	0.0276247	72.5714	0.0278137	1	2	plasma membrane organization	L5	Worker	bilaterian
GO:0034641	0.0354775	1.92052	9.45666	15	680	cellular nitrogen compound metabolic process	L5	Worker	bilaterian
GO:0006807	0.0454865	1.82294	10.6248	16	764	nitrogen compound metabolic process	L5	Worker	bilaterian
GO:0006040	0.02571	78.2308	0.0258732	1	40	amino sugar metabolic process	L5	Worker	insect
GO:0006030	0.02571	78.2308	0.0258732	1	40	chitin metabolic process	L5	Worker	insect
GO:1901071	0.02571	78.2308	0.0258732	1	40	glucosamine-containing compound metabolic process	L5	Worker	insect
GO:0006022	0.0314486	63.375	0.0316947	1	49	aminoglycan metabolic process	L5	Worker	insect
GO:0007600	4.56346e-37	177.607	1.01164	27	92	sensory perception	L5	Worker	ant
GO:0007606	4.56346e-37	177.607	1.01164	27	92	sensory perception of chemical stimulus	L5	Worker	ant
GO:0003008	4.56346e-37	177.607	1.01164	27	92	system process	L5	Worker	ant
GO:0050877	4.56346e-37	177.607	1.01164	27	92	neurological system process	L5	Worker	ant
GO:0007608	2.39256e-35	211.042	0.582794	23	53	sensory perception of smell	L5	Worker	ant
GO:0032501	1.16959e-34	138.253	1.20957	27	110	multicellular organismal process	L5	Worker	ant
GO:0050909	0.000763954	11.5162	0.428849	4	39	sensory perception of taste	L5	Worker	ant
GO:0007600	4.56346e-37	177.607	1.01164	27	92	sensory perception	L5	Worker	hymenopteran_ant
GO:0007606	4.56346e-37	177.607	1.01164	27	92	sensory perception of chemical stimulus	L5	Worker	hymenopteran_ant
GO:0003008	4.56346e-37	177.607	1.01164	27	92	system process	L5	Worker	hymenopteran_ant
GO:0050877	4.56346e-37	177.607	1.01164	27	92	neurological system process	L5	Worker	hymenopteran_ant
GO:0007608	2.39256e-35	211.042	0.582794	23	53	sensory perception of smell	L5	Worker	hymenopteran_ant
GO:0032501	1.16959e-34	138.253	1.20957	27	110	multicellular organismal process	L5	Worker	hymenopteran_ant
GO:0050909	0.000763954	11.5162	0.428849	4	39	sensory perception of taste	L5	Worker	hymenopteran_ant
GO:0044710	2.40169e-13	2.75453	57.0741	107	671	single-organism metabolic process	L5	Reproductive	cellular
GO:0055114	4.45693e-13	3.36336	27.8991	67	328	oxidation-reduction process	L5	Reproductive	cellular
GO:0008152	1.74999e-08	2.29639	170.201	210	2001	metabolic process	L5	Reproductive	cellular
GO:0019752	5.96407e-05	3.25987	7.22995	19	85	carboxylic acid metabolic process	L5	Reproductive	cellular
GO:0006082	0.000115969	3.06915	7.57018	19	89	organic acid metabolic process	L5	Reproductive	cellular
GO:0043436	0.000115969	3.06915	7.57018	19	89	oxoacid metabolic process	L5	Reproductive	cellular
GO:0005975	0.000247668	2.56213	10.6323	23	125	carbohydrate metabolic process	L5	Reproductive	cellular
GO:0044699	0.000409817	1.55665	127.587	154	1500	single-organism process	L5	Reproductive	cellular
GO:0044281	0.000505143	2.20549	14.7151	28	173	small molecule metabolic process	L5	Reproductive	cellular
GO:0006520	0.000871344	3.21707	4.93338	13	58	cellular amino acid metabolic process	L5	Reproductive	cellular
GO:0006732	0.00275016	4.00285	2.55175	8	30	coenzyme metabolic process	L5	Reproductive	cellular
GO:0055085	0.00365784	1.825	19.053	31	224	transmembrane transport	L5	Reproductive	cellular
GO:0051186	0.00761355	3.25577	2.97704	8	35	cofactor metabolic process	L5	Reproductive	cellular
GO:0030258	0.0104464	6.22614	0.93564	4	11	lipid modification	L5	Reproductive	cellular
GO:0032787	0.0145793	4.19797	1.53105	5	18	monocarboxylic acid metabolic process	L5	Reproductive	cellular
GO:0006629	0.0201819	1.90571	9.27135	16	109	lipid metabolic process	L5	Reproductive	cellular
GO:0072329	0.0204112	21.6705	0.255175	2	3	monocarboxylic acid catabolic process	L5	Reproductive	cellular
GO:0000096	0.0204112	21.6705	0.255175	2	3	sulfur amino acid metabolic process	L5	Reproductive	cellular
GO:0019395	0.0204112	21.6705	0.255175	2	3	fatty acid oxidation	L5	Reproductive	cellular
GO:0044242	0.0204112	21.6705	0.255175	2	3	cellular lipid catabolic process	L5	Reproductive	cellular
GO:0009062	0.0204112	21.6705	0.255175	2	3	fatty acid catabolic process	L5	Reproductive	cellular
GO:0009066	0.0204112	21.6705	0.255175	2	3	aspartate family amino acid metabolic process	L5	Reproductive	cellular
GO:0034440	0.0204112	21.6705	0.255175	2	3	lipid oxidation	L5	Reproductive	cellular
GO:0006635	0.0204112	21.6705	0.255175	2	3	fatty acid beta-oxidation	L5	Reproductive	cellular
GO:0006418	0.0216897	2.83767	2.89198	7	34	tRNA aminoacylation for protein translation	L5	Reproductive	cellular
GO:0072348	0.0246861	6.51692	0.680466	3	8	sulfur compound transport	L5	Reproductive	cellular
GO:0008272	0.0246861	6.51692	0.680466	3	8	sulfate transport	L5	Reproductive	cellular
GO:1901605	0.0329632	3.95648	1.27587	4	15	alpha-amino acid metabolic process	L5	Reproductive	cellular
GO:0043038	0.0333787	2.55117	3.14715	7	37	amino acid activation	L5	Reproductive	cellular
GO:0043039	0.0333787	2.55117	3.14715	7	37	tRNA aminoacylation	L5	Reproductive	cellular
GO:0044255	0.034163	2.11082	5.27361	10	62	cellular lipid metabolic process	L5	Reproductive	cellular
GO:0046434	0.0385403	10.8314	0.340233	2	4	organophosphate catabolic process	L5	Reproductive	cellular
GO:0019362	0.0465824	4.65165	0.850582	3	10	pyridine nucleotide metabolic process	L5	Reproductive	cellular
GO:0046496	0.0465824	4.65165	0.850582	3	10	nicotinamide nucleotide metabolic process	L5	Reproductive	cellular
GO:0072524	0.0465824	4.65165	0.850582	3	10	pyridine-containing compound metabolic process	L5	Reproductive	cellular
GO:0051649	0.000343296	5.35636	1.80078	8	96	establishment of localization in cell	L5	Reproductive	eukaryote
GO:0022406	0.000485846	27.5273	0.168823	3	9	membrane docking	L5	Reproductive	eukaryote
GO:0051641	0.000593227	4.89667	1.95084	8	104	cellular localization	L5	Reproductive	eukaryote
GO:0032940	0.00122238	18.3333	0.225097	3	12	secretion by cell	L5	Reproductive	eukaryote
GO:0046903	0.00122238	18.3333	0.225097	3	12	secretion	L5	Reproductive	eukaryote
GO:0051179	0.00258532	2.44873	9.1727	18	489	localization	L5	Reproductive	eukaryote
GO:0071702	0.00307635	4.11204	1.9696	7	105	organic substance transport	L5	Reproductive	eukaryote
GO:0006259	0.00360736	3.98583	2.02587	7	108	DNA metabolic process	L5	Reproductive	eukaryote
GO:0006281	0.00387545	5.41001	1.06921	5	57	DNA repair	L5	Reproductive	eukaryote
GO:0006974	0.00450336	5.20615	1.10673	5	59	cellular response to DNA damage stimulus	L5	Reproductive	eukaryote
GO:0033554	0.00484317	5.10978	1.12549	5	60	cellular response to stress	L5	Reproductive	eukaryote
GO:0015031	0.00484317	5.10978	1.12549	5	60	protein transport	L5	Reproductive	eukaryote
GO:0033036	0.00493247	4.26058	1.6132	6	86	macromolecule localization	L5	Reproductive	eukaryote
GO:0006810	0.00499186	2.32015	8.94761	17	477	transport	L5	Reproductive	eukaryote
GO:0051234	0.0053302	2.30243	9.00388	17	480	establishment of localization	L5	Reproductive	eukaryote
GO:0045184	0.00597205	4.8406	1.18176	5	63	establishment of protein localization	L5	Reproductive	eukaryote
GO:0008104	0.00775107	4.52222	1.25679	5	67	protein localization	L5	Reproductive	eukaryote
GO:0006950	0.00824797	4.44894	1.27555	5	68	response to stress	L5	Reproductive	eukaryote
GO:0048278	0.00900639	18.0238	0.150065	2	8	vesicle docking	L5	Reproductive	eukaryote
GO:0016482	0.0133133	6.84091	0.506468	3	27	cytoplasmic transport	L5	Reproductive	eukaryote
GO:0006289	0.0141298	13.5089	0.187581	2	10	nucleotide-excision repair	L5	Reproductive	eukaryote
GO:1902582	0.0154557	4.60802	0.97542	4	52	single-organism intracellular transport	L5	Reproductive	eukaryote
GO:0006887	0.0170633	12.004	0.206339	2	11	exocytosis	L5	Reproductive	eukaryote
GO:0072662	0.0187581	Inf	0.0187581	1	1	protein localization to peroxisome	L5	Reproductive	eukaryote
GO:0072663	0.0187581	Inf	0.0187581	1	1	establishment of protein localization to peroxisome	L5	Reproductive	eukaryote
GO:0008063	0.0187581	Inf	0.0187581	1	1	Toll signaling pathway	L5	Reproductive	eukaryote
GO:0032185	0.0187581	Inf	0.0187581	1	1	septin cytoskeleton organization	L5	Reproductive	eukaryote
GO:0000921	0.0187581	Inf	0.0187581	1	1	septin ring assembly	L5	Reproductive	eukaryote
GO:0043574	0.0187581	Inf	0.0187581	1	1	peroxisomal transport	L5	Reproductive	eukaryote
GO:0031365	0.0187581	Inf	0.0187581	1	1	N-terminal protein amino acid modification	L5	Reproductive	eukaryote
GO:0022615	0.0187581	Inf	0.0187581	1	1	protein to membrane docking	L5	Reproductive	eukaryote
GO:0031106	0.0187581	Inf	0.0187581	1	1	septin ring organization	L5	Reproductive	eukaryote
GO:0006625	0.0187581	Inf	0.0187581	1	1	protein targeting to peroxisome	L5	Reproductive	eukaryote
GO:0006480	0.0187581	Inf	0.0187581	1	1	N-terminal protein amino acid methylation	L5	Reproductive	eukaryote
GO:0016560	0.0187581	Inf	0.0187581	1	1	protein import into peroxisome matrix, docking	L5	Reproductive	eukaryote
GO:0009306	0.0187581	Inf	0.0187581	1	1	protein secretion	L5	Reproductive	eukaryote
GO:0016558	0.0187581	Inf	0.0187581	1	1	protein import into peroxisome matrix	L5	Reproductive	eukaryote
GO:0046907	0.019461	3.52878	1.57568	5	84	intracellular transport	L5	Reproductive	eukaryote
GO:0016192	0.0222954	4.08779	1.08797	4	58	vesicle-mediated transport	L5	Reproductive	eukaryote
GO:0007155	0.0268076	5.11705	0.656533	3	35	cell adhesion	L5	Reproductive	eukaryote
GO:0030001	0.0268076	5.11705	0.656533	3	35	metal ion transport	L5	Reproductive	eukaryote
GO:0022610	0.0268076	5.11705	0.656533	3	35	biological adhesion	L5	Reproductive	eukaryote
GO:0032259	0.0350648	7.70408	0.300129	2	16	methylation	L5	Reproductive	eukaryote
GO:0051028	0.0371703	53.2105	0.0375162	1	2	mRNA transport	L5	Reproductive	eukaryote
GO:0030334	0.0371703	53.2105	0.0375162	1	2	regulation of cell migration	L5	Reproductive	eukaryote
GO:0016477	0.0371703	53.2105	0.0375162	1	2	cell migration	L5	Reproductive	eukaryote
GO:0042147	0.0371703	53.2105	0.0375162	1	2	retrograde transport, endosome to Golgi	L5	Reproductive	eukaryote
GO:0016197	0.0371703	53.2105	0.0375162	1	2	endosomal transport	L5	Reproductive	eukaryote
GO:2000145	0.0371703	53.2105	0.0375162	1	2	regulation of cell motility	L5	Reproductive	eukaryote
GO:0030155	0.0371703	53.2105	0.0375162	1	2	regulation of cell adhesion	L5	Reproductive	eukaryote
GO:0045995	0.0371703	53.2105	0.0375162	1	2	regulation of embryonic development	L5	Reproductive	eukaryote
GO:0016255	0.0371703	53.2105	0.0375162	1	2	attachment of GPI anchor to protein	L5	Reproductive	eukaryote
GO:0032879	0.0371703	53.2105	0.0375162	1	2	regulation of localization	L5	Reproductive	eukaryote
GO:2000026	0.0371703	53.2105	0.0375162	1	2	regulation of multicellular organismal development	L5	Reproductive	eukaryote
GO:0050793	0.0371703	53.2105	0.0375162	1	2	regulation of developmental process	L5	Reproductive	eukaryote
GO:0051168	0.0371703	53.2105	0.0375162	1	2	nuclear export	L5	Reproductive	eukaryote
[truncated: 1,783 more rows]
